# Supplementary material for: Signatures of Pleiotropy, Economy and Convergent Evolution in a Domain-Resolved Map of Human–Virus Protein–Protein Interaction Networks
Source: PLoS Pathog. 2013 Dec 5;9(12):e1003778. doi: 10.1371/journal.ppat.1003778 (PMC3855575; doi:10.1371/journal.ppat.1003778)
Supplement: Table S1 — This table lists the number of unique proteins and total number of interactions reported for each viral family found in the network, as annotated by the 2011 release of the International Committee on Taxonomy of Viruses. (XLSX) [file ppat.1003778.s001.xlsx]

## Sheet: Sheet1
ICTV Family	Number of Unique Proteins	Total Interactions
Adenoviridae	25	68
Arenaviridae	4	5
Circoviridae	1	1
Coronaviridae	2	3
Filoviridae	1	1
Flaviviridae	16	62
Hepadnaviridae	4	19
Hepeviridae	2	3
Herpesviridae	72	359
Orthomyxoviridae	21	222
Papillomaviridae	44	253
Paramyxoviridae	3	4
Picornaviridae	3	4
Polyomaviridae	9	52
Poxviridae	10	29
Reoviridae	2	3
Retroviridae	48	582
Exogenous	267	1670
Endogenous	9870	39329
