# Supplementary material for: Signatures of Pleiotropy, Economy and Convergent Evolution in a Domain-Resolved Map of Human–Virus Protein–Protein Interaction Networks
Source: PLoS Pathog. 2013 Dec 5;9(12):e1003778. doi: 10.1371/journal.ppat.1003778 (PMC3855575; doi:10.1371/journal.ppat.1003778)
Supplement: Table S2 — This table lists the 17 unique human domains that are observed in viral proteins to mediate 30 domain-domain interactions with human proteins. (XLSX) [file ppat.1003778.s002.xlsx]

## Sheet: Sheet1
Human domain in virus protein (Pfam)	Virus protein (Uniprot)	Target domain (Pfam) in human protein (Uniprot)
7tm_1	Q777B2	LRRNT (O94813)
Cyclin_N	Q01043	Pkinase (Q00534)
DNA_pol_B	P03261	Pkinase (P06493)
DnaJ	P03070	AAA (P62195); Pkinase (O43683, P06493, P24941, P68400); Ras (P62826); Rb_C (P06400); WD40 (O43684, Q969H0, Q9UKB1, Q9Y297)
dsrm	P21605	dsrm (P19525); Pkinase (P19525)
Helicase_C	P14340	Pkinase (Q9UHY1)
IL10	P03180, P17150	Interfer-bind (Q13651); Tissue_fac (Q13651)
IL6	Q98823	fn3 (P40189); IL6Ra-bind (P40189)
K-cyclin_vir_C	Q01043	Pkinase (Q00534)
Pkinase	P0C731	IQ (Q13576); RasGAP (Q13576)
	P20505	bZIP_1 (P05412); Jun (P05412); Pkinase (O14733); SH3_1 (Q9UQF2)
Pkinase_Tyr	P15054	C1_1 (P04049); Pkinase_Tyr (P04049); RBD (P04049); SH3_1 (Q9NZQ3)
S1	P20639	Pkinase (P19525)
Sema	Q8JL80	PSI (O60486); TIG (O60486)
SH2	P00524	KH_1 (Q07666)
	P15054	C1_1 (P04049); Pkinase_Tyr (P04049); RBD (P04049); SH3_1 (Q9NZQ3)
SH3_1	P00524	Metallophos (P67775)
	P15054	C1_1 (P04049); Pkinase_Tyr (P04049); SH3_1 (Q9NZQ3)
TNFR_c6	Q8V2D1	MATH (Q9Y4K3); zf-TRAF (Q9Y4K3)
z-alpha	P21605	dsrm (P19525)
