# Supplementary material for: Signatures of Pleiotropy, Economy and Convergent Evolution in a Domain-Resolved Map of Human–Virus Protein–Protein Interaction Networks
Source: PLoS Pathog. 2013 Dec 5;9(12):e1003778. doi: 10.1371/journal.ppat.1003778 (PMC3855575; doi:10.1371/journal.ppat.1003778)
Supplement: Table S3 — This table lists the endogenous domain-resolved PPIs. Included in the table are UniProt IDs, protein descriptions, and species annotation for the interacting protein pair. We also provide the classification of domain-centric interaction mechanism: (1) a human protein with a human domain binding to a second human protein with a human domain (“Human Domain : Human Domain”); and, (2) a human protein containing a human linear motif-binding domain, binding to a human protein containing the corresponding motif (“(Human Domain : Motif) OR (Motif : Human Domain)”). Interacting domains or domain-motif pairs are separated by a colon (:). If a protein has more than one pair of interacting domains or domain-motifs, they are separated by a vertical bar (|). Domains are listed by their Pfam annotation ID, and motifs are listed as a searchable regular expression. (XLSX) [file ppat.1003778.s003.xlsx]

## Sheet: endogenous_domain_resolved_ppis
UniProt A	Protein A	Species A	UniProt B	Protein B	Species B	Domain class	Human Domain : Human Domain	(Human Domain : Motif) OR (Motif : Human Domain)
O75365	Protein tyrosine phosphatase type IVA 3	Homo sapiens	O14787	Transportin-2	Homo sapiens	domain_domain|domain_motif	Y_phosphatase:HEAT|Y_phosphatase:Arm	{(([PKR].{0,1}[^DE])|([PKR]))((K[RK])|(RK))(([^DE][KR])|([KR][^DE]))[^DE]}:Arm
O95988	T-cell leukemia/lymphoma protein 1B	Homo sapiens	O14787	Transportin-2	Homo sapiens	domain_motif	-	{(([PKR].{0,1}[^DE])|([PKR]))((K[RK])|(RK))(([^DE][KR])|([KR][^DE]))[^DE]}:Arm
P32121	Beta-arrestin-2	Homo sapiens	O00505	Importin subunit alpha-3	Homo sapiens	domain_motif	-	{(([PKR].{0,1}[^DE])|([PKR]))((K[RK])|(RK))(([^DE][KR])|([KR][^DE]))[^DE]}:Arm
P32121	Beta-arrestin-2	Homo sapiens	O00629	Importin subunit alpha-4	Homo sapiens	domain_motif	-	{(([PKR].{0,1}[^DE])|([PKR]))((K[RK])|(RK))(([^DE][KR])|([KR][^DE]))[^DE]}:Arm
P32121	Beta-arrestin-2	Homo sapiens	O60716	Catenin delta-1	Homo sapiens	domain_motif	-	{(([PKR].{0,1}[^DE])|([PKR]))((K[RK])|(RK))(([^DE][KR])|([KR][^DE]))[^DE]}:Arm
P46778	60S ribosomal protein L21	Homo sapiens	P35222	Catenin beta-1	Homo sapiens	domain_motif	-	{(([PKR].{0,1}[^DE])|([PKR]))((K[RK])|(RK))(([^DE][KR])|([KR][^DE]))[^DE]}:Arm
P49407	Beta-arrestin-1	Homo sapiens	O00505	Importin subunit alpha-3	Homo sapiens	domain_motif	-	{(([PKR].{0,1}[^DE])|([PKR]))((K[RK])|(RK))(([^DE][KR])|([KR][^DE]))[^DE]}:Arm
Q13616	Cullin-1	Homo sapiens	P35222	Catenin beta-1	Homo sapiens	domain_motif	-	{(([PKR].{0,1}[^DE])|([PKR]))((K[RK])|(RK))(([^DE][KR])|([KR][^DE]))[^DE]}:Arm
Q86T90	Uncharacterized protein KIAA1328	Homo sapiens	P25054	Adenomatous polyposis coli protein	Homo sapiens	domain_motif	-	{(([PKR].{0,1}[^DE])|([PKR]))((K[RK])|(RK))(([^DE][KR])|([KR][^DE]))[^DE]}:Arm
Q96HA8	Protein N-terminal glutamine amidohydrolase	Homo sapiens	P14923	Junction plakoglobin	Homo sapiens	domain_motif	-	{(([PKR].{0,1}[^DE])|([PKR]))((K[RK])|(RK))(([^DE][KR])|([KR][^DE]))[^DE]}:Arm
Q99623	Prohibitin-2	Homo sapiens	P14923	Junction plakoglobin	Homo sapiens	domain_motif	-	{(([PKR].{0,1}[^DE])|([PKR]))((K[RK])|(RK))(([^DE][KR])|([KR][^DE]))[^DE]}:Arm
Q99623	Prohibitin-2	Homo sapiens	P35222	Catenin beta-1	Homo sapiens	domain_motif	-	{(([PKR].{0,1}[^DE])|([PKR]))((K[RK])|(RK))(([^DE][KR])|([KR][^DE]))[^DE]}:Arm
Q9H9E3	Conserved oligomeric Golgi complex subunit 4	Homo sapiens	P25054	Adenomatous polyposis coli protein	Homo sapiens	domain_motif	-	{(([PKR].{0,1}[^DE])|([PKR]))((K[RK])|(RK))(([^DE][KR])|([KR][^DE]))[^DE]}:Arm
Q9Y247	Protein FAM50B	Homo sapiens	Q8IYQ9	Karyopherin alpha 3 (Importin alpha 4)	Homo sapiens	domain_motif	-	{(([PKR].{0,1}[^DE])|([PKR]))((K[RK])|(RK))(([^DE][KR])|([KR][^DE]))[^DE]}:Arm
P38936	Cyclin-dependent kinase inhibitor 1	Homo sapiens	P12004	Proliferating cell nuclear antigen	Homo sapiens	domain_domain|domain_motif	CDI:PCNA_N|CDI:PCNA_C	{((^.{0,3})|(Q)).[^FHWY][ILM][^P][^FHILVWYP][DHFM][FMY]..}:PCNA_C
P39748	Flap endonuclease 1	Homo sapiens	P12004	Proliferating cell nuclear antigen	Homo sapiens	domain_domain|domain_motif	XPG_I:PCNA_N|XPG_I:PCNA_C|XPG_N:PCNA_N|XPG_N:PCNA_C	{((^.{0,3})|(Q)).[^FHWY][ILM][^P][^FHILVWYP][DHFM][FMY]..}:PCNA_C
Q15054	DNA polymerase delta subunit 3	Homo sapiens	P12004	Proliferating cell nuclear antigen	Homo sapiens	domain_motif	-	{((^.{0,3})|(Q)).[^FHWY][ILM][^P][^FHILVWYP][DHFM][FMY]..}:PCNA_C
O75832	26S proteasome non-ATPase regulatory subunit 10	Homo sapiens	O60496	Docking protein 2	Homo sapiens	domain_domain|domain_motif	Ank:PH	{(.[^P].NP.[FY].)|(.[ILVMFY].N..[FY].)}:IRS
P48039	Melatonin receptor type 1A	Homo sapiens	O14654	Insulin receptor substrate 4	Homo sapiens	domain_motif	-	{(.[^P].NP.[FY].)|(.[ILVMFY].N..[FY].)}:IRS
P49286	Melatonin receptor type 1B	Homo sapiens	O14654	Insulin receptor substrate 4	Homo sapiens	domain_motif	-	{(.[^P].NP.[FY].)|(.[ILVMFY].N..[FY].)}:IRS
P84022	Mothers against decapentaplegic homolog 3	Homo sapiens	P35568	Insulin receptor substrate 1	Homo sapiens	domain_motif	-	{(.[^P].NP.[FY].)|(.[ILVMFY].N..[FY].)}:IRS
Q00005	Serine/threonine-protein phosphatase 2A 55 kDa regulatory subunit B beta isoform	Homo sapiens	O14654	Insulin receptor substrate 4	Homo sapiens	domain_motif	-	{(.[^P].NP.[FY].)|(.[ILVMFY].N..[FY].)}:IRS
Q15046	Lysine--tRNA ligase	Homo sapiens	O43559	Fibroblast growth factor receptor substrate 3	Homo sapiens	domain_motif	-	{(.[^P].NP.[FY].)|(.[ILVMFY].N..[FY].)}:IRS
Q96EK5	KIF1-binding protein	Homo sapiens	O60496	Docking protein 2	Homo sapiens	domain_motif	-	{(.[^P].NP.[FY].)|(.[ILVMFY].N..[FY].)}:IRS
Q9NVP2	Histone chaperone ASF1B	Homo sapiens	O60496	Docking protein 2	Homo sapiens	domain_motif	-	{(.[^P].NP.[FY].)|(.[ILVMFY].N..[FY].)}:IRS
Q13011	Delta(3,5)-Delta(2,4)-dienoyl-CoA isomerase, mitochondrial	Homo sapiens	P50542	Peroxisomal targeting signal 1 receptor	Homo sapiens	domain_motif	-	{(.[SAPTC][KRH][LMFI]$)|([KRH][SAPTC][NTS][LMFI]$)}:TPR_1
P47985	Cytochrome b-c1 complex subunit Rieske, mitochondrial	Homo sapiens	P31930	Cytochrome b-c1 complex subunit 1, mitochondrial	Homo sapiens	domain_domain|domain_motif	UCR_TM:Peptidase_M16|UCR_TM:Peptidase_M16_C|Ubiq-Cytc-red_N:Peptidase_M16|Ubiq-Cytc-red_N:Peptidase_M16_C	{(.RK)|(RR[^KR])}:Peptidase_M16
P01106	Myc proto-oncogene protein	Homo sapiens	O43847	Nardilysin	Homo sapiens	domain_motif	-	{(.RK)|(RR[^KR])}:Peptidase_M16
P30480	HLA class I histocompatibility antigen, B-42 alpha chain	Homo sapiens	P22695	Cytochrome b-c1 complex subunit 2, mitochondrial	Homo sapiens	domain_motif	-	{(.RK)|(RR[^KR])}:Peptidase_M16
Q9BQ83	Structure-specific endonuclease subunit SLX1	Homo sapiens	P22695	Cytochrome b-c1 complex subunit 2, mitochondrial	Homo sapiens	domain_motif	-	{(.RK)|(RR[^KR])}:Peptidase_M16
Q9UDW1	Cytochrome b-c1 complex subunit 9	Homo sapiens	P31930	Cytochrome b-c1 complex subunit 1, mitochondrial	Homo sapiens	domain_motif	-	{(.RK)|(RR[^KR])}:Peptidase_M16
Q9Y230	RuvB-like 2	Homo sapiens	P31930	Cytochrome b-c1 complex subunit 1, mitochondrial	Homo sapiens	domain_motif	-	{(.RK)|(RR[^KR])}:Peptidase_M16
Q9Y5M8	Signal recognition particle receptor subunit beta	Homo sapiens	P31930	Cytochrome b-c1 complex subunit 1, mitochondrial	Homo sapiens	domain_motif	-	{(.RK)|(RR[^KR])}:Peptidase_M16
Q9Y6E7	NAD-dependent ADP-ribosyltransferase sirtuin-4	Homo sapiens	P14735	Insulin-degrading enzyme	Homo sapiens	domain_motif	-	{(.RK)|(RR[^KR])}:Peptidase_M16
P38646	Stress-70 protein, mitochondrial	Homo sapiens	O14980	Exportin-1	Homo sapiens	domain_domain|domain_motif	HSP70:IBN_N	{([DEQ].{0,1}[LIM].{2,3}[LIVMF][^P]{2,3}[LMVF].[LMIV].{0,3}[DE])|([DE].{0,1}[LIM].{2,3}[LIVMF][^P]{2,3}[LMVF].[LMIV].{0,3}[DEQ])}:Xpo1
P04626	Receptor tyrosine-protein kinase erbB-2	Homo sapiens	O14980	Exportin-1	Homo sapiens	domain_motif	-	{([DEQ].{0,1}[LIM].{2,3}[LIVMF][^P]{2,3}[LMVF].[LMIV].{0,3}[DE])|([DE].{0,1}[LIM].{2,3}[LIVMF][^P]{2,3}[LMVF].[LMIV].{0,3}[DEQ])}:Xpo1
P13569	Cystic fibrosis transmembrane conductance regulator	Homo sapiens	O14980	Exportin-1	Homo sapiens	domain_motif	-	{([DEQ].{0,1}[LIM].{2,3}[LIVMF][^P]{2,3}[LMVF].[LMIV].{0,3}[DE])|([DE].{0,1}[LIM].{2,3}[LIVMF][^P]{2,3}[LMVF].[LMIV].{0,3}[DEQ])}:Xpo1
P32189	Glycerol kinase	Homo sapiens	O94829	Importin-13	Homo sapiens	domain_motif	-	{([DEQ].{0,1}[LIM].{2,3}[LIVMF][^P]{2,3}[LMVF].[LMIV].{0,3}[DE])|([DE].{0,1}[LIM].{2,3}[LIVMF][^P]{2,3}[LMVF].[LMIV].{0,3}[DEQ])}:Xpo1
Q13286	Battenin	Homo sapiens	O14980	Exportin-1	Homo sapiens	domain_motif	-	{([DEQ].{0,1}[LIM].{2,3}[LIVMF][^P]{2,3}[LMVF].[LMIV].{0,3}[DE])|([DE].{0,1}[LIM].{2,3}[LIVMF][^P]{2,3}[LMVF].[LMIV].{0,3}[DEQ])}:Xpo1
Q13286	Battenin	Homo sapiens	O43592	Exportin-T	Homo sapiens	domain_motif	-	{([DEQ].{0,1}[LIM].{2,3}[LIVMF][^P]{2,3}[LMVF].[LMIV].{0,3}[DE])|([DE].{0,1}[LIM].{2,3}[LIVMF][^P]{2,3}[LMVF].[LMIV].{0,3}[DEQ])}:Xpo1
Q14257	Reticulocalbin-2	Homo sapiens	O14980	Exportin-1	Homo sapiens	domain_motif	-	{([DEQ].{0,1}[LIM].{2,3}[LIVMF][^P]{2,3}[LMVF].[LMIV].{0,3}[DE])|([DE].{0,1}[LIM].{2,3}[LIVMF][^P]{2,3}[LMVF].[LMIV].{0,3}[DEQ])}:Xpo1
Q15051	IQ calmodulin-binding motif-containing protein 1	Homo sapiens	O43592	Exportin-T	Homo sapiens	domain_motif	-	{([DEQ].{0,1}[LIM].{2,3}[LIVMF][^P]{2,3}[LMVF].[LMIV].{0,3}[DE])|([DE].{0,1}[LIM].{2,3}[LIVMF][^P]{2,3}[LMVF].[LMIV].{0,3}[DEQ])}:Xpo1
Q9HAW0	Transcription factor IIIB 50 kDa subunit	Homo sapiens	Q96QU8	Exportin-6	Homo sapiens	domain_motif	-	{([DEQ].{0,1}[LIM].{2,3}[LIVMF][^P]{2,3}[LMVF].[LMIV].{0,3}[DE])|([DE].{0,1}[LIM].{2,3}[LIVMF][^P]{2,3}[LMVF].[LMIV].{0,3}[DEQ])}:Xpo1
Q9NPQ8	Synembryn-A	Homo sapiens	O14980	Exportin-1	Homo sapiens	domain_motif	-	{([DEQ].{0,1}[LIM].{2,3}[LIVMF][^P]{2,3}[LMVF].[LMIV].{0,3}[DE])|([DE].{0,1}[LIM].{2,3}[LIVMF][^P]{2,3}[LMVF].[LMIV].{0,3}[DEQ])}:Xpo1
Q9UBN6	Tumor necrosis factor receptor superfamily member 10D	Homo sapiens	Q9HAV4	Exportin-5	Homo sapiens	domain_motif	-	{([DEQ].{0,1}[LIM].{2,3}[LIVMF][^P]{2,3}[LMVF].[LMIV].{0,3}[DE])|([DE].{0,1}[LIM].{2,3}[LIVMF][^P]{2,3}[LMVF].[LMIV].{0,3}[DEQ])}:Xpo1
Q99661	Kinesin-like protein KIF2C	Homo sapiens	Q15691	Microtubule-associated protein RP/EB family member 1	Homo sapiens	domain_domain|domain_motif	Kinesin:CH	{([KR][^ED]{0,5}[ST].IP[^ED]{5,5})|([^ED]{5,5}[ST].IP[^ED]{0,5}[KR])}:EB1
Q99832	T-complex protein 1 subunit eta	Homo sapiens	Q13033	Striatin-3	Homo sapiens	domain_domain|domain_motif	Cpn60_TCP1:WD40	{([LIVMFYWPR]R[^YFWDE]{0,1}R)|(R[^YFWDE]{0,1}R[LIVMFYWPR])}:WD40
Q99832	T-complex protein 1 subunit eta	Homo sapiens	Q676U5	Autophagy-related protein 16-1	Homo sapiens	domain_domain|domain_motif	Cpn60_TCP1:WD40	{([LIVMFYWPR]R[^YFWDE]{0,1}R)|(R[^YFWDE]{0,1}R[LIVMFYWPR])}:WD40
P56537	Eukaryotic translation initiation factor 6	Homo sapiens	P55735	Protein SEC13 homolog	Homo sapiens	domain_domain|domain_motif	eIF-6:WD40	{([LIVMFYWPR]R[^YFWDE]{0,1}R)|(R[^YFWDE]{0,1}R[LIVMFYWPR])}:WD40
P22087	rRNA 2'-O-methyltransferase fibrillarin	Homo sapiens	O76071	Probable cytosolic iron-sulfur protein assembly protein CIAO1	Homo sapiens	domain_domain|domain_motif	Fibrillarin:WD40	{([LIVMFYWPR]R[^YFWDE]{0,1}R)|(R[^YFWDE]{0,1}R[LIVMFYWPR])}:WD40
Q13547	Histone deacetylase 1	Homo sapiens	O75530	Polycomb protein EED	Homo sapiens	domain_domain|domain_motif	Hist_deacetyl:WD40	{([LIVMFYWPR]R[^YFWDE]{0,1}R)|(R[^YFWDE]{0,1}R[LIVMFYWPR])}:WD40
Q92769	Histone deacetylase 2	Homo sapiens	O75530	Polycomb protein EED	Homo sapiens	domain_domain|domain_motif	Hist_deacetyl:WD40	{([LIVMFYWPR]R[^YFWDE]{0,1}R)|(R[^YFWDE]{0,1}R[LIVMFYWPR])}:WD40
Q92769	Histone deacetylase 2	Homo sapiens	O76071	Probable cytosolic iron-sulfur protein assembly protein CIAO1	Homo sapiens	domain_domain|domain_motif	Hist_deacetyl:WD40	{([LIVMFYWPR]R[^YFWDE]{0,1}R)|(R[^YFWDE]{0,1}R[LIVMFYWPR])}:WD40
Q92769	Histone deacetylase 2	Homo sapiens	Q16576	Histone-binding protein RBBP7	Homo sapiens	domain_domain|domain_motif	Hist_deacetyl:WD40	{([LIVMFYWPR]R[^YFWDE]{0,1}R)|(R[^YFWDE]{0,1}R[LIVMFYWPR])}:WD40
P84243	Histone H3.3	Homo sapiens	P54198	Protein HIRA	Homo sapiens	domain_domain|domain_motif	Histone:WD40	{([LIVMFYWPR]R[^YFWDE]{0,1}R)|(R[^YFWDE]{0,1}R[LIVMFYWPR])}:WD40
Q9NX24	H/ACA ribonucleoprotein complex subunit 2	Homo sapiens	Q8TAF3	WD repeat-containing protein 48	Homo sapiens	domain_domain|domain_motif	Ribosomal_L7Ae:WD40	{([LIVMFYWPR]R[^YFWDE]{0,1}R)|(R[^YFWDE]{0,1}R[LIVMFYWPR])}:WD40
Q9UN86	Ras GTPase-activating protein-binding protein 2	Homo sapiens	Q8NI36	WD repeat-containing protein 36	Homo sapiens	domain_domain|domain_motif	RRM_1:WD40	{([LIVMFYWPR]R[^YFWDE]{0,1}R)|(R[^YFWDE]{0,1}R[LIVMFYWPR])}:WD40
Q9BPZ7	Target of rapamycin complex 2 subunit MAPKAP1	Homo sapiens	P63244	Guanine nucleotide-binding protein subunit beta-2-like 1	Homo sapiens	domain_domain|domain_motif	SIN1:WD40	{([LIVMFYWPR]R[^YFWDE]{0,1}R)|(R[^YFWDE]{0,1}R[LIVMFYWPR])}:WD40
Q70EL3	Inactive ubiquitin carboxyl-terminal hydrolase 50	Homo sapiens	P62879	Guanine nucleotide-binding protein G(I)/G(S)/G(T) subunit beta-2	Homo sapiens	domain_domain|domain_motif	UCH:WD40	{([LIVMFYWPR]R[^YFWDE]{0,1}R)|(R[^YFWDE]{0,1}R[LIVMFYWPR])}:WD40
O95166	Gamma-aminobutyric acid receptor-associated protein	Homo sapiens	O15040	Tectonin beta-propeller repeat-containing protein 2	Homo sapiens	domain_motif	-	{([LIVMFYWPR]R[^YFWDE]{0,1}R)|(R[^YFWDE]{0,1}R[LIVMFYWPR])}:WD40
O95166	Gamma-aminobutyric acid receptor-associated protein	Homo sapiens	O43660	Pleiotropic regulator 1	Homo sapiens	domain_motif	-	{([LIVMFYWPR]R[^YFWDE]{0,1}R)|(R[^YFWDE]{0,1}R[LIVMFYWPR])}:WD40
O95897	Noelin-2	Homo sapiens	O14775	Guanine nucleotide-binding protein subunit beta-5	Homo sapiens	domain_motif	-	{([LIVMFYWPR]R[^YFWDE]{0,1}R)|(R[^YFWDE]{0,1}R[LIVMFYWPR])}:WD40
P20618	Proteasome subunit beta type-1	Homo sapiens	O76071	Probable cytosolic iron-sulfur protein assembly protein CIAO1	Homo sapiens	domain_motif	-	{([LIVMFYWPR]R[^YFWDE]{0,1}R)|(R[^YFWDE]{0,1}R[LIVMFYWPR])}:WD40
P43360	Melanoma-associated antigen 6	Homo sapiens	P35606	Coatomer subunit beta'	Homo sapiens	domain_motif	-	{([LIVMFYWPR]R[^YFWDE]{0,1}R)|(R[^YFWDE]{0,1}R[LIVMFYWPR])}:WD40
P53602	Diphosphomevalonate decarboxylase	Homo sapiens	O14775	Guanine nucleotide-binding protein subunit beta-5	Homo sapiens	domain_motif	-	{([LIVMFYWPR]R[^YFWDE]{0,1}R)|(R[^YFWDE]{0,1}R[LIVMFYWPR])}:WD40
P60520	Gamma-aminobutyric acid receptor-associated protein-like 2	Homo sapiens	O15040	Tectonin beta-propeller repeat-containing protein 2	Homo sapiens	domain_motif	-	{([LIVMFYWPR]R[^YFWDE]{0,1}R)|(R[^YFWDE]{0,1}R[LIVMFYWPR])}:WD40
P60520	Gamma-aminobutyric acid receptor-associated protein-like 2	Homo sapiens	O43379	WD repeat-containing protein 62	Homo sapiens	domain_motif	-	{([LIVMFYWPR]R[^YFWDE]{0,1}R)|(R[^YFWDE]{0,1}R[LIVMFYWPR])}:WD40
P61513	60S ribosomal protein L37a	Homo sapiens	O43684	Mitotic checkpoint protein BUB3	Homo sapiens	domain_motif	-	{([LIVMFYWPR]R[^YFWDE]{0,1}R)|(R[^YFWDE]{0,1}R[LIVMFYWPR])}:WD40
P61758	Prefoldin subunit 3	Homo sapiens	O43172	U4/U6 small nuclear ribonucleoprotein Prp4	Homo sapiens	domain_motif	-	{([LIVMFYWPR]R[^YFWDE]{0,1}R)|(R[^YFWDE]{0,1}R[LIVMFYWPR])}:WD40
Q04917	14-3-3 protein eta	Homo sapiens	P61962	DDB1- and CUL4-associated factor 7	Homo sapiens	domain_motif	-	{([LIVMFYWPR]R[^YFWDE]{0,1}R)|(R[^YFWDE]{0,1}R[LIVMFYWPR])}:WD40
Q15545	Transcription initiation factor TFIID subunit 7	Homo sapiens	P61964	WD repeat-containing protein 5	Homo sapiens	domain_motif	-	{([LIVMFYWPR]R[^YFWDE]{0,1}R)|(R[^YFWDE]{0,1}R[LIVMFYWPR])}:WD40
Q15773	Myeloid leukemia factor 2	Homo sapiens	O76071	Probable cytosolic iron-sulfur protein assembly protein CIAO1	Homo sapiens	domain_motif	-	{([LIVMFYWPR]R[^YFWDE]{0,1}R)|(R[^YFWDE]{0,1}R[LIVMFYWPR])}:WD40
Q16543	Hsp90 co-chaperone Cdc37	Homo sapiens	P57775	F-box/WD repeat-containing protein 4	Homo sapiens	domain_motif	-	{([LIVMFYWPR]R[^YFWDE]{0,1}R)|(R[^YFWDE]{0,1}R[LIVMFYWPR])}:WD40
Q16543	Hsp90 co-chaperone Cdc37	Homo sapiens	Q09019	Dystrophia myotonica WD repeat-containing protein	Homo sapiens	domain_motif	-	{([LIVMFYWPR]R[^YFWDE]{0,1}R)|(R[^YFWDE]{0,1}R[LIVMFYWPR])}:WD40
Q16718	NADH dehydrogenase [ubiquinone] 1 alpha subcomplex subunit 5	Homo sapiens	Q09019	Dystrophia myotonica WD repeat-containing protein	Homo sapiens	domain_motif	-	{([LIVMFYWPR]R[^YFWDE]{0,1}R)|(R[^YFWDE]{0,1}R[LIVMFYWPR])}:WD40
Q3LI72	Keratin-associated protein 19-5	Homo sapiens	Q12834	Cell division cycle protein 20 homolog	Homo sapiens	domain_motif	-	{([LIVMFYWPR]R[^YFWDE]{0,1}R)|(R[^YFWDE]{0,1}R[LIVMFYWPR])}:WD40
Q5TKA1	Protein lin-9 homolog	Homo sapiens	Q09028	Histone-binding protein RBBP4	Homo sapiens	domain_motif	-	{([LIVMFYWPR]R[^YFWDE]{0,1}R)|(R[^YFWDE]{0,1}R[LIVMFYWPR])}:WD40
Q6FG91	GABA(A) receptor-associated protein-like 2, isoform CRA_b	Homo sapiens	O43379	WD repeat-containing protein 62	Homo sapiens	domain_motif	-	{([LIVMFYWPR]R[^YFWDE]{0,1}R)|(R[^YFWDE]{0,1}R[LIVMFYWPR])}:WD40
Q6FG91	GABA(A) receptor-associated protein-like 2, isoform CRA_b	Homo sapiens	O43660	Pleiotropic regulator 1	Homo sapiens	domain_motif	-	{([LIVMFYWPR]R[^YFWDE]{0,1}R)|(R[^YFWDE]{0,1}R[LIVMFYWPR])}:WD40
Q6FG91	GABA(A) receptor-associated protein-like 2, isoform CRA_b	Homo sapiens	P61964	WD repeat-containing protein 5	Homo sapiens	domain_motif	-	{([LIVMFYWPR]R[^YFWDE]{0,1}R)|(R[^YFWDE]{0,1}R[LIVMFYWPR])}:WD40
Q6FG91	GABA(A) receptor-associated protein-like 2, isoform CRA_b	Homo sapiens	P78406	mRNA export factor	Homo sapiens	domain_motif	-	{([LIVMFYWPR]R[^YFWDE]{0,1}R)|(R[^YFWDE]{0,1}R[LIVMFYWPR])}:WD40
Q6FG91	GABA(A) receptor-associated protein-like 2, isoform CRA_b	Homo sapiens	Q09028	Histone-binding protein RBBP4	Homo sapiens	domain_motif	-	{([LIVMFYWPR]R[^YFWDE]{0,1}R)|(R[^YFWDE]{0,1}R[LIVMFYWPR])}:WD40
Q6FG91	GABA(A) receptor-associated protein-like 2, isoform CRA_b	Homo sapiens	Q13610	Periodic tryptophan protein 1 homolog	Homo sapiens	domain_motif	-	{([LIVMFYWPR]R[^YFWDE]{0,1}R)|(R[^YFWDE]{0,1}R[LIVMFYWPR])}:WD40
Q6FG91	GABA(A) receptor-associated protein-like 2, isoform CRA_b	Homo sapiens	Q13685	Angio-associated migratory cell protein	Homo sapiens	domain_motif	-	{([LIVMFYWPR]R[^YFWDE]{0,1}R)|(R[^YFWDE]{0,1}R[LIVMFYWPR])}:WD40
Q6FG91	GABA(A) receptor-associated protein-like 2, isoform CRA_b	Homo sapiens	Q676U5	Autophagy-related protein 16-1	Homo sapiens	domain_motif	-	{([LIVMFYWPR]R[^YFWDE]{0,1}R)|(R[^YFWDE]{0,1}R[LIVMFYWPR])}:WD40
Q6PI98	INO80 complex subunit C	Homo sapiens	P61964	WD repeat-containing protein 5	Homo sapiens	domain_motif	-	{([LIVMFYWPR]R[^YFWDE]{0,1}R)|(R[^YFWDE]{0,1}R[LIVMFYWPR])}:WD40
Q6UXB4	C-type lectin domain family 4 member G	Homo sapiens	Q13347	Eukaryotic translation initiation factor 3 subunit I	Homo sapiens	domain_motif	-	{([LIVMFYWPR]R[^YFWDE]{0,1}R)|(R[^YFWDE]{0,1}R[LIVMFYWPR])}:WD40
Q7L5N1	COP9 signalosome complex subunit 6	Homo sapiens	B4DN30	cDNA FLJ52699, highly similar to WD repeat protein 21A	Homo sapiens	domain_motif	-	{([LIVMFYWPR]R[^YFWDE]{0,1}R)|(R[^YFWDE]{0,1}R[LIVMFYWPR])}:WD40
Q7L5N1	COP9 signalosome complex subunit 6	Homo sapiens	Q13216	DNA excision repair protein ERCC-8	Homo sapiens	domain_motif	-	{([LIVMFYWPR]R[^YFWDE]{0,1}R)|(R[^YFWDE]{0,1}R[LIVMFYWPR])}:WD40
Q7L5N1	COP9 signalosome complex subunit 6	Homo sapiens	Q5XUX1	F-box/WD repeat-containing protein 9	Homo sapiens	domain_motif	-	{([LIVMFYWPR]R[^YFWDE]{0,1}R)|(R[^YFWDE]{0,1}R[LIVMFYWPR])}:WD40
Q8NHZ8	Anaphase-promoting complex subunit CDC26	Homo sapiens	O43684	Mitotic checkpoint protein BUB3	Homo sapiens	domain_motif	-	{([LIVMFYWPR]R[^YFWDE]{0,1}R)|(R[^YFWDE]{0,1}R[LIVMFYWPR])}:WD40
Q8NHZ8	Anaphase-promoting complex subunit CDC26	Homo sapiens	Q12834	Cell division cycle protein 20 homolog	Homo sapiens	domain_motif	-	{([LIVMFYWPR]R[^YFWDE]{0,1}R)|(R[^YFWDE]{0,1}R[LIVMFYWPR])}:WD40
Q8WVK2	U4/U6.U5 small nuclear ribonucleoprotein 27 kDa protein	Homo sapiens	O43172	U4/U6 small nuclear ribonucleoprotein Prp4	Homo sapiens	domain_motif	-	{([LIVMFYWPR]R[^YFWDE]{0,1}R)|(R[^YFWDE]{0,1}R[LIVMFYWPR])}:WD40
Q92615	La-related protein 4B	Homo sapiens	P63244	Guanine nucleotide-binding protein subunit beta-2-like 1	Homo sapiens	domain_motif	-	{([LIVMFYWPR]R[^YFWDE]{0,1}R)|(R[^YFWDE]{0,1}R[LIVMFYWPR])}:WD40
Q92624	Amyloid protein-binding protein 2	Homo sapiens	Q12788	Transducin beta-like protein 3	Homo sapiens	domain_motif	-	{([LIVMFYWPR]R[^YFWDE]{0,1}R)|(R[^YFWDE]{0,1}R[LIVMFYWPR])}:WD40
Q96A35	39S ribosomal protein L24, mitochondrial	Homo sapiens	O76071	Probable cytosolic iron-sulfur protein assembly protein CIAO1	Homo sapiens	domain_motif	-	{([LIVMFYWPR]R[^YFWDE]{0,1}R)|(R[^YFWDE]{0,1}R[LIVMFYWPR])}:WD40
Q96LA8	Protein arginine N-methyltransferase 6	Homo sapiens	Q17RG0	ATG16L1 protein (Fragment)	Homo sapiens	domain_motif	-	{([LIVMFYWPR]R[^YFWDE]{0,1}R)|(R[^YFWDE]{0,1}R[LIVMFYWPR])}:WD40
Q99470	Stromal cell-derived factor 2	Homo sapiens	Q09019	Dystrophia myotonica WD repeat-containing protein	Homo sapiens	domain_motif	-	{([LIVMFYWPR]R[^YFWDE]{0,1}R)|(R[^YFWDE]{0,1}R[LIVMFYWPR])}:WD40
Q99497	Protein DJ-1	Homo sapiens	Q09028	Histone-binding protein RBBP4	Homo sapiens	domain_motif	-	{([LIVMFYWPR]R[^YFWDE]{0,1}R)|(R[^YFWDE]{0,1}R[LIVMFYWPR])}:WD40
Q99497	Protein DJ-1	Homo sapiens	Q16576	Histone-binding protein RBBP7	Homo sapiens	domain_motif	-	{([LIVMFYWPR]R[^YFWDE]{0,1}R)|(R[^YFWDE]{0,1}R[LIVMFYWPR])}:WD40
Q99547	M-phase phosphoprotein 6	Homo sapiens	Q04724	Transducin-like enhancer protein 1	Homo sapiens	domain_motif	-	{([LIVMFYWPR]R[^YFWDE]{0,1}R)|(R[^YFWDE]{0,1}R[LIVMFYWPR])}:WD40
Q9BW61	DET1- and DDB1-associated protein 1	Homo sapiens	P53621	Coatomer subunit alpha	Homo sapiens	domain_motif	-	{([LIVMFYWPR]R[^YFWDE]{0,1}R)|(R[^YFWDE]{0,1}R[LIVMFYWPR])}:WD40
Q9BW61	DET1- and DDB1-associated protein 1	Homo sapiens	Q8N5D0	WD and tetratricopeptide repeats protein 1	Homo sapiens	domain_motif	-	{([LIVMFYWPR]R[^YFWDE]{0,1}R)|(R[^YFWDE]{0,1}R[LIVMFYWPR])}:WD40
Q9BW61	DET1- and DDB1-associated protein 1	Homo sapiens	Q8TEB1	DDB1- and CUL4-associated factor 11	Homo sapiens	domain_motif	-	{([LIVMFYWPR]R[^YFWDE]{0,1}R)|(R[^YFWDE]{0,1}R[LIVMFYWPR])}:WD40
Q9BW61	DET1- and DDB1-associated protein 1	Homo sapiens	Q92466	DNA damage-binding protein 2	Homo sapiens	domain_motif	-	{([LIVMFYWPR]R[^YFWDE]{0,1}R)|(R[^YFWDE]{0,1}R[LIVMFYWPR])}:WD40
Q9BW61	DET1- and DDB1-associated protein 1	Homo sapiens	Q96JK2	DDB1- and CUL4-associated factor 5	Homo sapiens	domain_motif	-	{([LIVMFYWPR]R[^YFWDE]{0,1}R)|(R[^YFWDE]{0,1}R[LIVMFYWPR])}:WD40
Q9BXW4	Microtubule-associated proteins 1A/1B light chain 3C	Homo sapiens	O15040	Tectonin beta-propeller repeat-containing protein 2	Homo sapiens	domain_motif	-	{([LIVMFYWPR]R[^YFWDE]{0,1}R)|(R[^YFWDE]{0,1}R[LIVMFYWPR])}:WD40
Q9BXW4	Microtubule-associated proteins 1A/1B light chain 3C	Homo sapiens	Q676U5	Autophagy-related protein 16-1	Homo sapiens	domain_motif	-	{([LIVMFYWPR]R[^YFWDE]{0,1}R)|(R[^YFWDE]{0,1}R[LIVMFYWPR])}:WD40
Q9BXW4	Microtubule-associated proteins 1A/1B light chain 3C	Homo sapiens	Q92636	Protein FAN	Homo sapiens	domain_motif	-	{([LIVMFYWPR]R[^YFWDE]{0,1}R)|(R[^YFWDE]{0,1}R[LIVMFYWPR])}:WD40
Q9H0R8	Gamma-aminobutyric acid receptor-associated protein-like 1	Homo sapiens	O15040	Tectonin beta-propeller repeat-containing protein 2	Homo sapiens	domain_motif	-	{([LIVMFYWPR]R[^YFWDE]{0,1}R)|(R[^YFWDE]{0,1}R[LIVMFYWPR])}:WD40
Q9H0R8	Gamma-aminobutyric acid receptor-associated protein-like 1	Homo sapiens	O43684	Mitotic checkpoint protein BUB3	Homo sapiens	domain_motif	-	{([LIVMFYWPR]R[^YFWDE]{0,1}R)|(R[^YFWDE]{0,1}R[LIVMFYWPR])}:WD40
Q9H0R8	Gamma-aminobutyric acid receptor-associated protein-like 1	Homo sapiens	Q09028	Histone-binding protein RBBP4	Homo sapiens	domain_motif	-	{([LIVMFYWPR]R[^YFWDE]{0,1}R)|(R[^YFWDE]{0,1}R[LIVMFYWPR])}:WD40
Q9H0R8	Gamma-aminobutyric acid receptor-associated protein-like 1	Homo sapiens	Q13610	Periodic tryptophan protein 1 homolog	Homo sapiens	domain_motif	-	{([LIVMFYWPR]R[^YFWDE]{0,1}R)|(R[^YFWDE]{0,1}R[LIVMFYWPR])}:WD40
Q9H0R8	Gamma-aminobutyric acid receptor-associated protein-like 1	Homo sapiens	Q676U5	Autophagy-related protein 16-1	Homo sapiens	domain_motif	-	{([LIVMFYWPR]R[^YFWDE]{0,1}R)|(R[^YFWDE]{0,1}R[LIVMFYWPR])}:WD40
Q9H0R8	Gamma-aminobutyric acid receptor-associated protein-like 1	Homo sapiens	Q92636	Protein FAN	Homo sapiens	domain_motif	-	{([LIVMFYWPR]R[^YFWDE]{0,1}R)|(R[^YFWDE]{0,1}R[LIVMFYWPR])}:WD40
Q9H0R8	Gamma-aminobutyric acid receptor-associated protein-like 1	Homo sapiens	Q9BQ67	Glutamate-rich WD repeat-containing protein 1	Homo sapiens	domain_motif	-	{([LIVMFYWPR]R[^YFWDE]{0,1}R)|(R[^YFWDE]{0,1}R[LIVMFYWPR])}:WD40
Q9H0R8	Gamma-aminobutyric acid receptor-associated protein-like 1	Homo sapiens	Q9BQA1	Methylosome protein 50	Homo sapiens	domain_motif	-	{([LIVMFYWPR]R[^YFWDE]{0,1}R)|(R[^YFWDE]{0,1}R[LIVMFYWPR])}:WD40
Q9H492	Microtubule-associated proteins 1A/1B light chain 3A	Homo sapiens	O43684	Mitotic checkpoint protein BUB3	Homo sapiens	domain_motif	-	{([LIVMFYWPR]R[^YFWDE]{0,1}R)|(R[^YFWDE]{0,1}R[LIVMFYWPR])}:WD40
Q9H492	Microtubule-associated proteins 1A/1B light chain 3A	Homo sapiens	Q86W42	THO complex subunit 6 homolog	Homo sapiens	domain_motif	-	{([LIVMFYWPR]R[^YFWDE]{0,1}R)|(R[^YFWDE]{0,1}R[LIVMFYWPR])}:WD40
Q9H492	Microtubule-associated proteins 1A/1B light chain 3A	Homo sapiens	Q92636	Protein FAN	Homo sapiens	domain_motif	-	{([LIVMFYWPR]R[^YFWDE]{0,1}R)|(R[^YFWDE]{0,1}R[LIVMFYWPR])}:WD40
Q9H492	Microtubule-associated proteins 1A/1B light chain 3A	Homo sapiens	Q9BQ67	Glutamate-rich WD repeat-containing protein 1	Homo sapiens	domain_motif	-	{([LIVMFYWPR]R[^YFWDE]{0,1}R)|(R[^YFWDE]{0,1}R[LIVMFYWPR])}:WD40
Q9NP97	Dynein light chain roadblock-type 1	Homo sapiens	Q8TBF7	DYNC1I1 protein	Homo sapiens	domain_motif	-	{([LIVMFYWPR]R[^YFWDE]{0,1}R)|(R[^YFWDE]{0,1}R[LIVMFYWPR])}:WD40
Q9NPE3	H/ACA ribonucleoprotein complex subunit 3	Homo sapiens	Q8TAF3	WD repeat-containing protein 48	Homo sapiens	domain_motif	-	{([LIVMFYWPR]R[^YFWDE]{0,1}R)|(R[^YFWDE]{0,1}R[LIVMFYWPR])}:WD40
Q9NR21	Poly [ADP-ribose] polymerase 11	Homo sapiens	Q8TEB1	DDB1- and CUL4-associated factor 11	Homo sapiens	domain_motif	-	{([LIVMFYWPR]R[^YFWDE]{0,1}R)|(R[^YFWDE]{0,1}R[LIVMFYWPR])}:WD40
Q9NVK5	FGFR1 oncogene partner 2	Homo sapiens	Q13033	Striatin-3	Homo sapiens	domain_motif	-	{([LIVMFYWPR]R[^YFWDE]{0,1}R)|(R[^YFWDE]{0,1}R[LIVMFYWPR])}:WD40
Q9P031	Thyroid transcription factor 1-associated protein 26	Homo sapiens	Q12834	Cell division cycle protein 20 homolog	Homo sapiens	domain_motif	-	{([LIVMFYWPR]R[^YFWDE]{0,1}R)|(R[^YFWDE]{0,1}R[LIVMFYWPR])}:WD40
Q9ULX6	A-kinase anchor protein 8-like	Homo sapiens	O76071	Probable cytosolic iron-sulfur protein assembly protein CIAO1	Homo sapiens	domain_motif	-	{([LIVMFYWPR]R[^YFWDE]{0,1}R)|(R[^YFWDE]{0,1}R[LIVMFYWPR])}:WD40
Q9Y315	Putative deoxyribose-phosphate aldolase	Homo sapiens	Q9BRP4	Proteasomal ATPase-associated factor 1	Homo sapiens	domain_motif	-	{([LIVMFYWPR]R[^YFWDE]{0,1}R)|(R[^YFWDE]{0,1}R[LIVMFYWPR])}:WD40
Q9Y478	5'-AMP-activated protein kinase subunit beta-1	Homo sapiens	Q8NCK5	cDNA FLJ90195 fis, clone MAMMA1001310	Homo sapiens	domain_motif	-	{([LIVMFYWPR]R[^YFWDE]{0,1}R)|(R[^YFWDE]{0,1}R[LIVMFYWPR])}:WD40
Q9Y4P8	WD repeat domain phosphoinositide-interacting protein 2	Homo sapiens	Q13347	Eukaryotic translation initiation factor 3 subunit I	Homo sapiens	domain_motif	-	{([LIVMFYWPR]R[^YFWDE]{0,1}R)|(R[^YFWDE]{0,1}R[LIVMFYWPR])}:WD40
Q9Y4P8	WD repeat domain phosphoinositide-interacting protein 2	Homo sapiens	Q9NRL3	Striatin-4	Homo sapiens	domain_motif	-	{([LIVMFYWPR]R[^YFWDE]{0,1}R)|(R[^YFWDE]{0,1}R[LIVMFYWPR])}:WD40
Q75MH1	HCG1745083	Homo sapiens	O76071	Probable cytosolic iron-sulfur protein assembly protein CIAO1	Homo sapiens	domain_domain|domain_motif	Ribosomal_S26e:WD40	{([LIVMFYWPR]R[^YFWDE]{0,1}R)|(R[^YFWDE]{0,1}R[LIVMFYWPR])}:WD40|{.[FYH].[IVM][^WFYP][^WFYP][ILM][ILMV].}:WD40
Q96BI3	Gamma-secretase subunit APH-1A	Homo sapiens	Q04724	Transducin-like enhancer protein 1	Homo sapiens	domain_motif	-	{([LIVMFYWPR]R[^YFWDE]{0,1}R)|(R[^YFWDE]{0,1}R[LIVMFYWPR])}:WD40|{.[FYH].[IVM][^WFYP][^WFYP][ILM][ILMV].}:WD40
O95376	E3 ubiquitin-protein ligase ARIH2	Homo sapiens	A4D1P6	WD repeat-containing protein 91	Homo sapiens	domain_domain|domain_motif	zf-C3HC4:WD40	{([LIVMFYWPR]R[^YFWDE]{0,1}R)|(R[^YFWDE]{0,1}R[LIVMFYWPR])}:WD40|{.[FYH].[IVM][^WFYP][^WFYP][ILM][ILMV].}:WD40|{NE.....A}:WD40|{.KEN.}:WD40
Q9NRZ9	Lymphoid-specific helicase	Homo sapiens	O76071	Probable cytosolic iron-sulfur protein assembly protein CIAO1	Homo sapiens	domain_domain|domain_motif	Helicase_C:WD40|SNF2_N:WD40	{([LIVMFYWPR]R[^YFWDE]{0,1}R)|(R[^YFWDE]{0,1}R[LIVMFYWPR])}:WD40|{.KEN.}:WD40
Q8NC51	Plasminogen activator inhibitor 1 RNA-binding protein	Homo sapiens	Q53HC9	Protein TSSC1	Homo sapiens	domain_motif	-	{([LIVMFYWPR]R[^YFWDE]{0,1}R)|(R[^YFWDE]{0,1}R[LIVMFYWPR])}:WD40|{.KEN.}:WD40
Q9BRV8	Suppressor of IKBKE 1	Homo sapiens	O43815	Striatin	Homo sapiens	domain_motif	-	{([LIVMFYWPR]R[^YFWDE]{0,1}R)|(R[^YFWDE]{0,1}R[LIVMFYWPR])}:WD40|{.KEN.}:WD40
Q9BRV8	Suppressor of IKBKE 1	Homo sapiens	Q13033	Striatin-3	Homo sapiens	domain_motif	-	{([LIVMFYWPR]R[^YFWDE]{0,1}R)|(R[^YFWDE]{0,1}R[LIVMFYWPR])}:WD40|{.KEN.}:WD40
Q9H169	Stathmin-4	Homo sapiens	Q8WWQ0	PH-interacting protein	Homo sapiens	domain_motif	-	{([LIVMFYWPR]R[^YFWDE]{0,1}R)|(R[^YFWDE]{0,1}R[LIVMFYWPR])}:WD40|{.KEN.}:WD40
Q13619	Cullin-4A	Homo sapiens	O75530	Polycomb protein EED	Homo sapiens	domain_domain|domain_motif	Cullin:WD40	{([LIVMFYWPR]R[^YFWDE]{0,1}R)|(R[^YFWDE]{0,1}R[LIVMFYWPR])}:WD40|{.R..L..[LIVM].}:WD40
Q13619	Cullin-4A	Homo sapiens	P61964	WD repeat-containing protein 5	Homo sapiens	domain_domain|domain_motif	Cullin:WD40	{([LIVMFYWPR]R[^YFWDE]{0,1}R)|(R[^YFWDE]{0,1}R[LIVMFYWPR])}:WD40|{.R..L..[LIVM].}:WD40
Q9Y6K8	Adenylate kinase isoenzyme 5	Homo sapiens	Q9NRL3	Striatin-4	Homo sapiens	domain_domain|domain_motif	Dpy-30:WD40	{([LIVMFYWPR]R[^YFWDE]{0,1}R)|(R[^YFWDE]{0,1}R[LIVMFYWPR])}:WD40|{.R..L..[LIVM].}:WD40
Q9BUQ8	Probable ATP-dependent RNA helicase DDX23	Homo sapiens	O43172	U4/U6 small nuclear ribonucleoprotein Prp4	Homo sapiens	domain_domain|domain_motif	Helicase_C:WD40|DEAD:WD40	{([LIVMFYWPR]R[^YFWDE]{0,1}R)|(R[^YFWDE]{0,1}R[LIVMFYWPR])}:WD40|{.R..L..[LIVM].}:WD40
P62312	U6 snRNA-associated Sm-like protein LSm6	Homo sapiens	O43172	U4/U6 small nuclear ribonucleoprotein Prp4	Homo sapiens	domain_domain|domain_motif	LSM:WD40	{([LIVMFYWPR]R[^YFWDE]{0,1}R)|(R[^YFWDE]{0,1}R[LIVMFYWPR])}:WD40|{.R..L..[LIVM].}:WD40
Q9UBP6	tRNA (guanine-N(7)-)-methyltransferase	Homo sapiens	P57081	tRNA (guanine-N(7)-)-methyltransferase subunit WDR4	Homo sapiens	domain_domain|domain_motif	Methyltransf_4:WD40	{([LIVMFYWPR]R[^YFWDE]{0,1}R)|(R[^YFWDE]{0,1}R[LIVMFYWPR])}:WD40|{.R..L..[LIVM].}:WD40
P84022	Mothers against decapentaplegic homolog 3	Homo sapiens	P31146	Coronin-1A	Homo sapiens	domain_domain|domain_motif	MH2:WD40	{([LIVMFYWPR]R[^YFWDE]{0,1}R)|(R[^YFWDE]{0,1}R[LIVMFYWPR])}:WD40|{.R..L..[LIVM].}:WD40
P84022	Mothers against decapentaplegic homolog 3	Homo sapiens	P61962	DDB1- and CUL4-associated factor 7	Homo sapiens	domain_domain|domain_motif	MH2:WD40	{([LIVMFYWPR]R[^YFWDE]{0,1}R)|(R[^YFWDE]{0,1}R[LIVMFYWPR])}:WD40|{.R..L..[LIVM].}:WD40
Q15796	Mothers against decapentaplegic homolog 2	Homo sapiens	O14576	Cytoplasmic dynein 1 intermediate chain 1	Homo sapiens	domain_domain|domain_motif	MH2:WD40	{([LIVMFYWPR]R[^YFWDE]{0,1}R)|(R[^YFWDE]{0,1}R[LIVMFYWPR])}:WD40|{.R..L..[LIVM].}:WD40
Q15796	Mothers against decapentaplegic homolog 2	Homo sapiens	P61962	DDB1- and CUL4-associated factor 7	Homo sapiens	domain_domain|domain_motif	MH2:WD40	{([LIVMFYWPR]R[^YFWDE]{0,1}R)|(R[^YFWDE]{0,1}R[LIVMFYWPR])}:WD40|{.R..L..[LIVM].}:WD40
Q8WWY3	U4/U6 small nuclear ribonucleoprotein Prp31	Homo sapiens	O43172	U4/U6 small nuclear ribonucleoprotein Prp4	Homo sapiens	domain_domain|domain_motif	NOSIC:WD40|Nop:WD40	{([LIVMFYWPR]R[^YFWDE]{0,1}R)|(R[^YFWDE]{0,1}R[LIVMFYWPR])}:WD40|{.R..L..[LIVM].}:WD40
Q8WWY3	U4/U6 small nuclear ribonucleoprotein Prp31	Homo sapiens	P61964	WD repeat-containing protein 5	Homo sapiens	domain_domain|domain_motif	NOSIC:WD40|Nop:WD40	{([LIVMFYWPR]R[^YFWDE]{0,1}R)|(R[^YFWDE]{0,1}R[LIVMFYWPR])}:WD40|{.R..L..[LIVM].}:WD40
Q9HAW0	Transcription factor IIIB 50 kDa subunit	Homo sapiens	P35606	Coatomer subunit beta'	Homo sapiens	domain_domain|domain_motif	TFIIB:WD40	{([LIVMFYWPR]R[^YFWDE]{0,1}R)|(R[^YFWDE]{0,1}R[LIVMFYWPR])}:WD40|{.R..L..[LIVM].}:WD40
Q9NP81	Serine--tRNA ligase, mitochondrial	Homo sapiens	Q09019	Dystrophia myotonica WD repeat-containing protein	Homo sapiens	domain_domain|domain_motif	tRNA-synt_2b:WD40	{([LIVMFYWPR]R[^YFWDE]{0,1}R)|(R[^YFWDE]{0,1}R[LIVMFYWPR])}:WD40|{.R..L..[LIVM].}:WD40
Q96CS3	FAS-associated factor 2	Homo sapiens	P61962	DDB1- and CUL4-associated factor 7	Homo sapiens	domain_domain|domain_motif	UBX:WD40|UBA:WD40	{([LIVMFYWPR]R[^YFWDE]{0,1}R)|(R[^YFWDE]{0,1}R[LIVMFYWPR])}:WD40|{.R..L..[LIVM].}:WD40
Q16795	NADH dehydrogenase [ubiquinone] 1 alpha subcomplex subunit 9, mitochondrial	Homo sapiens	O76071	Probable cytosolic iron-sulfur protein assembly protein CIAO1	Homo sapiens	domain_motif	-	{([LIVMFYWPR]R[^YFWDE]{0,1}R)|(R[^YFWDE]{0,1}R[LIVMFYWPR])}:WD40|{.R..L..[LIVM].}:WD40
Q6IAM1	Family with sequence similarity 107 member A transcript variant	Homo sapiens	O94967	WD repeat-containing protein 47	Homo sapiens	domain_motif	-	{([LIVMFYWPR]R[^YFWDE]{0,1}R)|(R[^YFWDE]{0,1}R[LIVMFYWPR])}:WD40|{.R..L..[LIVM].}:WD40
Q8N163	Protein KIAA1967	Homo sapiens	O76071	Probable cytosolic iron-sulfur protein assembly protein CIAO1	Homo sapiens	domain_motif	-	{([LIVMFYWPR]R[^YFWDE]{0,1}R)|(R[^YFWDE]{0,1}R[LIVMFYWPR])}:WD40|{.R..L..[LIVM].}:WD40
Q8N163	Protein KIAA1967	Homo sapiens	Q53HC9	Protein TSSC1	Homo sapiens	domain_motif	-	{([LIVMFYWPR]R[^YFWDE]{0,1}R)|(R[^YFWDE]{0,1}R[LIVMFYWPR])}:WD40|{.R..L..[LIVM].}:WD40
Q8NBJ4	Golgi membrane protein 1	Homo sapiens	O76071	Probable cytosolic iron-sulfur protein assembly protein CIAO1	Homo sapiens	domain_motif	-	{([LIVMFYWPR]R[^YFWDE]{0,1}R)|(R[^YFWDE]{0,1}R[LIVMFYWPR])}:WD40|{.R..L..[LIVM].}:WD40
Q8NBJ4	Golgi membrane protein 1	Homo sapiens	P63244	Guanine nucleotide-binding protein subunit beta-2-like 1	Homo sapiens	domain_motif	-	{([LIVMFYWPR]R[^YFWDE]{0,1}R)|(R[^YFWDE]{0,1}R[LIVMFYWPR])}:WD40|{.R..L..[LIVM].}:WD40
Q969Y2	tRNA modification GTPase GTPBP3, mitochondrial	Homo sapiens	Q5TAQ9	DDB1- and CUL4-associated factor 8	Homo sapiens	domain_motif	-	{([LIVMFYWPR]R[^YFWDE]{0,1}R)|(R[^YFWDE]{0,1}R[LIVMFYWPR])}:WD40|{.R..L..[LIVM].}:WD40
Q96LI5	CCR4-NOT transcription complex subunit 6-like	Homo sapiens	Q13112	Chromatin assembly factor 1 subunit B	Homo sapiens	domain_motif	-	{([LIVMFYWPR]R[^YFWDE]{0,1}R)|(R[^YFWDE]{0,1}R[LIVMFYWPR])}:WD40|{.R..L..[LIVM].}:WD40
Q9Y4P1	Cysteine protease ATG4B	Homo sapiens	Q9C0C7	Activating molecule in BECN1-regulated autophagy protein 1	Homo sapiens	domain_motif	-	{([LIVMFYWPR]R[^YFWDE]{0,1}R)|(R[^YFWDE]{0,1}R[LIVMFYWPR])}:WD40|{.R..L..[LIVM].}:WD40
Q9Y5K5	Ubiquitin carboxyl-terminal hydrolase isozyme L5	Homo sapiens	Q9BRP4	Proteasomal ATPase-associated factor 1	Homo sapiens	domain_motif	-	{([LIVMFYWPR]R[^YFWDE]{0,1}R)|(R[^YFWDE]{0,1}R[LIVMFYWPR])}:WD40|{.R..L..[LIVM].}:WD40
O60645	Exocyst complex component 3	Homo sapiens	O43684	Mitotic checkpoint protein BUB3	Homo sapiens	domain_motif	-	{([LIVMFYWPR]R[^YFWDE]{0,1}R)|(R[^YFWDE]{0,1}R[LIVMFYWPR])}:WD40|{.R..L..[LIVM].}:WD40|{.[FYH].[IVM][^WFYP][^WFYP][ILM][ILMV].}:WD40
P56749	Claudin-12	Homo sapiens	P55735	Protein SEC13 homolog	Homo sapiens	domain_motif	-	{([LIVMFYWPR]R[^YFWDE]{0,1}R)|(R[^YFWDE]{0,1}R[LIVMFYWPR])}:WD40|{.R..L..[LIVM].}:WD40|{.[FYH].[IVM][^WFYP][^WFYP][ILM][ILMV].}:WD40
Q96F86	Enhancer of mRNA-decapping protein 3	Homo sapiens	Q6P2E9	Enhancer of mRNA-decapping protein 4	Homo sapiens	domain_motif	-	{([LIVMFYWPR]R[^YFWDE]{0,1}R)|(R[^YFWDE]{0,1}R[LIVMFYWPR])}:WD40|{.R..L..[LIVM].}:WD40|{.[FYH].[IVM][^WFYP][^WFYP][ILM][ILMV].}:WD40
Q96FE5	Leucine-rich repeat and immunoglobulin-like domain-containing nogo receptor-interacting protein 1	Homo sapiens	Q969H0	F-box/WD repeat-containing protein 7	Homo sapiens	domain_motif	-	{([LIVMFYWPR]R[^YFWDE]{0,1}R)|(R[^YFWDE]{0,1}R[LIVMFYWPR])}:WD40|{.R..L..[LIVM].}:WD40|{.[FYH].[IVM][^WFYP][^WFYP][ILM][ILMV].}:WD40
Q9H8H0	Nucleolar protein 11	Homo sapiens	P62873	Guanine nucleotide-binding protein G(I)/G(S)/G(T) subunit beta-1	Homo sapiens	domain_motif	-	{([LIVMFYWPR]R[^YFWDE]{0,1}R)|(R[^YFWDE]{0,1}R[LIVMFYWPR])}:WD40|{.R..L..[LIVM].}:WD40|{.[FYH].[IVM][^WFYP][^WFYP][ILM][ILMV].}:WD40
Q9NRH3	Tubulin gamma-2 chain	Homo sapiens	O76071	Probable cytosolic iron-sulfur protein assembly protein CIAO1	Homo sapiens	domain_motif	-	{([LIVMFYWPR]R[^YFWDE]{0,1}R)|(R[^YFWDE]{0,1}R[LIVMFYWPR])}:WD40|{.R..L..[LIVM].}:WD40|{.[FYH].[IVM][^WFYP][^WFYP][ILM][ILMV].}:WD40
P30154	Serine/threonine-protein phosphatase 2A 65 kDa regulatory subunit A beta isoform	Homo sapiens	O43815	Striatin	Homo sapiens	domain_motif	-	{([LIVMFYWPR]R[^YFWDE]{0,1}R)|(R[^YFWDE]{0,1}R[LIVMFYWPR])}:WD40|{.R..L..[LIVM].}:WD40|{.[FYH].[IVM][^WFYP][^WFYP][ILM][ILMV].}:WD40|{.KEN.}:WD40
Q13085	Acetyl-CoA carboxylase 1	Homo sapiens	O76071	Probable cytosolic iron-sulfur protein assembly protein CIAO1	Homo sapiens	domain_motif	-	{([LIVMFYWPR]R[^YFWDE]{0,1}R)|(R[^YFWDE]{0,1}R[LIVMFYWPR])}:WD40|{.R..L..[LIVM].}:WD40|{.[FYH].[IVM][^WFYP][^WFYP][ILM][ILMV].}:WD40|{[LIVMP].{0,2}(T)P..([ST])}:WD40|{.KEN.}:WD40
Q9P1U1	Actin-related protein 3B	Homo sapiens	O15143	Actin-related protein 2/3 complex subunit 1B	Homo sapiens	domain_domain|domain_motif	Actin:WD40	{([LIVMFYWPR]R[^YFWDE]{0,1}R)|(R[^YFWDE]{0,1}R[LIVMFYWPR])}:WD40|{.R..L..[LIVM].}:WD40|{.[FYH].[IVM][^WFYP][^WFYP][ILM][ILMV].}:WD40|{D(S)G.{2,3}([ST])}:WD40
Q9P1U1	Actin-related protein 3B	Homo sapiens	Q92747	Actin-related protein 2/3 complex subunit 1A	Homo sapiens	domain_domain|domain_motif	Actin:WD40	{([LIVMFYWPR]R[^YFWDE]{0,1}R)|(R[^YFWDE]{0,1}R[LIVMFYWPR])}:WD40|{.R..L..[LIVM].}:WD40|{.[FYH].[IVM][^WFYP][^WFYP][ILM][ILMV].}:WD40|{D(S)G.{2,3}([ST])}:WD40
Q9P035	3-hydroxyacyl-CoA dehydratase 3	Homo sapiens	Q92747	Actin-related protein 2/3 complex subunit 1A	Homo sapiens	domain_motif	-	{([LIVMFYWPR]R[^YFWDE]{0,1}R)|(R[^YFWDE]{0,1}R[LIVMFYWPR])}:WD40|{.R..L..[LIVM].}:WD40|{.[FYH].[IVM][^WFYP][^WFYP][ILM][ILMV].}:WD40|{K.{0,1}K.{2,3}$}:WD40
Q9UBN6	Tumor necrosis factor receptor superfamily member 10D	Homo sapiens	O75083	WD repeat-containing protein 1	Homo sapiens	domain_motif	-	{([LIVMFYWPR]R[^YFWDE]{0,1}R)|(R[^YFWDE]{0,1}R[LIVMFYWPR])}:WD40|{.R..L..[LIVM].}:WD40|{.[FYH].[IVM][^WFYP][^WFYP][ILM][ILMV].}:WD40|{KF.....G}:WD40
Q9UBN6	Tumor necrosis factor receptor superfamily member 10D	Homo sapiens	P35606	Coatomer subunit beta'	Homo sapiens	domain_motif	-	{([LIVMFYWPR]R[^YFWDE]{0,1}R)|(R[^YFWDE]{0,1}R[LIVMFYWPR])}:WD40|{.R..L..[LIVM].}:WD40|{.[FYH].[IVM][^WFYP][^WFYP][ILM][ILMV].}:WD40|{KF.....G}:WD40
Q9UBN6	Tumor necrosis factor receptor superfamily member 10D	Homo sapiens	Q09028	Histone-binding protein RBBP4	Homo sapiens	domain_motif	-	{([LIVMFYWPR]R[^YFWDE]{0,1}R)|(R[^YFWDE]{0,1}R[LIVMFYWPR])}:WD40|{.R..L..[LIVM].}:WD40|{.[FYH].[IVM][^WFYP][^WFYP][ILM][ILMV].}:WD40|{KF.....G}:WD40
Q9P2Y5	UV radiation resistance-associated gene protein	Homo sapiens	Q9NNW5	WD repeat-containing protein 6	Homo sapiens	domain_domain|domain_motif	C2:WD40	{([LIVMFYWPR]R[^YFWDE]{0,1}R)|(R[^YFWDE]{0,1}R[LIVMFYWPR])}:WD40|{.R..L..[LIVM].}:WD40|{.KEN.}:WD40
Q9H0A6	RING finger protein 32	Homo sapiens	P57775	F-box/WD repeat-containing protein 4	Homo sapiens	domain_domain|domain_motif	IQ:WD40	{([LIVMFYWPR]R[^YFWDE]{0,1}R)|(R[^YFWDE]{0,1}R[LIVMFYWPR])}:WD40|{.R..L..[LIVM].}:WD40|{.KEN.}:WD40
Q7Z7L1	Schlafen family member 11	Homo sapiens	O76071	Probable cytosolic iron-sulfur protein assembly protein CIAO1	Homo sapiens	domain_motif	-	{([LIVMFYWPR]R[^YFWDE]{0,1}R)|(R[^YFWDE]{0,1}R[LIVMFYWPR])}:WD40|{.R..L..[LIVM].}:WD40|{.KEN.}:WD40
Q9P2Y5	UV radiation resistance-associated gene protein	Homo sapiens	Q99570	Phosphoinositide 3-kinase regulatory subunit 4	Homo sapiens	domain_domain|domain_motif	C2:WD40|C2:Pkinase	{([LIVMFYWPR]R[^YFWDE]{0,1}R)|(R[^YFWDE]{0,1}R[LIVMFYWPR])}:WD40|{.R..L..[LIVM].}:WD40|{.KEN.}:WD40|{S..SS}:Pkinase|{N.Y....E}:Pkinase|{R.R..([ST])[^P]..}:Pkinase|{[RK]..(S)[VI]..}:Pkinase|{.R.([ST])[^P]..}:Pkinase|{[RK][RK].([ST])[^P]..}:Pkinase|{...([ST])..E}:Pkinase|{...([ST])P..}:Pkinase|{...([ST])P.[KR]}:Pkinase|{...([ST])...[ST]}:Pkinase|{[KR]{0,2}[KR].{0,2}[KR].{2,4}[ILVM].[ILVF]}:Pkinase|…
Q92830	Histone acetyltransferase KAT2A	Homo sapiens	Q15542	Transcription initiation factor TFIID subunit 5	Homo sapiens	domain_domain|domain_motif	Bromodomain:TFIID_90kDa|Bromodomain:WD40	{([LIVMFYWPR]R[^YFWDE]{0,1}R)|(R[^YFWDE]{0,1}R[LIVMFYWPR])}:WD40|{.R..L..[LIVM].}:WD40|{[LIVMP].{0,2}(T)P..([ST])}:WD40
O94832	Unconventional myosin-Id	Homo sapiens	O76071	Probable cytosolic iron-sulfur protein assembly protein CIAO1	Homo sapiens	domain_domain|domain_motif	IQ:WD40|Myosin_head:WD40	{([LIVMFYWPR]R[^YFWDE]{0,1}R)|(R[^YFWDE]{0,1}R[LIVMFYWPR])}:WD40|{.R..L..[LIVM].}:WD40|{[LIVMP].{0,2}(T)P..([ST])}:WD40
Q9Y4E8	Ubiquitin carboxyl-terminal hydrolase 15	Homo sapiens	O43172	U4/U6 small nuclear ribonucleoprotein Prp4	Homo sapiens	domain_domain|domain_motif	UCH:WD40	{([LIVMFYWPR]R[^YFWDE]{0,1}R)|(R[^YFWDE]{0,1}R[LIVMFYWPR])}:WD40|{.R..L..[LIVM].}:WD40|{[LIVMP].{0,2}(T)P..([ST])}:WD40
Q8IX07	Zinc finger protein ZFPM1	Homo sapiens	Q09028	Histone-binding protein RBBP4	Homo sapiens	domain_motif	-	{([LIVMFYWPR]R[^YFWDE]{0,1}R)|(R[^YFWDE]{0,1}R[LIVMFYWPR])}:WD40|{.R..L..[LIVM].}:WD40|{[LIVMP].{0,2}(T)P..([ST])}:WD40
Q86Y56	HEAT repeat-containing protein 2	Homo sapiens	O76071	Probable cytosolic iron-sulfur protein assembly protein CIAO1	Homo sapiens	domain_domain|domain_motif	HEAT:WD40	{([LIVMFYWPR]R[^YFWDE]{0,1}R)|(R[^YFWDE]{0,1}R[LIVMFYWPR])}:WD40|{.R..L..[LIVM].}:WD40|{[LIVMP].{0,2}(T)P..([ST])}:WD40|{.KEN.}:WD40
Q9Y3Q8	TSC22 domain family protein 4	Homo sapiens	P63244	Guanine nucleotide-binding protein subunit beta-2-like 1	Homo sapiens	domain_motif	-	{([LIVMFYWPR]R[^YFWDE]{0,1}R)|(R[^YFWDE]{0,1}R[LIVMFYWPR])}:WD40|{.R..L..[LIVM].}:WD40|{D(S)G.{2,3}([ST])}:WD40
O94906	Pre-mRNA-processing factor 6	Homo sapiens	O43172	U4/U6 small nuclear ribonucleoprotein Prp4	Homo sapiens	domain_motif	-	{([LIVMFYWPR]R[^YFWDE]{0,1}R)|(R[^YFWDE]{0,1}R[LIVMFYWPR])}:WD40|{.R..L..[LIVM].}:WD40|{E..GK}:WD40
Q9HC52	Chromobox protein homolog 8	Homo sapiens	P63244	Guanine nucleotide-binding protein subunit beta-2-like 1	Homo sapiens	domain_motif	-	{([LIVMFYWPR]R[^YFWDE]{0,1}R)|(R[^YFWDE]{0,1}R[LIVMFYWPR])}:WD40|{.R..L..[LIVM].}:WD40|{E..GK}:WD40
Q9ULM6	CCR4-NOT transcription complex subunit 6	Homo sapiens	Q13112	Chromatin assembly factor 1 subunit B	Homo sapiens	domain_motif	-	{([LIVMFYWPR]R[^YFWDE]{0,1}R)|(R[^YFWDE]{0,1}R[LIVMFYWPR])}:WD40|{.R..L..[LIVM].}:WD40|{E..GK}:WD40
P30153	Serine/threonine-protein phosphatase 2A 65 kDa regulatory subunit A alpha isoform	Homo sapiens	O43815	Striatin	Homo sapiens	domain_domain|domain_motif	HEAT:WD40	{([LIVMFYWPR]R[^YFWDE]{0,1}R)|(R[^YFWDE]{0,1}R[LIVMFYWPR])}:WD40|{.R..L..[LIVM].}:WD40|{E..GK}:WD40|{.[FYH].[IVM][^WFYP][^WFYP][ILM][ILMV].}:WD40
Q96ST3	Paired amphipathic helix protein Sin3a	Homo sapiens	Q09028	Histone-binding protein RBBP4	Homo sapiens	domain_domain|domain_motif	PAH:WD40	{([LIVMFYWPR]R[^YFWDE]{0,1}R)|(R[^YFWDE]{0,1}R[LIVMFYWPR])}:WD40|{.R..L..[LIVM].}:WD40|{E..GK}:WD40|{.[FYH].[IVM][^WFYP][^WFYP][ILM][ILMV].}:WD40|{Q..QQ}:WD40
Q9NRI5	Disrupted in schizophrenia 1 protein	Homo sapiens	P43034	Platelet-activating factor acetylhydrolase IB subunit alpha	Homo sapiens	domain_motif	-	{([LIVMFYWPR]R[^YFWDE]{0,1}R)|(R[^YFWDE]{0,1}R[LIVMFYWPR])}:WD40|{.R..L..[LIVM].}:WD40|{E..GK}:WD40|{[LIVMP].{0,2}(T)P..([ST])}:WD40|{Q..QQ}:WD40|{.KEN.}:WD40
Q9NRI5	Disrupted in schizophrenia 1 protein	Homo sapiens	P62873	Guanine nucleotide-binding protein G(I)/G(S)/G(T) subunit beta-1	Homo sapiens	domain_motif	-	{([LIVMFYWPR]R[^YFWDE]{0,1}R)|(R[^YFWDE]{0,1}R[LIVMFYWPR])}:WD40|{.R..L..[LIVM].}:WD40|{E..GK}:WD40|{[LIVMP].{0,2}(T)P..([ST])}:WD40|{Q..QQ}:WD40|{.KEN.}:WD40
Q9Y233	cAMP and cAMP-inhibited cGMP 3',5'-cyclic phosphodiesterase 10A	Homo sapiens	Q9UNX4	WD repeat-containing protein 3	Homo sapiens	domain_motif	-	{([LIVMFYWPR]R[^YFWDE]{0,1}R)|(R[^YFWDE]{0,1}R[LIVMFYWPR])}:WD40|{.R..L..[LIVM].}:WD40|{E..GK}:WD40|{L.FY}:WD40
Q15051	IQ calmodulin-binding motif-containing protein 1	Homo sapiens	P43034	Platelet-activating factor acetylhydrolase IB subunit alpha	Homo sapiens	domain_domain|domain_motif	IQ:WD40	{([LIVMFYWPR]R[^YFWDE]{0,1}R)|(R[^YFWDE]{0,1}R[LIVMFYWPR])}:WD40|{.R..L..[LIVM].}:WD40|{E..GK}:WD40|{NE.....A}:WD40|{[LIVMP].{0,2}(T)P..([ST])}:WD40
Q96ST2	Protein IWS1 homolog	Homo sapiens	Q8TAF3	WD repeat-containing protein 48	Homo sapiens	domain_motif	-	{([LIVMFYWPR]R[^YFWDE]{0,1}R)|(R[^YFWDE]{0,1}R[LIVMFYWPR])}:WD40|{.R..L..[LIVM].}:WD40|{E..GK}:WD40|{NE.....A}:WD40|{D(S)G.{2,3}([ST])}:WD40
Q9BTD8	RNA-binding protein 42	Homo sapiens	O43172	U4/U6 small nuclear ribonucleoprotein Prp4	Homo sapiens	domain_domain|domain_motif	RRM_1:WD40	{([LIVMFYWPR]R[^YFWDE]{0,1}R)|(R[^YFWDE]{0,1}R[LIVMFYWPR])}:WD40|{.R..L..[LIVM].}:WD40|{E..GK}:WD40|{Q..QQ}:WD40
Q96B36	Proline-rich AKT1 substrate 1	Homo sapiens	Q8N122	Regulatory-associated protein of mTOR	Homo sapiens	domain_motif	-	{([LIVMFYWPR]R[^YFWDE]{0,1}R)|(R[^YFWDE]{0,1}R[LIVMFYWPR])}:WD40|{.R..L..[LIVM].}:WD40|{K.{0,1}K.{2,3}$}:WD40
Q9NX58	Cell growth-regulating nucleolar protein	Homo sapiens	Q13347	Eukaryotic translation initiation factor 3 subunit I	Homo sapiens	domain_motif	-	{([LIVMFYWPR]R[^YFWDE]{0,1}R)|(R[^YFWDE]{0,1}R[LIVMFYWPR])}:WD40|{.R..L..[LIVM].}:WD40|{K.{0,1}K.{2,3}$}:WD40
Q9NX58	Cell growth-regulating nucleolar protein	Homo sapiens	Q13610	Periodic tryptophan protein 1 homolog	Homo sapiens	domain_motif	-	{([LIVMFYWPR]R[^YFWDE]{0,1}R)|(R[^YFWDE]{0,1}R[LIVMFYWPR])}:WD40|{.R..L..[LIVM].}:WD40|{K.{0,1}K.{2,3}$}:WD40
Q9HCS7	Pre-mRNA-splicing factor SYF1	Homo sapiens	Q13216	DNA excision repair protein ERCC-8	Homo sapiens	domain_motif	-	{([LIVMFYWPR]R[^YFWDE]{0,1}R)|(R[^YFWDE]{0,1}R[LIVMFYWPR])}:WD40|{.R..L..[LIVM].}:WD40|{KF.....G}:WD40
Q9ULQ0	Protein FAM40B	Homo sapiens	Q13033	Striatin-3	Homo sapiens	domain_motif	-	{([LIVMFYWPR]R[^YFWDE]{0,1}R)|(R[^YFWDE]{0,1}R[LIVMFYWPR])}:WD40|{.R..L..[LIVM].}:WD40|{KF.....G}:WD40
Q5VSL9	Protein FAM40A	Homo sapiens	O43815	Striatin	Homo sapiens	domain_motif	-	{([LIVMFYWPR]R[^YFWDE]{0,1}R)|(R[^YFWDE]{0,1}R[LIVMFYWPR])}:WD40|{.R..L..[LIVM].}:WD40|{KF.....G}:WD40|{NE.....A}:WD40
Q5VSL9	Protein FAM40A	Homo sapiens	Q13033	Striatin-3	Homo sapiens	domain_motif	-	{([LIVMFYWPR]R[^YFWDE]{0,1}R)|(R[^YFWDE]{0,1}R[LIVMFYWPR])}:WD40|{.R..L..[LIVM].}:WD40|{KF.....G}:WD40|{NE.....A}:WD40
Q15046	Lysine--tRNA ligase	Homo sapiens	P43034	Platelet-activating factor acetylhydrolase IB subunit alpha	Homo sapiens	domain_domain|domain_motif	tRNA_anti:WD40	{([LIVMFYWPR]R[^YFWDE]{0,1}R)|(R[^YFWDE]{0,1}R[LIVMFYWPR])}:WD40|{.R..L..[LIVM].}:WD40|{L.FY}:WD40|{.KEN.}:WD40
Q8TEX9	Importin-4	Homo sapiens	O76071	Probable cytosolic iron-sulfur protein assembly protein CIAO1	Homo sapiens	domain_motif	-	{([LIVMFYWPR]R[^YFWDE]{0,1}R)|(R[^YFWDE]{0,1}R[LIVMFYWPR])}:WD40|{.R..L..[LIVM].}:WD40|{L.FY}:WD40|{[LIVMP].{0,2}(T)P..([ST])}:WD40
Q9H2C0	Gigaxonin	Homo sapiens	Q17RG0	ATG16L1 protein (Fragment)	Homo sapiens	domain_domain|domain_motif	Kelch_1:WD40	{([LIVMFYWPR]R[^YFWDE]{0,1}R)|(R[^YFWDE]{0,1}R[LIVMFYWPR])}:WD40|{.R..L..[LIVM].}:WD40|{NE.....A}:WD40
Q9H2C0	Gigaxonin	Homo sapiens	Q676U5	Autophagy-related protein 16-1	Homo sapiens	domain_domain|domain_motif	Kelch_1:WD40	{([LIVMFYWPR]R[^YFWDE]{0,1}R)|(R[^YFWDE]{0,1}R[LIVMFYWPR])}:WD40|{.R..L..[LIVM].}:WD40|{NE.....A}:WD40
Q9Y4X5	E3 ubiquitin-protein ligase ARIH1	Homo sapiens	Q9UKB1	F-box/WD repeat-containing protein 11	Homo sapiens	domain_motif	-	{([LIVMFYWPR]R[^YFWDE]{0,1}R)|(R[^YFWDE]{0,1}R[LIVMFYWPR])}:WD40|{.R..L..[LIVM].}:WD40|{NE.....A}:WD40
P25205	DNA replication licensing factor MCM3	Homo sapiens	O76071	Probable cytosolic iron-sulfur protein assembly protein CIAO1	Homo sapiens	domain_motif	-	{([LIVMFYWPR]R[^YFWDE]{0,1}R)|(R[^YFWDE]{0,1}R[LIVMFYWPR])}:WD40|{.R..L..[LIVM].}:WD40|{Q..QQ}:WD40
Q9NS73	MAP3K12-binding inhibitory protein 1	Homo sapiens	P61964	WD repeat-containing protein 5	Homo sapiens	domain_motif	-	{([LIVMFYWPR]R[^YFWDE]{0,1}R)|(R[^YFWDE]{0,1}R[LIVMFYWPR])}:WD40|{.R..L..[LIVM].}:WD40|{Q..QQ}:WD40
Q9Y6K9	NF-kappa-B essential modulator	Homo sapiens	P53621	Coatomer subunit alpha	Homo sapiens	domain_motif	-	{([LIVMFYWPR]R[^YFWDE]{0,1}R)|(R[^YFWDE]{0,1}R[LIVMFYWPR])}:WD40|{.R..L..[LIVM].}:WD40|{Q..QQ}:WD40
Q9Y6K9	NF-kappa-B essential modulator	Homo sapiens	P63244	Guanine nucleotide-binding protein subunit beta-2-like 1	Homo sapiens	domain_motif	-	{([LIVMFYWPR]R[^YFWDE]{0,1}R)|(R[^YFWDE]{0,1}R[LIVMFYWPR])}:WD40|{.R..L..[LIVM].}:WD40|{Q..QQ}:WD40
Q9Y6K9	NF-kappa-B essential modulator	Homo sapiens	Q676U5	Autophagy-related protein 16-1	Homo sapiens	domain_motif	-	{([LIVMFYWPR]R[^YFWDE]{0,1}R)|(R[^YFWDE]{0,1}R[LIVMFYWPR])}:WD40|{.R..L..[LIVM].}:WD40|{Q..QQ}:WD40
Q9Y6K9	NF-kappa-B essential modulator	Homo sapiens	Q9NWG8	cDNA FLJ10035 fis, clone HEMBA1000919	Homo sapiens	domain_motif	-	{([LIVMFYWPR]R[^YFWDE]{0,1}R)|(R[^YFWDE]{0,1}R[LIVMFYWPR])}:WD40|{.R..L..[LIVM].}:WD40|{Q..QQ}:WD40
Q9NXF1	Testis-expressed sequence 10 protein	Homo sapiens	P61964	WD repeat-containing protein 5	Homo sapiens	domain_motif	-	{([LIVMFYWPR]R[^YFWDE]{0,1}R)|(R[^YFWDE]{0,1}R[LIVMFYWPR])}:WD40|{.R..L..[LIVM].}:WD40|{Q..QQ}:WD40|{.KEN.}:WD40
Q15560	Transcription elongation factor A protein 2	Homo sapiens	O94967	WD repeat-containing protein 47	Homo sapiens	domain_motif	-	{([LIVMFYWPR]R[^YFWDE]{0,1}R)|(R[^YFWDE]{0,1}R[LIVMFYWPR])}:WD40|{[LIVMP].{0,2}(T)P..([ST])}:WD40
Q9Y5Y2	Cytosolic Fe-S cluster assembly factor NUBP2	Homo sapiens	O76071	Probable cytosolic iron-sulfur protein assembly protein CIAO1	Homo sapiens	domain_motif	-	{([LIVMFYWPR]R[^YFWDE]{0,1}R)|(R[^YFWDE]{0,1}R[LIVMFYWPR])}:WD40|{[LIVMP].{0,2}(T)P..([ST])}:WD40
Q7L2J0	7SK snRNA methylphosphate capping enzyme	Homo sapiens	O43172	U4/U6 small nuclear ribonucleoprotein Prp4	Homo sapiens	domain_motif	-	{([LIVMFYWPR]R[^YFWDE]{0,1}R)|(R[^YFWDE]{0,1}R[LIVMFYWPR])}:WD40|{[LIVMP].{0,2}(T)P..([ST])}:WD40|{Q..QQ}:WD40
Q9H4L4	Sentrin-specific protease 3	Homo sapiens	P61964	WD repeat-containing protein 5	Homo sapiens	domain_motif	-	{([LIVMFYWPR]R[^YFWDE]{0,1}R)|(R[^YFWDE]{0,1}R[LIVMFYWPR])}:WD40|{D(S)G.{2,3}([ST])}:WD40
Q9NQX3	Gephyrin	Homo sapiens	O43172	U4/U6 small nuclear ribonucleoprotein Prp4	Homo sapiens	domain_motif	-	{([LIVMFYWPR]R[^YFWDE]{0,1}R)|(R[^YFWDE]{0,1}R[LIVMFYWPR])}:WD40|{D(S)G.{2,3}([ST])}:WD40|{[LIVMP].{0,2}(T)P..([ST])}:WD40|{.KEN.}:WD40
Q92802	NEDD4-binding protein 2-like 2	Homo sapiens	O43172	U4/U6 small nuclear ribonucleoprotein Prp4	Homo sapiens	domain_motif	-	{([LIVMFYWPR]R[^YFWDE]{0,1}R)|(R[^YFWDE]{0,1}R[LIVMFYWPR])}:WD40|{E..GK}:WD40
Q9H7Z6	Histone acetyltransferase KAT8	Homo sapiens	P61964	WD repeat-containing protein 5	Homo sapiens	domain_motif	-	{([LIVMFYWPR]R[^YFWDE]{0,1}R)|(R[^YFWDE]{0,1}R[LIVMFYWPR])}:WD40|{E..GK}:WD40
Q9H7Z6	Histone acetyltransferase KAT8	Homo sapiens	Q15291	Retinoblastoma-binding protein 5	Homo sapiens	domain_motif	-	{([LIVMFYWPR]R[^YFWDE]{0,1}R)|(R[^YFWDE]{0,1}R[LIVMFYWPR])}:WD40|{E..GK}:WD40
Q9Y5Q8	General transcription factor 3C polypeptide 5	Homo sapiens	O76071	Probable cytosolic iron-sulfur protein assembly protein CIAO1	Homo sapiens	domain_motif	-	{([LIVMFYWPR]R[^YFWDE]{0,1}R)|(R[^YFWDE]{0,1}R[LIVMFYWPR])}:WD40|{E..GK}:WD40
P49736	DNA replication licensing factor MCM2	Homo sapiens	O14775	Guanine nucleotide-binding protein subunit beta-5	Homo sapiens	domain_motif	-	{([LIVMFYWPR]R[^YFWDE]{0,1}R)|(R[^YFWDE]{0,1}R[LIVMFYWPR])}:WD40|{E..GK}:WD40|{.KEN.}:WD40
Q99598	Translin-associated protein X	Homo sapiens	Q09019	Dystrophia myotonica WD repeat-containing protein	Homo sapiens	domain_motif	-	{([LIVMFYWPR]R[^YFWDE]{0,1}R)|(R[^YFWDE]{0,1}R[LIVMFYWPR])}:WD40|{E..GK}:WD40|{.KEN.}:WD40
Q9Y228	TRAF3-interacting JNK-activating modulator	Homo sapiens	O43815	Striatin	Homo sapiens	domain_motif	-	{([LIVMFYWPR]R[^YFWDE]{0,1}R)|(R[^YFWDE]{0,1}R[LIVMFYWPR])}:WD40|{E..GK}:WD40|{NE.....A}:WD40
Q9Y228	TRAF3-interacting JNK-activating modulator	Homo sapiens	Q13033	Striatin-3	Homo sapiens	domain_motif	-	{([LIVMFYWPR]R[^YFWDE]{0,1}R)|(R[^YFWDE]{0,1}R[LIVMFYWPR])}:WD40|{E..GK}:WD40|{NE.....A}:WD40
Q9Y228	TRAF3-interacting JNK-activating modulator	Homo sapiens	Q9NRL3	Striatin-4	Homo sapiens	domain_motif	-	{([LIVMFYWPR]R[^YFWDE]{0,1}R)|(R[^YFWDE]{0,1}R[LIVMFYWPR])}:WD40|{E..GK}:WD40|{NE.....A}:WD40
P27694	Replication protein A 70 kDa DNA-binding subunit	Homo sapiens	O14775	Guanine nucleotide-binding protein subunit beta-5	Homo sapiens	domain_domain|domain_motif	tRNA_anti:WD40	{([LIVMFYWPR]R[^YFWDE]{0,1}R)|(R[^YFWDE]{0,1}R[LIVMFYWPR])}:WD40|{F[EDQS][MILV][ED][MILV]((.{0,1}[ED])|($))}:WD40|{[LIVMP].{0,2}(T)P..([ST])}:WD40|{.KEN.}:WD40
Q9GZZ9	Ubiquitin-like modifier-activating enzyme 5	Homo sapiens	P35606	Coatomer subunit beta'	Homo sapiens	domain_motif	-	{([LIVMFYWPR]R[^YFWDE]{0,1}R)|(R[^YFWDE]{0,1}R[LIVMFYWPR])}:WD40|{K.{0,1}K.{2,3}$}:WD40
Q9Y266	Nuclear migration protein nudC	Homo sapiens	Q9UKB1	F-box/WD repeat-containing protein 11	Homo sapiens	domain_motif	-	{([LIVMFYWPR]R[^YFWDE]{0,1}R)|(R[^YFWDE]{0,1}R[LIVMFYWPR])}:WD40|{K.{0,1}K.{2,3}$}:WD40
Q13418	Integrin-linked protein kinase	Homo sapiens	P35606	Coatomer subunit beta'	Homo sapiens	domain_motif	-	{([LIVMFYWPR]R[^YFWDE]{0,1}R)|(R[^YFWDE]{0,1}R[LIVMFYWPR])}:WD40|{KF.....G}:WD40
Q14527	Helicase-like transcription factor	Homo sapiens	O76071	Probable cytosolic iron-sulfur protein assembly protein CIAO1	Homo sapiens	domain_domain|domain_motif	Helicase_C:WD40|SNF2_N:WD40	{([LIVMFYWPR]R[^YFWDE]{0,1}R)|(R[^YFWDE]{0,1}R[LIVMFYWPR])}:WD40|{L.FY}:WD40
Q9BSB4	Autophagy-related protein 101	Homo sapiens	P53621	Coatomer subunit alpha	Homo sapiens	domain_motif	-	{([LIVMFYWPR]R[^YFWDE]{0,1}R)|(R[^YFWDE]{0,1}R[LIVMFYWPR])}:WD40|{L.FY}:WD40|{KF.....G}:WD40
Q96I99	Succinyl-CoA ligase [GDP-forming] subunit beta, mitochondrial	Homo sapiens	Q09019	Dystrophia myotonica WD repeat-containing protein	Homo sapiens	domain_motif	-	{([LIVMFYWPR]R[^YFWDE]{0,1}R)|(R[^YFWDE]{0,1}R[LIVMFYWPR])}:WD40|{NE.....A}:WD40
Q9UJU2	Lymphoid enhancer-binding factor 1	Homo sapiens	Q04724	Transducin-like enhancer protein 1	Homo sapiens	domain_domain|domain_motif	HMG_box:WD40	{([LIVMFYWPR]R[^YFWDE]{0,1}R)|(R[^YFWDE]{0,1}R[LIVMFYWPR])}:WD40|{NE.....A}:WD40|{[LIVMP].{0,2}(T)P..([ST])}:WD40|{P..P.P}:TLE_N|{P..V.Q.T}:TLE_N
O75934	Pre-mRNA-splicing factor SPF27	Homo sapiens	O43660	Pleiotropic regulator 1	Homo sapiens	domain_motif	-	{([LIVMFYWPR]R[^YFWDE]{0,1}R)|(R[^YFWDE]{0,1}R[LIVMFYWPR])}:WD40|{NE.....A}:WD40|{Q..QQ}:WD40|{.KEN.}:WD40
Q14209	Transcription factor E2F2	Homo sapiens	O14775	Guanine nucleotide-binding protein subunit beta-5	Homo sapiens	domain_motif	-	{([LIVMFYWPR]R[^YFWDE]{0,1}R)|(R[^YFWDE]{0,1}R[LIVMFYWPR])}:WD40|{P.....RV}:WD40
Q9BUL8	Programmed cell death protein 10	Homo sapiens	O43815	Striatin	Homo sapiens	domain_motif	-	{([LIVMFYWPR]R[^YFWDE]{0,1}R)|(R[^YFWDE]{0,1}R[LIVMFYWPR])}:WD40|{P.....RV}:WD40|{.KEN.}:WD40
Q9BUL8	Programmed cell death protein 10	Homo sapiens	Q13033	Striatin-3	Homo sapiens	domain_motif	-	{([LIVMFYWPR]R[^YFWDE]{0,1}R)|(R[^YFWDE]{0,1}R[LIVMFYWPR])}:WD40|{P.....RV}:WD40|{.KEN.}:WD40
Q9UDY4	DnaJ homolog subfamily B member 4	Homo sapiens	O60907	F-box-like/WD repeat-containing protein TBL1X	Homo sapiens	domain_domain|domain_motif	DnaJ:WD40|DnaJ_C:WD40	{([LIVMFYWPR]R[^YFWDE]{0,1}R)|(R[^YFWDE]{0,1}R[LIVMFYWPR])}:WD40|{P.....RV}:WD40|{.R..L..[LIVM].}:WD40
Q8IXH7	Negative elongation factor C/D	Homo sapiens	Q13685	Angio-associated migratory cell protein	Homo sapiens	domain_motif	-	{([LIVMFYWPR]R[^YFWDE]{0,1}R)|(R[^YFWDE]{0,1}R[LIVMFYWPR])}:WD40|{P.....RV}:WD40|{.R..L..[LIVM].}:WD40
Q14152	Eukaryotic translation initiation factor 3 subunit A	Homo sapiens	Q13347	Eukaryotic translation initiation factor 3 subunit I	Homo sapiens	domain_domain|domain_motif	PCI:WD40	{([LIVMFYWPR]R[^YFWDE]{0,1}R)|(R[^YFWDE]{0,1}R[LIVMFYWPR])}:WD40|{P.....RV}:WD40|{.R..L..[LIVM].}:WD40|{[LIVMP].{0,2}(T)P..([ST])}:WD40
P26358	DNA (cytosine-5)-methyltransferase 1	Homo sapiens	O75530	Polycomb protein EED	Homo sapiens	domain_motif	-	{([LIVMFYWPR]R[^YFWDE]{0,1}R)|(R[^YFWDE]{0,1}R[LIVMFYWPR])}:WD40|{P.....RV}:WD40|{.R..L..[LIVM].}:WD40|{E..GK}:WD40|{[LIVMP].{0,2}(T)P..([ST])}:WD40|{.KEN.}:WD40
Q9HCK5	Protein argonaute-4	Homo sapiens	Q9BQA1	Methylosome protein 50	Homo sapiens	domain_motif	-	{([LIVMFYWPR]R[^YFWDE]{0,1}R)|(R[^YFWDE]{0,1}R[LIVMFYWPR])}:WD40|{P.....RV}:WD40|{.R..L..[LIVM].}:WD40|{E..GK}:WD40|{KF.....G}:WD40
Q9BVK6	Transmembrane emp24 domain-containing protein 9	Homo sapiens	P35606	Coatomer subunit beta'	Homo sapiens	domain_domain|domain_motif	EMP24_GP25L:WD40	{([LIVMFYWPR]R[^YFWDE]{0,1}R)|(R[^YFWDE]{0,1}R[LIVMFYWPR])}:WD40|{P.....RV}:WD40|{.R..L..[LIVM].}:WD40|{KF.....G}:WD40|{^.{1,40}R[^P][^P][^P][LIV][^P][^P][HQ][LIF]}:WD40|{Q.{6,6}FF.{6,7}$}:WD40|{K.{0,1}K.{2,3}$}:WD40
Q9BVK6	Transmembrane emp24 domain-containing protein 9	Homo sapiens	P53621	Coatomer subunit alpha	Homo sapiens	domain_domain|domain_motif	EMP24_GP25L:WD40	{([LIVMFYWPR]R[^YFWDE]{0,1}R)|(R[^YFWDE]{0,1}R[LIVMFYWPR])}:WD40|{P.....RV}:WD40|{.R..L..[LIVM].}:WD40|{KF.....G}:WD40|{^.{1,40}R[^P][^P][^P][LIV][^P][^P][HQ][LIF]}:WD40|{Q.{6,6}FF.{6,7}$}:WD40|{K.{0,1}K.{2,3}$}:WD40
Q9Y265	RuvB-like 1	Homo sapiens	P61964	WD repeat-containing protein 5	Homo sapiens	domain_motif	-	{([LIVMFYWPR]R[^YFWDE]{0,1}R)|(R[^YFWDE]{0,1}R[LIVMFYWPR])}:WD40|{P.....RV}:WD40|{[LIVMP].{0,2}(T)P..([ST])}:WD40
Q9H9G7	Protein argonaute-3	Homo sapiens	Q9BQA1	Methylosome protein 50	Homo sapiens	domain_motif	-	{([LIVMFYWPR]R[^YFWDE]{0,1}R)|(R[^YFWDE]{0,1}R[LIVMFYWPR])}:WD40|{P.....RV}:WD40|{KF.....G}:WD40
O95995	Growth arrest-specific protein 8	Homo sapiens	O76071	Probable cytosolic iron-sulfur protein assembly protein CIAO1	Homo sapiens	domain_motif	-	{([LIVMFYWPR]R[^YFWDE]{0,1}R)|(R[^YFWDE]{0,1}R[LIVMFYWPR])}:WD40|{Q..QQ}:WD40
Q96GM5	SWI/SNF-related matrix-associated actin-dependent regulator of chromatin subfamily D member 1	Homo sapiens	P31146	Coronin-1A	Homo sapiens	domain_motif	-	{([LIVMFYWPR]R[^YFWDE]{0,1}R)|(R[^YFWDE]{0,1}R[LIVMFYWPR])}:WD40|{Q..QQ}:WD40
Q9Y3A3	MOB-like protein phocein	Homo sapiens	O43815	Striatin	Homo sapiens	domain_motif	-	{([LIVMFYWPR]R[^YFWDE]{0,1}R)|(R[^YFWDE]{0,1}R[LIVMFYWPR])}:WD40|{Q..QQ}:WD40
Q9Y3A3	MOB-like protein phocein	Homo sapiens	Q13033	Striatin-3	Homo sapiens	domain_motif	-	{([LIVMFYWPR]R[^YFWDE]{0,1}R)|(R[^YFWDE]{0,1}R[LIVMFYWPR])}:WD40|{Q..QQ}:WD40
Q9Y3A3	MOB-like protein phocein	Homo sapiens	Q59GV6	Zinedin variant (Fragment)	Homo sapiens	domain_motif	-	{([LIVMFYWPR]R[^YFWDE]{0,1}R)|(R[^YFWDE]{0,1}R[LIVMFYWPR])}:WD40|{Q..QQ}:WD40
Q9Y3A3	MOB-like protein phocein	Homo sapiens	Q9NRL3	Striatin-4	Homo sapiens	domain_motif	-	{([LIVMFYWPR]R[^YFWDE]{0,1}R)|(R[^YFWDE]{0,1}R[LIVMFYWPR])}:WD40|{Q..QQ}:WD40
P49755	Transmembrane emp24 domain-containing protein 10	Homo sapiens	P35606	Coatomer subunit beta'	Homo sapiens	domain_domain|domain_motif	EMP24_GP25L:WD40	{([LIVMFYWPR]R[^YFWDE]{0,1}R)|(R[^YFWDE]{0,1}R[LIVMFYWPR])}:WD40|{Q.{6,6}FF.{6,7}$}:WD40|{K.{0,1}K.{2,3}$}:WD40
Q12974	Protein tyrosine phosphatase type IVA 2	Homo sapiens	P49354	Protein farnesyltransferase/geranylgeranyltransferase type-1 subunit alpha	Homo sapiens	domain_motif	-	{(C)[^DENQ][LIVM].$}:PPTA
Q15436	Protein transport protein Sec23A	Homo sapiens	Q10472	Polypeptide N-acetylgalactosaminyltransferase 1	Homo sapiens	domain_motif	-	{(W)..W}:Glycos_transf_2
Q92956	Tumor necrosis factor receptor superfamily member 14	Homo sapiens	O60762	Dolichol-phosphate mannosyltransferase	Homo sapiens	domain_motif	-	{(W)..W}:Glycos_transf_2
P78371	T-complex protein 1 subunit beta	Homo sapiens	P52735	Guanine nucleotide exchange factor VAV2	Homo sapiens	domain_domain|domain_motif	Cpn60_TCP1:RhoGEF	{(Y)..Q}:SH2|{(Y)[VLTFIC]..}:SH2
Q15365	Poly(rC)-binding protein 1	Homo sapiens	O75815	Breast cancer anti-estrogen resistance protein 3	Homo sapiens	domain_domain|domain_motif	KH_1:SH2	{(Y)..Q}:SH2|{(Y)[VLTFIC]..}:SH2
Q92945	Far upstream element-binding protein 2	Homo sapiens	O75815	Breast cancer anti-estrogen resistance protein 3	Homo sapiens	domain_domain|domain_motif	KH_1:SH2	{(Y)..Q}:SH2|{(Y)[VLTFIC]..}:SH2
P01116	GTPase KRas	Homo sapiens	O00459	Phosphatidylinositol 3-kinase regulatory subunit beta	Homo sapiens	domain_domain|domain_motif	Ras:SH2|Ras:RhoGAP	{(Y)..Q}:SH2|{(Y)[VLTFIC]..}:SH2
Q92970	Zinc finger protein zfp30 (Fragment)	Homo sapiens	P62993	Growth factor receptor-bound protein 2	Homo sapiens	domain_domain|domain_motif	zf-C2H2:SH3_1	{(Y)..Q}:SH2|{(Y)[VLTFIC]..}:SH2
P63167	Dynein light chain 1, cytoplasmic	Homo sapiens	P62993	Growth factor receptor-bound protein 2	Homo sapiens	domain_motif	-	{(Y)..Q}:SH2|{(Y)[VLTFIC]..}:SH2
P67870	Casein kinase II subunit beta	Homo sapiens	P42229	Signal transducer and activator of transcription 5A	Homo sapiens	domain_motif	-	{(Y)..Q}:SH2|{(Y)[VLTFIC]..}:SH2
Q02543	60S ribosomal protein L18a	Homo sapiens	P62993	Growth factor receptor-bound protein 2	Homo sapiens	domain_motif	-	{(Y)..Q}:SH2|{(Y)[VLTFIC]..}:SH2
Q13011	Delta(3,5)-Delta(2,4)-dienoyl-CoA isomerase, mitochondrial	Homo sapiens	P40763	Signal transducer and activator of transcription 3	Homo sapiens	domain_motif	-	{(Y)..Q}:SH2|{(Y)[VLTFIC]..}:SH2
Q14141	Septin-6	Homo sapiens	O14512	Suppressor of cytokine signaling 7	Homo sapiens	domain_motif	-	{(Y)..Q}:SH2|{(Y)[VLTFIC]..}:SH2
Q9NS73	MAP3K12-binding inhibitory protein 1	Homo sapiens	Q8N381	Phosphoinositide-3-kinase, regulatory subunit 3 (Gamma)	Homo sapiens	domain_motif	-	{(Y)..Q}:SH2|{(Y)[VLTFIC]..}:SH2
Q9Y2S0	DNA-directed RNA polymerases I and III subunit RPAC2	Homo sapiens	P46109	Crk-like protein	Homo sapiens	domain_motif	-	{(Y)..Q}:SH2|{(Y)[VLTFIC]..}:SH2
Q9Y2S0	DNA-directed RNA polymerases I and III subunit RPAC2	Homo sapiens	P62993	Growth factor receptor-bound protein 2	Homo sapiens	domain_motif	-	{(Y)..Q}:SH2|{(Y)[VLTFIC]..}:SH2
P00966	Argininosuccinate synthase	Homo sapiens	O60674	Tyrosine-protein kinase JAK2	Homo sapiens	domain_motif	-	{(Y)..Q}:SH2|{(Y)[VLTFIC]..}:SH2|{(Y).N.}:SH2
P35637	RNA-binding protein FUS	Homo sapiens	O75815	Breast cancer anti-estrogen resistance protein 3	Homo sapiens	domain_motif	-	{(Y)..Q}:SH2|{(Y)[VLTFIC]..}:SH2|{(Y).N.}:SH2
Q12805	EGF-containing fibulin-like extracellular matrix protein 1	Homo sapiens	O14544	Suppressor of cytokine signaling 6	Homo sapiens	domain_motif	-	{(Y)..Q}:SH2|{(Y)[VLTFIC]..}:SH2|{(Y).N.}:SH2
Q92665	28S ribosomal protein S31, mitochondrial	Homo sapiens	P40763	Signal transducer and activator of transcription 3	Homo sapiens	domain_motif	-	{(Y)..Q}:SH2|{(Y)[VLTFIC]..}:SH2|{(Y).N.}:SH2
Q9Y2D5	A-kinase anchor protein 2	Homo sapiens	P19174	1-phosphatidylinositol-4,5-bisphosphate phosphodiesterase gamma-1	Homo sapiens	domain_motif	-	{(Y)..Q}:SH2|{(Y)[VLTFIC]..}:SH2|{(Y).N.}:SH2|{...[PV]..P}:SH3_1|{[RKY]..P..P}:SH3_1
Q05996	Zona pellucida sperm-binding protein 2	Homo sapiens	P19174	1-phosphatidylinositol-4,5-bisphosphate phosphodiesterase gamma-1	Homo sapiens	domain_motif	-	{(Y)..Q}:SH2|{(Y)[VLTFIC]..}:SH2|{(Y).N.}:SH2|{...[PV]..P}:SH3_1|{[RKY]..P..P}:SH3_1|{E.QN}:PH
P07355	Annexin A2	Homo sapiens	O75815	Breast cancer anti-estrogen resistance protein 3	Homo sapiens	domain_motif	-	{(Y)..Q}:SH2|{(Y)[VLTFIC]..}:SH2|{(Y).N.}:SH2|{[ILV].(Y)..[ILV]}:SH2
Q9BXP5	Serrate RNA effector molecule homolog	Homo sapiens	P52735	Guanine nucleotide exchange factor VAV2	Homo sapiens	domain_motif	-	{(Y)..Q}:SH2|{(Y)[VLTFIC]..}:SH2|{(Y).N.}:SH2|{[ILV].(Y)..[ILV]}:SH2|{P.R....P}:RhoGEF|{P..P.[KR]}:SH3_2
Q9BWF2	TRAF-interacting protein	Homo sapiens	P19174	1-phosphatidylinositol-4,5-bisphosphate phosphodiesterase gamma-1	Homo sapiens	domain_motif	-	{(Y)..Q}:SH2|{(Y)[VLTFIC]..}:SH2|{(Y).N.}:SH2|{KP..[QK]...}:SH3_1|{...[PV]..P}:SH3_1|{[RKY]..P..P}:SH3_1
Q58F21	Bromodomain testis-specific protein	Homo sapiens	P52735	Guanine nucleotide exchange factor VAV2	Homo sapiens	domain_domain|domain_motif	Bromodomain:SH2|Bromodomain:RhoGEF|Bromodomain:C1_1	{(Y)..Q}:SH2|{(Y)[VLTFIC]..}:SH2|{(Y).N.}:SH2|{L.K.V}:PH
Q8TC21	Zinc finger protein 596	Homo sapiens	P42229	Signal transducer and activator of transcription 5A	Homo sapiens	domain_motif	-	{(Y)..Q}:SH2|{(Y)[VLTFIC]..}:SH2|{(Y)[IV].[VILP]}:SH2
Q9H992	E3 ubiquitin-protein ligase MARCH7	Homo sapiens	P52735	Guanine nucleotide exchange factor VAV2	Homo sapiens	domain_motif	-	{(Y)..Q}:SH2|{(Y)[VLTFIC]..}:SH2|{(Y)[IV].[VILP]}:SH2|{P.R....P}:RhoGEF|{E.QN}:PH
P31995	Low affinity immunoglobulin gamma Fc region receptor II-c	Homo sapiens	P19174	1-phosphatidylinositol-4,5-bisphosphate phosphodiesterase gamma-1	Homo sapiens	domain_motif	-	{(Y)..Q}:SH2|{(Y)[VLTFIC]..}:SH2|{[DEN]..(Y)..[LI].{6,12}(Y)..[LI]}:SH2|{KP..[QK]...}:SH3_1|{...[PV]..P}:SH3_1
P30153	Serine/threonine-protein phosphatase 2A 65 kDa regulatory subunit A alpha isoform	Homo sapiens	O75815	Breast cancer anti-estrogen resistance protein 3	Homo sapiens	domain_domain|domain_motif	HEAT:RasGEF	{(Y)..Q}:SH2|{(Y)[VLTFIC]..}:SH2|{[ILV].(Y)..[ILV]}:SH2
P84022	Mothers against decapentaplegic homolog 3	Homo sapiens	P52735	Guanine nucleotide exchange factor VAV2	Homo sapiens	domain_domain|domain_motif	MH2:C1_1|MH1:C1_1	{(Y)..Q}:SH2|{(Y)[VLTFIC]..}:SH2|{[ILV].(Y)..[ILV]}:SH2
Q969X1	Transmembrane BAX inhibitor motif-containing protein 1	Homo sapiens	O75159	Suppressor of cytokine signaling 5	Homo sapiens	domain_motif	-	{(Y)..Q}:SH2|{(Y)[VLTFIC]..}:SH2|{[ILV].(Y)..[ILV]}:SH2
Q9UNH6	Sorting nexin-7	Homo sapiens	P19174	1-phosphatidylinositol-4,5-bisphosphate phosphodiesterase gamma-1	Homo sapiens	domain_domain|domain_motif	PX:SH3_1|PX:C2|PX:PH	{(Y)..Q}:SH2|{(Y)[VLTFIC]..}:SH2|{[ILV].(Y)..[ILV]}:SH2|{...[PV]..P}:SH3_1
P55268	Laminin subunit beta-2	Homo sapiens	O00459	Phosphatidylinositol 3-kinase regulatory subunit beta	Homo sapiens	domain_motif	-	{(Y)..Q}:SH2|{(Y)[VLTFIC]..}:SH2|{[ILV].(Y)..[ILV]}:SH2|{[DEN]..(Y)..[LI].{6,12}(Y)..[LI]}:SH2|{PLP}:RhoGAP
P31994	Low affinity immunoglobulin gamma Fc region receptor II-b	Homo sapiens	P19174	1-phosphatidylinositol-4,5-bisphosphate phosphodiesterase gamma-1	Homo sapiens	domain_motif	-	{(Y)..Q}:SH2|{(Y)[VLTFIC]..}:SH2|{[ILV].(Y)..[ILV]}:SH2|{KP..[QK]...}:SH3_1|{...[PV]..P}:SH3_1
Q15796	Mothers against decapentaplegic homolog 2	Homo sapiens	Q13671	Ras and Rab interactor 1	Homo sapiens	domain_motif	-	{(Y)..Q}:SH2|{(Y)[VLTFIC]..}:SH2|{[ILV].(Y)..[ILV]}:SH2|{P..P.P}:RA
Q9Y314	Nitric oxide synthase-interacting protein	Homo sapiens	O75815	Breast cancer anti-estrogen resistance protein 3	Homo sapiens	domain_motif	-	{(Y)..Q}:SH2|{(Y)[VLTFIC]..}:SH2|{FT..A}:RasGEF
Q8WWU5	T-complex protein 11 homolog	Homo sapiens	P52735	Guanine nucleotide exchange factor VAV2	Homo sapiens	domain_motif	-	{(Y)..Q}:SH2|{(Y)[VLTFIC]..}:SH2|{L.K.V}:PH
Q9NV56	MRG-binding protein	Homo sapiens	P52735	Guanine nucleotide exchange factor VAV2	Homo sapiens	domain_motif	-	{(Y)..Q}:SH2|{P.R....P}:RhoGEF|{F...E..I}:PH
P29692	Elongation factor 1-delta	Homo sapiens	O75815	Breast cancer anti-estrogen resistance protein 3	Homo sapiens	domain_motif	-	{(Y)[QDEVAIL][DENPYHI][IPVGAHS]}:SH2
P29692	Elongation factor 1-delta	Homo sapiens	P27986	Phosphatidylinositol 3-kinase regulatory subunit alpha	Homo sapiens	domain_motif	-	{(Y)[QDEVAIL][DENPYHI][IPVGAHS]}:SH2
Q99578	GTP-binding protein Rit2	Homo sapiens	P62993	Growth factor receptor-bound protein 2	Homo sapiens	domain_domain|domain_motif	Ras:SH3_1|Ras:SH2	{(Y)[QDEVAIL][DENPYHI][IPVGAHS]}:SH2|{(Y)..Q}:SH2|{(Y)[VLTFIC]..}:SH2
P49321	Nuclear autoantigenic sperm protein	Homo sapiens	O75815	Breast cancer anti-estrogen resistance protein 3	Homo sapiens	domain_domain|domain_motif	TPR_1:RasGEF	{(Y)[QDEVAIL][DENPYHI][IPVGAHS]}:SH2|{(Y)..Q}:SH2|{(Y)[VLTFIC]..}:SH2
P40939	Trifunctional enzyme subunit alpha, mitochondrial	Homo sapiens	O75815	Breast cancer anti-estrogen resistance protein 3	Homo sapiens	domain_motif	-	{(Y)[QDEVAIL][DENPYHI][IPVGAHS]}:SH2|{(Y)..Q}:SH2|{(Y)[VLTFIC]..}:SH2
Q8NF64	Zinc finger MIZ domain-containing protein 2	Homo sapiens	O14544	Suppressor of cytokine signaling 6	Homo sapiens	domain_motif	-	{(Y)[QDEVAIL][DENPYHI][IPVGAHS]}:SH2|{(Y)..Q}:SH2|{(Y)[VLTFIC]..}:SH2
Q07666	KH domain-containing, RNA-binding, signal transduction-associated protein 1	Homo sapiens	P52333	Tyrosine-protein kinase JAK3	Homo sapiens	domain_domain|domain_motif	KH_1:SH2	{(Y)[QDEVAIL][DENPYHI][IPVGAHS]}:SH2|{(Y)..Q}:SH2|{(Y)[VLTFIC]..}:SH2|{(Y).N.}:SH2
Q07666	KH domain-containing, RNA-binding, signal transduction-associated protein 1	Homo sapiens	P29350	Tyrosine-protein phosphatase non-receptor type 6	Homo sapiens	domain_domain|domain_motif	KH_1:SH2|KH_1:Y_phosphatase	{(Y)[QDEVAIL][DENPYHI][IPVGAHS]}:SH2|{(Y)..Q}:SH2|{(Y)[VLTFIC]..}:SH2|{(Y).N.}:SH2
P04279	Semenogelin-1	Homo sapiens	O00459	Phosphatidylinositol 3-kinase regulatory subunit beta	Homo sapiens	domain_motif	-	{(Y)[QDEVAIL][DENPYHI][IPVGAHS]}:SH2|{(Y)..Q}:SH2|{(Y)[VLTFIC]..}:SH2|{(Y).N.}:SH2
P25787	Proteasome subunit alpha type-2	Homo sapiens	O75815	Breast cancer anti-estrogen resistance protein 3	Homo sapiens	domain_motif	-	{(Y)[QDEVAIL][DENPYHI][IPVGAHS]}:SH2|{(Y)..Q}:SH2|{(Y)[VLTFIC]..}:SH2|{(Y).N.}:SH2
Q02383	Semenogelin-2	Homo sapiens	O00459	Phosphatidylinositol 3-kinase regulatory subunit beta	Homo sapiens	domain_motif	-	{(Y)[QDEVAIL][DENPYHI][IPVGAHS]}:SH2|{(Y)..Q}:SH2|{(Y)[VLTFIC]..}:SH2|{(Y).N.}:SH2
Q96EP0	RING finger protein 31	Homo sapiens	O14543	Suppressor of cytokine signaling 3	Homo sapiens	domain_motif	-	{(Y)[QDEVAIL][DENPYHI][IPVGAHS]}:SH2|{(Y)..Q}:SH2|{(Y)[VLTFIC]..}:SH2|{(Y).N.}:SH2
Q12913	Receptor-type tyrosine-protein phosphatase eta	Homo sapiens	O60674	Tyrosine-protein kinase JAK2	Homo sapiens	domain_domain|domain_motif	fn3:Pkinase_Tyr|fn3:SH2|Y_phosphatase:Pkinase_Tyr|Y_phosphatase:SH2	{(Y)[QDEVAIL][DENPYHI][IPVGAHS]}:SH2|{(Y)..Q}:SH2|{(Y)[VLTFIC]..}:SH2|{(Y).N.}:SH2|{(Y)[IV].[VILP]}:SH2
P00533	Epidermal growth factor receptor	Homo sapiens	O75815	Breast cancer anti-estrogen resistance protein 3	Homo sapiens	domain_domain|domain_motif	Pkinase_Tyr:SH2|Furin-like:SH2|Recep_L_domain:SH2	{(Y)[QDEVAIL][DENPYHI][IPVGAHS]}:SH2|{(Y)..Q}:SH2|{(Y)[VLTFIC]..}:SH2|{(Y).N.}:SH2|{(Y)[IV].[VILP]}:SH2
Q8NB14	Ubiquitin carboxyl-terminal hydrolase 38	Homo sapiens	P52735	Guanine nucleotide exchange factor VAV2	Homo sapiens	domain_domain|domain_motif	UCH:SH2|UCH:C1_1|UCH:PH	{(Y)[QDEVAIL][DENPYHI][IPVGAHS]}:SH2|{(Y)..Q}:SH2|{(Y)[VLTFIC]..}:SH2|{(Y).N.}:SH2|{(Y)[IV].[VILP]}:SH2
Q13287	N-myc-interactor	Homo sapiens	P40763	Signal transducer and activator of transcription 3	Homo sapiens	domain_motif	-	{(Y)[QDEVAIL][DENPYHI][IPVGAHS]}:SH2|{(Y)..Q}:SH2|{(Y)[VLTFIC]..}:SH2|{(Y).N.}:SH2|{(Y)[IV].[VILP]}:SH2
Q13287	N-myc-interactor	Homo sapiens	P42224	Signal transducer and activator of transcription 1-alpha/beta	Homo sapiens	domain_motif	-	{(Y)[QDEVAIL][DENPYHI][IPVGAHS]}:SH2|{(Y)..Q}:SH2|{(Y)[VLTFIC]..}:SH2|{(Y).N.}:SH2|{(Y)[IV].[VILP]}:SH2
Q13287	N-myc-interactor	Homo sapiens	P42226	Signal transducer and activator of transcription 6	Homo sapiens	domain_motif	-	{(Y)[QDEVAIL][DENPYHI][IPVGAHS]}:SH2|{(Y)..Q}:SH2|{(Y)[VLTFIC]..}:SH2|{(Y).N.}:SH2|{(Y)[IV].[VILP]}:SH2
Q13287	N-myc-interactor	Homo sapiens	P42229	Signal transducer and activator of transcription 5A	Homo sapiens	domain_motif	-	{(Y)[QDEVAIL][DENPYHI][IPVGAHS]}:SH2|{(Y)..Q}:SH2|{(Y)[VLTFIC]..}:SH2|{(Y).N.}:SH2|{(Y)[IV].[VILP]}:SH2
Q13287	N-myc-interactor	Homo sapiens	P51692	Signal transducer and activator of transcription 5B	Homo sapiens	domain_motif	-	{(Y)[QDEVAIL][DENPYHI][IPVGAHS]}:SH2|{(Y)..Q}:SH2|{(Y)[VLTFIC]..}:SH2|{(Y).N.}:SH2|{(Y)[IV].[VILP]}:SH2
Q93034	Cullin-5	Homo sapiens	O14543	Suppressor of cytokine signaling 3	Homo sapiens	domain_motif	-	{(Y)[QDEVAIL][DENPYHI][IPVGAHS]}:SH2|{(Y)..Q}:SH2|{(Y)[VLTFIC]..}:SH2|{(Y).N.}:SH2|{(Y)[IV].[VILP]}:SH2
Q9UQC2	GRB2-associated-binding protein 2	Homo sapiens	Q06124	Tyrosine-protein phosphatase non-receptor type 11	Homo sapiens	domain_domain|domain_motif	PH:SH2	{(Y)[QDEVAIL][DENPYHI][IPVGAHS]}:SH2|{(Y)..Q}:SH2|{(Y)[VLTFIC]..}:SH2|{(Y).N.}:SH2|{(Y)[IV].[VILP]}:SH2|{[ILV].(Y)..[ILV]}:SH2
Q9H9Y6	DNA-directed RNA polymerase I subunit RPA2	Homo sapiens	P27986	Phosphatidylinositol 3-kinase regulatory subunit alpha	Homo sapiens	domain_motif	-	{(Y)[QDEVAIL][DENPYHI][IPVGAHS]}:SH2|{(Y)..Q}:SH2|{(Y)[VLTFIC]..}:SH2|{(Y).N.}:SH2|{(Y)[IV].[VILP]}:SH2|{[ILV].(Y)..[ILV]}:SH2
P20273	B-cell receptor CD22	Homo sapiens	P19174	1-phosphatidylinositol-4,5-bisphosphate phosphodiesterase gamma-1	Homo sapiens	domain_domain|domain_motif	V-set:SH2|ig:SH2|ig:SH3_1|ig:PH	{(Y)[QDEVAIL][DENPYHI][IPVGAHS]}:SH2|{(Y)..Q}:SH2|{(Y)[VLTFIC]..}:SH2|{(Y).N.}:SH2|{(Y)[IV].[VILP]}:SH2|{[ILV].(Y)..[ILV]}:SH2|{...[PV]..P}:SH3_1
P51816	AF4/FMR2 family member 2	Homo sapiens	P19174	1-phosphatidylinositol-4,5-bisphosphate phosphodiesterase gamma-1	Homo sapiens	domain_motif	-	{(Y)[QDEVAIL][DENPYHI][IPVGAHS]}:SH2|{(Y)..Q}:SH2|{(Y)[VLTFIC]..}:SH2|{(Y).N.}:SH2|{(Y)[IV].[VILP]}:SH2|{[ILV].(Y)..[ILV]}:SH2|{KP..[QK]...}:SH3_1|{P..PPR}:SH3_1|{...[PV]..P}:SH3_1|{[RKY]..P..P}:SH3_1
Q7Z408	CUB and sushi domain-containing protein 2	Homo sapiens	P19174	1-phosphatidylinositol-4,5-bisphosphate phosphodiesterase gamma-1	Homo sapiens	domain_motif	-	{(Y)[QDEVAIL][DENPYHI][IPVGAHS]}:SH2|{(Y)..Q}:SH2|{(Y)[VLTFIC]..}:SH2|{(Y).N.}:SH2|{(Y)[IV].[VILP]}:SH2|{[ILV].(Y)..[ILV]}:SH2|{KP..[QK]...}:SH3_1|{W...[FY]}:SH3_1|{...[PV]..P}:SH3_1|{P..DY}:SH3_1|{[RKY]..P..P}:SH3_1|{LI...SS}:PH
Q9NS15	Latent-transforming growth factor beta-binding protein 3	Homo sapiens	O00459	Phosphatidylinositol 3-kinase regulatory subunit beta	Homo sapiens	domain_motif	-	{(Y)[QDEVAIL][DENPYHI][IPVGAHS]}:SH2|{(Y)..Q}:SH2|{(Y)[VLTFIC]..}:SH2|{(Y).N.}:SH2|{(Y)[IV].[VILP]}:SH2|{[ILV].(Y)..[ILV]}:SH2|{PP....P}:RhoGAP|{PP.P}:RhoGAP|{PLP}:RhoGAP
Q9UHI7	Solute carrier family 23 member 1	Homo sapiens	P19174	1-phosphatidylinositol-4,5-bisphosphate phosphodiesterase gamma-1	Homo sapiens	domain_motif	-	{(Y)[QDEVAIL][DENPYHI][IPVGAHS]}:SH2|{(Y)..Q}:SH2|{(Y)[VLTFIC]..}:SH2|{(Y).N.}:SH2|{(Y)[IV].[VILP]}:SH2|{[ILV].(Y)..[ILV]}:SH2|{W...[FY]}:SH3_1|{...[PV]..P}:SH3_1|{[RKY]..P..P}:SH3_1
Q96JH7	Deubiquitinating protein VCIP135	Homo sapiens	P52735	Guanine nucleotide exchange factor VAV2	Homo sapiens	domain_motif	-	{(Y)[QDEVAIL][DENPYHI][IPVGAHS]}:SH2|{(Y)..Q}:SH2|{(Y)[VLTFIC]..}:SH2|{(Y).N.}:SH2|{(Y)[IV].[VILP]}:SH2|{P..P.[KR]}:SH3_2
Q96D71	RalBP1-associated Eps domain-containing protein 1	Homo sapiens	A9UF07	BCR/ABL fusion protein isoform Y5	Homo sapiens	domain_motif	-	{(Y)[QDEVAIL][DENPYHI][IPVGAHS]}:SH2|{(Y)..Q}:SH2|{(Y)[VLTFIC]..}:SH2|{(Y).N.}:SH2|{(Y)[IV].[VILP]}:SH2|{PP..PR}:SH3_1|{P..PPR}:SH3_1|{...[PV]..P}:SH3_1
P26951	Interleukin-3 receptor subunit alpha	Homo sapiens	P19174	1-phosphatidylinositol-4,5-bisphosphate phosphodiesterase gamma-1	Homo sapiens	domain_motif	-	{(Y)[QDEVAIL][DENPYHI][IPVGAHS]}:SH2|{(Y)..Q}:SH2|{(Y)[VLTFIC]..}:SH2|{(Y).N.}:SH2|{...[PV]..P}:SH3_1|{[RKY]..P..P}:SH3_1
P49916	DNA ligase 3	Homo sapiens	P19174	1-phosphatidylinositol-4,5-bisphosphate phosphodiesterase gamma-1	Homo sapiens	domain_motif	-	{(Y)[QDEVAIL][DENPYHI][IPVGAHS]}:SH2|{(Y)..Q}:SH2|{(Y)[VLTFIC]..}:SH2|{(Y).N.}:SH2|{...[PV]..P}:SH3_1|{[RKY]..P..P}:SH3_1
Q01082	Spectrin beta chain, brain 1	Homo sapiens	P42224	Signal transducer and activator of transcription 1-alpha/beta	Homo sapiens	domain_domain|domain_motif	CH:SH2|PH:SH2	{(Y)[QDEVAIL][DENPYHI][IPVGAHS]}:SH2|{(Y)..Q}:SH2|{(Y)[VLTFIC]..}:SH2|{(Y).N.}:SH2|{..T.(Y)..[IV]}:SH2
P35968	Vascular endothelial growth factor receptor 2	Homo sapiens	P29350	Tyrosine-protein phosphatase non-receptor type 6	Homo sapiens	domain_domain|domain_motif	Pkinase_Tyr:SH2|Pkinase_Tyr:Y_phosphatase|V-set:SH2	{(Y)[QDEVAIL][DENPYHI][IPVGAHS]}:SH2|{(Y)..Q}:SH2|{(Y)[VLTFIC]..}:SH2|{(Y).N.}:SH2|{..T.(Y)..[IV]}:SH2|{(Y)[IV].[VILP]}:SH2|{[ILV].(Y)..[ILV]}:SH2
O95197	Reticulon-3	Homo sapiens	O75815	Breast cancer anti-estrogen resistance protein 3	Homo sapiens	domain_motif	-	{(Y)[QDEVAIL][DENPYHI][IPVGAHS]}:SH2|{(Y)..Q}:SH2|{(Y)[VLTFIC]..}:SH2|{(Y).N.}:SH2|{..T.(Y)..[IV]}:SH2|{(Y)[IV].[VILP]}:SH2|{[ILV].(Y)..[ILV]}:SH2
Q9NP58	ATP-binding cassette sub-family B member 6, mitochondrial	Homo sapiens	Q92569	Phosphatidylinositol 3-kinase regulatory subunit gamma	Homo sapiens	domain_motif	-	{(Y)[QDEVAIL][DENPYHI][IPVGAHS]}:SH2|{(Y)..Q}:SH2|{(Y)[VLTFIC]..}:SH2|{(Y).N.}:SH2|{..T.(Y)..[IV]}:SH2|{(Y)[IV].[VILP]}:SH2|{[ILV].(Y)..[ILV]}:SH2
P21333	Filamin-A	Homo sapiens	P19174	1-phosphatidylinositol-4,5-bisphosphate phosphodiesterase gamma-1	Homo sapiens	domain_domain|domain_motif	CH:SH2|CH:SH3_1|CH:PH	{(Y)[QDEVAIL][DENPYHI][IPVGAHS]}:SH2|{(Y)..Q}:SH2|{(Y)[VLTFIC]..}:SH2|{(Y).N.}:SH2|{..T.(Y)..[IV]}:SH2|{(Y)[IV].[VILP]}:SH2|{[ILV].(Y)..[ILV]}:SH2|{...[PV]..P}:SH3_1|{[RKY]..P..P}:SH3_1|{L.K.V}:PH|{F...E..I}:PH
Q8WZ42	Titin	Homo sapiens	P52735	Guanine nucleotide exchange factor VAV2	Homo sapiens	domain_motif	-	{(Y)[QDEVAIL][DENPYHI][IPVGAHS]}:SH2|{(Y)..Q}:SH2|{(Y)[VLTFIC]..}:SH2|{(Y).N.}:SH2|{..T.(Y)..[IV]}:SH2|{(Y)[IV].[VILP]}:SH2|{[ILV].(Y)..[ILV]}:SH2|{P.R....P}:RhoGEF|{R....P.P}:RhoGEF|{PP.P.R}:RhoGEF|{P..PPR}:SH3_2|{PP..PR}:SH3_2|{P..P.[KR]}:SH3_2|{L.K.V}:PH|{F...E..I}:PH|{E.QN}:PH
Q93008	Probable ubiquitin carboxyl-terminal hydrolase FAF-X	Homo sapiens	P29353	SHC-transforming protein 1	Homo sapiens	domain_domain|domain_motif	UCH:SH2	{(Y)[QDEVAIL][DENPYHI][IPVGAHS]}:SH2|{(Y)..Q}:SH2|{(Y)[VLTFIC]..}:SH2|{(Y).N.}:SH2|{..T.(Y)..[IV]}:SH2|{[ILV].(Y)..[ILV]}:SH2
Q96T58	Msx2-interacting protein	Homo sapiens	P19174	1-phosphatidylinositol-4,5-bisphosphate phosphodiesterase gamma-1	Homo sapiens	domain_domain|domain_motif	RRM_1:SH3_1	{(Y)[QDEVAIL][DENPYHI][IPVGAHS]}:SH2|{(Y)..Q}:SH2|{(Y)[VLTFIC]..}:SH2|{(Y).N.}:SH2|{..T.(Y)..[IV]}:SH2|{[ILV].(Y)..[ILV]}:SH2|{KP..[QK]...}:SH3_1|{W...[FY]}:SH3_1|{...[PV]..P}:SH3_1|{[RKY]..P..P}:SH3_1|{F...E..I}:PH
Q5F1R6	DnaJ homolog subfamily C member 21	Homo sapiens	P52735	Guanine nucleotide exchange factor VAV2	Homo sapiens	domain_motif	-	{(Y)[QDEVAIL][DENPYHI][IPVGAHS]}:SH2|{(Y)..Q}:SH2|{(Y)[VLTFIC]..}:SH2|{(Y).N.}:SH2|{..T.(Y)..[IV]}:SH2|{[ILV].(Y)..[ILV]}:SH2|{P.R....P}:RhoGEF|{E.QN}:PH
Q9Y575	Ankyrin repeat and SOCS box protein 3	Homo sapiens	P43403	Tyrosine-protein kinase ZAP-70	Homo sapiens	domain_domain|domain_motif	SOCS_box:SH2	{(Y)[QDEVAIL][DENPYHI][IPVGAHS]}:SH2|{(Y)..Q}:SH2|{(Y)[VLTFIC]..}:SH2|{(Y).N.}:SH2|{[ILV].(Y)..[ILV]}:SH2
P49639	Homeobox protein Hox-A1	Homo sapiens	P27986	Phosphatidylinositol 3-kinase regulatory subunit alpha	Homo sapiens	domain_motif	-	{(Y)[QDEVAIL][DENPYHI][IPVGAHS]}:SH2|{(Y)..Q}:SH2|{(Y)[VLTFIC]..}:SH2|{(Y).N.}:SH2|{[ILV].(Y)..[ILV]}:SH2
Q16531	DNA damage-binding protein 1	Homo sapiens	P42224	Signal transducer and activator of transcription 1-alpha/beta	Homo sapiens	domain_motif	-	{(Y)[QDEVAIL][DENPYHI][IPVGAHS]}:SH2|{(Y)..Q}:SH2|{(Y)[VLTFIC]..}:SH2|{(Y).N.}:SH2|{[ILV].(Y)..[ILV]}:SH2
Q14C86	GTPase-activating protein and VPS9 domain-containing protein 1	Homo sapiens	P52735	Guanine nucleotide exchange factor VAV2	Homo sapiens	domain_domain|domain_motif	VPS9:SH2|RasGAP:SH2|RasGAP:PH	{(Y)[QDEVAIL][DENPYHI][IPVGAHS]}:SH2|{(Y)..Q}:SH2|{(Y)[VLTFIC]..}:SH2|{(Y).N.}:SH2|{[ILV].(Y)..[ILV]}:SH2|{P..P.[KR]}:SH3_2|{L.K.V}:PH
Q7Z6E9	E3 ubiquitin-protein ligase RBBP6	Homo sapiens	P52735	Guanine nucleotide exchange factor VAV2	Homo sapiens	domain_motif	-	{(Y)[QDEVAIL][DENPYHI][IPVGAHS]}:SH2|{(Y)..Q}:SH2|{(Y)[VLTFIC]..}:SH2|{(Y).N.}:SH2|{[ILV].(Y)..[ILV]}:SH2|{P.R....P}:RhoGEF|{R....P.P}:RhoGEF|{PP.P.R}:RhoGEF|{P..PPR}:SH3_2|{P..P.[KR]}:SH3_2|{LI...SS}:PH|{K..RKR}:PH
Q99460	26S proteasome non-ATPase regulatory subunit 1	Homo sapiens	O75815	Breast cancer anti-estrogen resistance protein 3	Homo sapiens	domain_motif	-	{(Y)[QDEVAIL][DENPYHI][IPVGAHS]}:SH2|{(Y)..Q}:SH2|{(Y)[VLTFIC]..}:SH2|{(Y).N.}:SH2|{FT..A}:RasGEF
Q7Z3K3	Pogo transposable element with ZNF domain	Homo sapiens	P52735	Guanine nucleotide exchange factor VAV2	Homo sapiens	domain_motif	-	{(Y)[QDEVAIL][DENPYHI][IPVGAHS]}:SH2|{(Y)..Q}:SH2|{(Y)[VLTFIC]..}:SH2|{(Y).N.}:SH2|{P..P.[KR]}:SH3_2|{L.K.V}:PH
Q8NFC6	Biorientation of chromosomes in cell division protein 1-like	Homo sapiens	P52735	Guanine nucleotide exchange factor VAV2	Homo sapiens	domain_motif	-	{(Y)[QDEVAIL][DENPYHI][IPVGAHS]}:SH2|{(Y)..Q}:SH2|{(Y)[VLTFIC]..}:SH2|{(Y).N.}:SH2|{P.R....P}:RhoGEF|{R....P.P}:RhoGEF|{P..P.[KR]}:SH3_2|{L.K.V}:PH
Q07666	KH domain-containing, RNA-binding, signal transduction-associated protein 1	Homo sapiens	P19174	1-phosphatidylinositol-4,5-bisphosphate phosphodiesterase gamma-1	Homo sapiens	domain_domain|domain_motif	KH_1:SH2	{(Y)[QDEVAIL][DENPYHI][IPVGAHS]}:SH2|{(Y)..Q}:SH2|{(Y)[VLTFIC]..}:SH2|{(Y).N.}:SH2|{PP..PR}:SH3_1|{...[PV]..P}:SH3_1|{[RKY]..P..P}:SH3_1
Q9Y265	RuvB-like 1	Homo sapiens	O75815	Breast cancer anti-estrogen resistance protein 3	Homo sapiens	domain_motif	-	{(Y)[QDEVAIL][DENPYHI][IPVGAHS]}:SH2|{(Y)..Q}:SH2|{(Y)[VLTFIC]..}:SH2|{(Y)[IV].[VILP]}:SH2
P48357	Leptin receptor	Homo sapiens	O60674	Tyrosine-protein kinase JAK2	Homo sapiens	domain_domain|domain_motif	fn3:Pkinase_Tyr|fn3:SH2|Lep_receptor_Ig:SH2	{(Y)[QDEVAIL][DENPYHI][IPVGAHS]}:SH2|{(Y)..Q}:SH2|{(Y)[VLTFIC]..}:SH2|{(Y)[IV].[VILP]}:SH2|{[ILV].(Y)..[ILV]}:SH2
Q9HCK5	Protein argonaute-4	Homo sapiens	P23458	Tyrosine-protein kinase JAK1	Homo sapiens	domain_motif	-	{(Y)[QDEVAIL][DENPYHI][IPVGAHS]}:SH2|{(Y)..Q}:SH2|{(Y)[VLTFIC]..}:SH2|{(Y)[IV].[VILP]}:SH2|{[ILV].(Y)..[ILV]}:SH2
P53396	ATP-citrate synthase	Homo sapiens	O75815	Breast cancer anti-estrogen resistance protein 3	Homo sapiens	domain_motif	-	{(Y)[QDEVAIL][DENPYHI][IPVGAHS]}:SH2|{(Y)..Q}:SH2|{(Y)[VLTFIC]..}:SH2|{(Y)[IV].[VILP]}:SH2|{[ILV].(Y)..[ILV]}:SH2|{FT..A}:RasGEF
Q14008	Cytoskeleton-associated protein 5	Homo sapiens	P19174	1-phosphatidylinositol-4,5-bisphosphate phosphodiesterase gamma-1	Homo sapiens	domain_motif	-	{(Y)[QDEVAIL][DENPYHI][IPVGAHS]}:SH2|{(Y)..Q}:SH2|{(Y)[VLTFIC]..}:SH2|{(Y)[IV].[VILP]}:SH2|{[ILV].(Y)..[ILV]}:SH2|{KP..[QK]...}:SH3_1|{...[PV]..P}:SH3_1|{[RKY]..P..P}:SH3_1|{L.K.V}:PH
Q14315	Filamin-C	Homo sapiens	P19174	1-phosphatidylinositol-4,5-bisphosphate phosphodiesterase gamma-1	Homo sapiens	domain_domain|domain_motif	CH:SH2|CH:SH3_1|CH:PH	{(Y)[QDEVAIL][DENPYHI][IPVGAHS]}:SH2|{(Y)..Q}:SH2|{(Y)[VLTFIC]..}:SH2|{(Y)[IV].[VILP]}:SH2|{[ILV].(Y)..[ILV]}:SH2|{P..PPR}:SH3_1|{...[PV]..P}:SH3_1|{[RKY]..P..P}:SH3_1
Q0P6H9	Transmembrane protein 62	Homo sapiens	P29350	Tyrosine-protein phosphatase non-receptor type 6	Homo sapiens	domain_motif	-	{(Y)[QDEVAIL][DENPYHI][IPVGAHS]}:SH2|{(Y)..Q}:SH2|{(Y)[VLTFIC]..}:SH2|{[ILV].(Y)..[ILV]}:SH2
P42566	Epidermal growth factor receptor substrate 15	Homo sapiens	A9UF07	BCR/ABL fusion protein isoform Y5	Homo sapiens	domain_motif	-	{(Y)[QDEVAIL][DENPYHI][IPVGAHS]}:SH2|{(Y)..Q}:SH2|{(Y)[VLTFIC]..}:SH2|{[ILV].(Y)..[ILV]}:SH2|{KP..[QK]...}:SH3_1|{...[PV]..P}:SH3_1|{[RKY]..P..P}:SH3_1
Q92927	Small GTP-binding protein (Fragment)	Homo sapiens	P62993	Growth factor receptor-bound protein 2	Homo sapiens	domain_domain|domain_motif	Ras:SH3_1|Ras:SH2	{(Y)[QDEVAIL][DENPYHI][IPVGAHS]}:SH2|{(Y).N.}:SH2
P09544	Protein Wnt-2	Homo sapiens	P08631	Tyrosine-protein kinase HCK	Homo sapiens	domain_motif	-	{(Y)[QDEVAIL][DENPYHI][IPVGAHS]}:SH2|{(Y)[VLTFIC]..}:SH2
P26639	Threonine--tRNA ligase, cytoplasmic	Homo sapiens	O75815	Breast cancer anti-estrogen resistance protein 3	Homo sapiens	domain_motif	-	{(Y)[QDEVAIL][DENPYHI][IPVGAHS]}:SH2|{(Y)[VLTFIC]..}:SH2
P42574	Caspase-3	Homo sapiens	O75159	Suppressor of cytokine signaling 5	Homo sapiens	domain_motif	-	{(Y)[QDEVAIL][DENPYHI][IPVGAHS]}:SH2|{(Y)[VLTFIC]..}:SH2
P61247	40S ribosomal protein S3a	Homo sapiens	P15882	N-chimaerin	Homo sapiens	domain_motif	-	{(Y)[QDEVAIL][DENPYHI][IPVGAHS]}:SH2|{(Y)[VLTFIC]..}:SH2
Q14203	Dynactin subunit 1	Homo sapiens	P42224	Signal transducer and activator of transcription 1-alpha/beta	Homo sapiens	domain_motif	-	{(Y)[QDEVAIL][DENPYHI][IPVGAHS]}:SH2|{(Y)[VLTFIC]..}:SH2
Q92730	Rho-related GTP-binding protein Rho6	Homo sapiens	Q14451	Growth factor receptor-bound protein 7	Homo sapiens	domain_domain|domain_motif	Ras:PH|Ras:RA|Ras:SH2	{(Y)[QDEVAIL][DENPYHI][IPVGAHS]}:SH2|{(Y)[VLTFIC]..}:SH2|{(Y).N.}:SH2
Q05209	Tyrosine-protein phosphatase non-receptor type 12	Homo sapiens	P29353	SHC-transforming protein 1	Homo sapiens	domain_domain|domain_motif	Y_phosphatase:SH2	{(Y)[QDEVAIL][DENPYHI][IPVGAHS]}:SH2|{(Y)[VLTFIC]..}:SH2|{(Y).N.}:SH2
P12268	Inosine-5'-monophosphate dehydrogenase 2	Homo sapiens	O75815	Breast cancer anti-estrogen resistance protein 3	Homo sapiens	domain_motif	-	{(Y)[QDEVAIL][DENPYHI][IPVGAHS]}:SH2|{(Y)[VLTFIC]..}:SH2|{(Y).N.}:SH2
P38159	RNA-binding motif protein, X chromosome	Homo sapiens	O14543	Suppressor of cytokine signaling 3	Homo sapiens	domain_motif	-	{(Y)[QDEVAIL][DENPYHI][IPVGAHS]}:SH2|{(Y)[VLTFIC]..}:SH2|{(Y).N.}:SH2
P38159	RNA-binding motif protein, X chromosome	Homo sapiens	O60674	Tyrosine-protein kinase JAK2	Homo sapiens	domain_motif	-	{(Y)[QDEVAIL][DENPYHI][IPVGAHS]}:SH2|{(Y)[VLTFIC]..}:SH2|{(Y).N.}:SH2
Q01813	6-phosphofructokinase type C	Homo sapiens	O75815	Breast cancer anti-estrogen resistance protein 3	Homo sapiens	domain_motif	-	{(Y)[QDEVAIL][DENPYHI][IPVGAHS]}:SH2|{(Y)[VLTFIC]..}:SH2|{(Y).N.}:SH2
Q7L1Q6	Basic leucine zipper and W2 domain-containing protein 1	Homo sapiens	P52735	Guanine nucleotide exchange factor VAV2	Homo sapiens	domain_motif	-	{(Y)[QDEVAIL][DENPYHI][IPVGAHS]}:SH2|{(Y)[VLTFIC]..}:SH2|{(Y).N.}:SH2
Q9Y383	Putative RNA-binding protein Luc7-like 2	Homo sapiens	P62993	Growth factor receptor-bound protein 2	Homo sapiens	domain_motif	-	{(Y)[QDEVAIL][DENPYHI][IPVGAHS]}:SH2|{(Y)[VLTFIC]..}:SH2|{(Y).N.}:SH2
P50570	Dynamin-2	Homo sapiens	P29353	SHC-transforming protein 1	Homo sapiens	domain_domain|domain_motif	PH:SH2	{(Y)[QDEVAIL][DENPYHI][IPVGAHS]}:SH2|{(Y)[VLTFIC]..}:SH2|{(Y).N.}:SH2|{(Y)[IV].[VILP]}:SH2
P00505	Aspartate aminotransferase, mitochondrial	Homo sapiens	O75815	Breast cancer anti-estrogen resistance protein 3	Homo sapiens	domain_motif	-	{(Y)[QDEVAIL][DENPYHI][IPVGAHS]}:SH2|{(Y)[VLTFIC]..}:SH2|{(Y).N.}:SH2|{(Y)[IV].[VILP]}:SH2
P17812	CTP synthase 1	Homo sapiens	O75815	Breast cancer anti-estrogen resistance protein 3	Homo sapiens	domain_motif	-	{(Y)[QDEVAIL][DENPYHI][IPVGAHS]}:SH2|{(Y)[VLTFIC]..}:SH2|{(Y).N.}:SH2|{(Y)[IV].[VILP]}:SH2
Q9HCC0	Methylcrotonoyl-CoA carboxylase beta chain, mitochondrial	Homo sapiens	O15357	Phosphatidylinositol-3,4,5-trisphosphate 5-phosphatase 2	Homo sapiens	domain_motif	-	{(Y)[QDEVAIL][DENPYHI][IPVGAHS]}:SH2|{(Y)[VLTFIC]..}:SH2|{(Y).N.}:SH2|{(Y)[IV].[VILP]}:SH2
Q13480	GRB2-associated-binding protein 1	Homo sapiens	Q06124	Tyrosine-protein phosphatase non-receptor type 11	Homo sapiens	domain_domain|domain_motif	PH:SH2	{(Y)[QDEVAIL][DENPYHI][IPVGAHS]}:SH2|{(Y)[VLTFIC]..}:SH2|{(Y).N.}:SH2|{(Y)[IV].[VILP]}:SH2|{[ILV].(Y)..[ILV]}:SH2
Q9Y2R2	Tyrosine-protein phosphatase non-receptor type 22	Homo sapiens	P43403	Tyrosine-protein kinase ZAP-70	Homo sapiens	domain_domain|domain_motif	Y_phosphatase:Pkinase_Tyr|Y_phosphatase:SH2	{(Y)[QDEVAIL][DENPYHI][IPVGAHS]}:SH2|{(Y)[VLTFIC]..}:SH2|{(Y).N.}:SH2|{(Y)[IV].[VILP]}:SH2|{[ILV].(Y)..[ILV]}:SH2
Q86WV6	Transmembrane protein 173	Homo sapiens	P42226	Signal transducer and activator of transcription 6	Homo sapiens	domain_motif	-	{(Y)[QDEVAIL][DENPYHI][IPVGAHS]}:SH2|{(Y)[VLTFIC]..}:SH2|{(Y).N.}:SH2|{(Y)[IV].[VILP]}:SH2|{[ILV].(Y)..[ILV]}:SH2|{[DEN]..(Y)..[LI].{6,12}(Y)..[LI]}:SH2
Q12874	Splicing factor 3A subunit 3	Homo sapiens	P52735	Guanine nucleotide exchange factor VAV2	Homo sapiens	domain_motif	-	{(Y)[QDEVAIL][DENPYHI][IPVGAHS]}:SH2|{(Y)[VLTFIC]..}:SH2|{(Y).N.}:SH2|{(Y)[IV].[VILP]}:SH2|{[ILV].(Y)..[ILV]}:SH2|{E.QN}:PH
Q92598	Heat shock protein 105 kDa	Homo sapiens	P52735	Guanine nucleotide exchange factor VAV2	Homo sapiens	domain_motif	-	{(Y)[QDEVAIL][DENPYHI][IPVGAHS]}:SH2|{(Y)[VLTFIC]..}:SH2|{(Y).N.}:SH2|{(Y)[IV].[VILP]}:SH2|{[ILV].(Y)..[ILV]}:SH2|{L.K.V}:PH
Q12789	General transcription factor 3C polypeptide 1	Homo sapiens	P15882	N-chimaerin	Homo sapiens	domain_motif	-	{(Y)[QDEVAIL][DENPYHI][IPVGAHS]}:SH2|{(Y)[VLTFIC]..}:SH2|{(Y).N.}:SH2|{(Y)[IV].[VILP]}:SH2|{[ILV].(Y)..[ILV]}:SH2|{PP....P}:RhoGAP|{PP.P}:RhoGAP|{PLP}:RhoGAP
Q9Y2R2	Tyrosine-protein phosphatase non-receptor type 22	Homo sapiens	P15498	Proto-oncogene vav	Homo sapiens	domain_domain|domain_motif	Y_phosphatase:SH2|Y_phosphatase:SH3_1	{(Y)[QDEVAIL][DENPYHI][IPVGAHS]}:SH2|{(Y)[VLTFIC]..}:SH2|{(Y).N.}:SH2|{(Y)[IV].[VILP]}:SH2|{[ILV].(Y)..[ILV]}:SH2|{PP.P.R}:RhoGEF|{...[PV]..P}:SH3_1|{[RKY]..P..P}:SH3_1
P15822	Zinc finger protein 40	Homo sapiens	O14543	Suppressor of cytokine signaling 3	Homo sapiens	domain_motif	-	{(Y)[QDEVAIL][DENPYHI][IPVGAHS]}:SH2|{(Y)[VLTFIC]..}:SH2|{(Y).N.}:SH2|{..T.(Y)..[IV]}:SH2|{(Y)[IV].[VILP]}:SH2
P11940	Polyadenylate-binding protein 1	Homo sapiens	O75815	Breast cancer anti-estrogen resistance protein 3	Homo sapiens	domain_motif	-	{(Y)[QDEVAIL][DENPYHI][IPVGAHS]}:SH2|{(Y)[VLTFIC]..}:SH2|{(Y).N.}:SH2|{..T.(Y)..[IV]}:SH2|{(Y)[IV].[VILP]}:SH2|{[ILV].(Y)..[ILV]}:SH2
P19235	Erythropoietin receptor	Homo sapiens	O14508	Suppressor of cytokine signaling 2	Homo sapiens	domain_domain|domain_motif	fn3:SH2	{(Y)[QDEVAIL][DENPYHI][IPVGAHS]}:SH2|{(Y)[VLTFIC]..}:SH2|{(Y).N.}:SH2|{[ILV].(Y)..[ILV]}:SH2
Q9UKJ1	Paired immunoglobulin-like type 2 receptor alpha	Homo sapiens	P29350	Tyrosine-protein phosphatase non-receptor type 6	Homo sapiens	domain_domain|domain_motif	V-set:SH2	{(Y)[QDEVAIL][DENPYHI][IPVGAHS]}:SH2|{(Y)[VLTFIC]..}:SH2|{(Y).N.}:SH2|{[ILV].(Y)..[ILV]}:SH2
Q13137	Calcium-binding and coiled-coil domain-containing protein 2	Homo sapiens	P29353	SHC-transforming protein 1	Homo sapiens	domain_motif	-	{(Y)[QDEVAIL][DENPYHI][IPVGAHS]}:SH2|{(Y)[VLTFIC]..}:SH2|{(Y).N.}:SH2|{[ILV].(Y)..[ILV]}:SH2
Q13200	26S proteasome non-ATPase regulatory subunit 2	Homo sapiens	O75815	Breast cancer anti-estrogen resistance protein 3	Homo sapiens	domain_motif	-	{(Y)[QDEVAIL][DENPYHI][IPVGAHS]}:SH2|{(Y)[VLTFIC]..}:SH2|{(Y).N.}:SH2|{[ILV].(Y)..[ILV]}:SH2
Q6PKC3	Thioredoxin domain-containing protein 11	Homo sapiens	O14543	Suppressor of cytokine signaling 3	Homo sapiens	domain_motif	-	{(Y)[QDEVAIL][DENPYHI][IPVGAHS]}:SH2|{(Y)[VLTFIC]..}:SH2|{(Y).N.}:SH2|{[ILV].(Y)..[ILV]}:SH2
P19235	Erythropoietin receptor	Homo sapiens	P16885	1-phosphatidylinositol-4,5-bisphosphate phosphodiesterase gamma-2	Homo sapiens	domain_domain|domain_motif	fn3:SH2|fn3:SH3_1	{(Y)[QDEVAIL][DENPYHI][IPVGAHS]}:SH2|{(Y)[VLTFIC]..}:SH2|{(Y).N.}:SH2|{[ILV].(Y)..[ILV]}:SH2|{...[PV]..P}:SH3_1|{[RKY]..P..P}:SH3_1
Q8ND90	Paraneoplastic antigen Ma1	Homo sapiens	P52735	Guanine nucleotide exchange factor VAV2	Homo sapiens	domain_motif	-	{(Y)[QDEVAIL][DENPYHI][IPVGAHS]}:SH2|{(Y)[VLTFIC]..}:SH2|{(Y).N.}:SH2|{[ILV].(Y)..[ILV]}:SH2|{L.K.V}:PH
P62750	60S ribosomal protein L23a	Homo sapiens	O75815	Breast cancer anti-estrogen resistance protein 3	Homo sapiens	domain_motif	-	{(Y)[QDEVAIL][DENPYHI][IPVGAHS]}:SH2|{(Y)[VLTFIC]..}:SH2|{(Y)[IV].[VILP]}:SH2
P62913	60S ribosomal protein L11	Homo sapiens	P40763	Signal transducer and activator of transcription 3	Homo sapiens	domain_motif	-	{(Y)[QDEVAIL][DENPYHI][IPVGAHS]}:SH2|{(Y)[VLTFIC]..}:SH2|{(Y)[IV].[VILP]}:SH2
Q16633	POU domain class 2-associating factor 1	Homo sapiens	P43405	Tyrosine-protein kinase SYK	Homo sapiens	domain_motif	-	{(Y)[QDEVAIL][DENPYHI][IPVGAHS]}:SH2|{(Y)[VLTFIC]..}:SH2|{(Y)[IV].[VILP]}:SH2
Q96D15	Reticulocalbin-3	Homo sapiens	P42226	Signal transducer and activator of transcription 6	Homo sapiens	domain_motif	-	{(Y)[QDEVAIL][DENPYHI][IPVGAHS]}:SH2|{(Y)[VLTFIC]..}:SH2|{(Y)[IV].[VILP]}:SH2
Q96EY1	DnaJ homolog subfamily A member 3, mitochondrial	Homo sapiens	P42224	Signal transducer and activator of transcription 1-alpha/beta	Homo sapiens	domain_motif	-	{(Y)[QDEVAIL][DENPYHI][IPVGAHS]}:SH2|{(Y)[VLTFIC]..}:SH2|{(Y)[IV].[VILP]}:SH2
Q96EY1	DnaJ homolog subfamily A member 3, mitochondrial	Homo sapiens	P51692	Signal transducer and activator of transcription 5B	Homo sapiens	domain_motif	-	{(Y)[QDEVAIL][DENPYHI][IPVGAHS]}:SH2|{(Y)[VLTFIC]..}:SH2|{(Y)[IV].[VILP]}:SH2
Q13111	Chromatin assembly factor 1 subunit A	Homo sapiens	P19174	1-phosphatidylinositol-4,5-bisphosphate phosphodiesterase gamma-1	Homo sapiens	domain_motif	-	{(Y)[QDEVAIL][DENPYHI][IPVGAHS]}:SH2|{(Y)[VLTFIC]..}:SH2|{(Y)[IV].[VILP]}:SH2|{...[PV]..P}:SH3_1|{[RKY]..P..P}:SH3_1
P55072	Transitional endoplasmic reticulum ATPase	Homo sapiens	O75815	Breast cancer anti-estrogen resistance protein 3	Homo sapiens	domain_motif	-	{(Y)[QDEVAIL][DENPYHI][IPVGAHS]}:SH2|{(Y)[VLTFIC]..}:SH2|{(Y)[IV].[VILP]}:SH2|{[ILV].(Y)..[ILV]}:SH2
P56159	GDNF family receptor alpha-1	Homo sapiens	O14543	Suppressor of cytokine signaling 3	Homo sapiens	domain_motif	-	{(Y)[QDEVAIL][DENPYHI][IPVGAHS]}:SH2|{(Y)[VLTFIC]..}:SH2|{(Y)[IV].[VILP]}:SH2|{[ILV].(Y)..[ILV]}:SH2
P62424	60S ribosomal protein L7a	Homo sapiens	O14543	Suppressor of cytokine signaling 3	Homo sapiens	domain_motif	-	{(Y)[QDEVAIL][DENPYHI][IPVGAHS]}:SH2|{(Y)[VLTFIC]..}:SH2|{(Y)[IV].[VILP]}:SH2|{[ILV].(Y)..[ILV]}:SH2
P62899	60S ribosomal protein L31	Homo sapiens	P46109	Crk-like protein	Homo sapiens	domain_motif	-	{(Y)[QDEVAIL][DENPYHI][IPVGAHS]}:SH2|{(Y)[VLTFIC]..}:SH2|{(Y)[IV].[VILP]}:SH2|{[ILV].(Y)..[ILV]}:SH2
P49407	Beta-arrestin-1	Homo sapiens	O00459	Phosphatidylinositol 3-kinase regulatory subunit beta	Homo sapiens	domain_motif	-	{(Y)[QDEVAIL][DENPYHI][IPVGAHS]}:SH2|{(Y)[VLTFIC]..}:SH2|{(Y)[IV].[VILP]}:SH2|{PP....P}:RhoGAP|{PP.P}:RhoGAP
P05166	Propionyl-CoA carboxylase beta chain, mitochondrial	Homo sapiens	O15357	Phosphatidylinositol-3,4,5-trisphosphate 5-phosphatase 2	Homo sapiens	domain_motif	-	{(Y)[QDEVAIL][DENPYHI][IPVGAHS]}:SH2|{(Y)[VLTFIC]..}:SH2|{..T.(Y)..[IV]}:SH2
P32927	Cytokine receptor common subunit beta	Homo sapiens	O60674	Tyrosine-protein kinase JAK2	Homo sapiens	domain_domain|domain_motif	fn3:Pkinase_Tyr|fn3:SH2	{(Y)[QDEVAIL][DENPYHI][IPVGAHS]}:SH2|{(Y)[VLTFIC]..}:SH2|{..T.(Y)..[IV]}:SH2|{(Y)[IV].[VILP]}:SH2|{[ILV].(Y)..[ILV]}:SH2
P60033	CD81 antigen	Homo sapiens	P52333	Tyrosine-protein kinase JAK3	Homo sapiens	domain_motif	-	{(Y)[QDEVAIL][DENPYHI][IPVGAHS]}:SH2|{(Y)[VLTFIC]..}:SH2|{..T.(Y)..[IV]}:SH2|{(Y)[IV].[VILP]}:SH2|{[ILV].(Y)..[ILV]}:SH2|{[DEN]..(Y)..[LI].{6,12}(Y)..[LI]}:SH2
Q9NQ76	Matrix extracellular phosphoglycoprotein	Homo sapiens	P19174	1-phosphatidylinositol-4,5-bisphosphate phosphodiesterase gamma-1	Homo sapiens	domain_motif	-	{(Y)[QDEVAIL][DENPYHI][IPVGAHS]}:SH2|{(Y)[VLTFIC]..}:SH2|{..T.(Y)..[IV]}:SH2|{...[PV]..P}:SH3_1
Q15051	IQ calmodulin-binding motif-containing protein 1	Homo sapiens	Q06124	Tyrosine-protein phosphatase non-receptor type 11	Homo sapiens	domain_domain|domain_motif	IQ:SH2	{(Y)[QDEVAIL][DENPYHI][IPVGAHS]}:SH2|{(Y)[VLTFIC]..}:SH2|{[ILV].(Y)..[ILV]}:SH2
P33176	Kinesin-1 heavy chain	Homo sapiens	O75815	Breast cancer anti-estrogen resistance protein 3	Homo sapiens	domain_domain|domain_motif	Kinesin:RasGEF	{(Y)[QDEVAIL][DENPYHI][IPVGAHS]}:SH2|{(Y)[VLTFIC]..}:SH2|{[ILV].(Y)..[ILV]}:SH2
P49755	Transmembrane emp24 domain-containing protein 10	Homo sapiens	O75815	Breast cancer anti-estrogen resistance protein 3	Homo sapiens	domain_motif	-	{(Y)[QDEVAIL][DENPYHI][IPVGAHS]}:SH2|{(Y)[VLTFIC]..}:SH2|{[ILV].(Y)..[ILV]}:SH2
Q15633	RISC-loading complex subunit TARBP2	Homo sapiens	P52735	Guanine nucleotide exchange factor VAV2	Homo sapiens	domain_motif	-	{(Y)[QDEVAIL][DENPYHI][IPVGAHS]}:SH2|{(Y)[VLTFIC]..}:SH2|{[ILV].(Y)..[ILV]}:SH2
Q8IV36	UPF0663 transmembrane protein C17orf28	Homo sapiens	O15357	Phosphatidylinositol-3,4,5-trisphosphate 5-phosphatase 2	Homo sapiens	domain_motif	-	{(Y)[QDEVAIL][DENPYHI][IPVGAHS]}:SH2|{(Y)[VLTFIC]..}:SH2|{[ILV].(Y)..[ILV]}:SH2
Q13087	Protein disulfide-isomerase A2	Homo sapiens	P19174	1-phosphatidylinositol-4,5-bisphosphate phosphodiesterase gamma-1	Homo sapiens	domain_motif	-	{(Y)[QDEVAIL][DENPYHI][IPVGAHS]}:SH2|{(Y)[VLTFIC]..}:SH2|{[ILV].(Y)..[ILV]}:SH2|{...[PV]..P}:SH3_1|{[RKY]..P..P}:SH3_1
Q92564	DCN1-like protein 4	Homo sapiens	P52735	Guanine nucleotide exchange factor VAV2	Homo sapiens	domain_motif	-	{(Y)[QDEVAIL][DENPYHI][IPVGAHS]}:SH2|{(Y)[VLTFIC]..}:SH2|{P.R....P}:RhoGEF
Q9NY15	Stabilin-1	Homo sapiens	O00459	Phosphatidylinositol 3-kinase regulatory subunit beta	Homo sapiens	domain_motif	-	{(Y)[QDEVAIL][DENPYHI][IPVGAHS]}:SH2|{G(Y)[KQ].F}:SH2|{(Y)..Q}:SH2|{(Y)[VLTFIC]..}:SH2|{(Y).N.}:SH2|{(Y)[IV].[VILP]}:SH2|{[ILV].(Y)..[ILV]}:SH2|{PP....P}:RhoGAP|{PP.P}:RhoGAP
Q93079	Histone H2B type 1-H	Homo sapiens	P62993	Growth factor receptor-bound protein 2	Homo sapiens	domain_domain|domain_motif	Histone:SH3_1|Histone:SH2	{(Y)[VLTFIC]..}:SH2
Q92930	Ras-related protein Rab-8B	Homo sapiens	P62993	Growth factor receptor-bound protein 2	Homo sapiens	domain_domain|domain_motif	Ras:SH3_1|Ras:SH2	{(Y)[VLTFIC]..}:SH2
Q92963	GTP-binding protein Rit1	Homo sapiens	P62993	Growth factor receptor-bound protein 2	Homo sapiens	domain_domain|domain_motif	Ras:SH3_1|Ras:SH2	{(Y)[VLTFIC]..}:SH2
P01730	T-cell surface glycoprotein CD4	Homo sapiens	O15357	Phosphatidylinositol-3,4,5-trisphosphate 5-phosphatase 2	Homo sapiens	domain_domain|domain_motif	V-set:SH2	{(Y)[VLTFIC]..}:SH2
P23526	Adenosylhomocysteinase	Homo sapiens	O75815	Breast cancer anti-estrogen resistance protein 3	Homo sapiens	domain_motif	-	{(Y)[VLTFIC]..}:SH2
P28799	Granulins	Homo sapiens	O00459	Phosphatidylinositol 3-kinase regulatory subunit beta	Homo sapiens	domain_motif	-	{(Y)[VLTFIC]..}:SH2
P53365	Arfaptin-2	Homo sapiens	O14508	Suppressor of cytokine signaling 2	Homo sapiens	domain_motif	-	{(Y)[VLTFIC]..}:SH2
P53365	Arfaptin-2	Homo sapiens	P40763	Signal transducer and activator of transcription 3	Homo sapiens	domain_motif	-	{(Y)[VLTFIC]..}:SH2
P55327	Tumor protein D52	Homo sapiens	O14508	Suppressor of cytokine signaling 2	Homo sapiens	domain_motif	-	{(Y)[VLTFIC]..}:SH2
P61956	Small ubiquitin-related modifier 2	Homo sapiens	P52757	Beta-chimaerin	Homo sapiens	domain_motif	-	{(Y)[VLTFIC]..}:SH2
P82932	28S ribosomal protein S6, mitochondrial	Homo sapiens	P42229	Signal transducer and activator of transcription 5A	Homo sapiens	domain_motif	-	{(Y)[VLTFIC]..}:SH2
Q00978	Interferon regulatory factor 9	Homo sapiens	P42224	Signal transducer and activator of transcription 1-alpha/beta	Homo sapiens	domain_motif	-	{(Y)[VLTFIC]..}:SH2
Q00978	Interferon regulatory factor 9	Homo sapiens	P52630	Signal transducer and activator of transcription 2	Homo sapiens	domain_motif	-	{(Y)[VLTFIC]..}:SH2
Q06830	Peroxiredoxin-1	Homo sapiens	O14796	SH2 domain-containing protein 1B	Homo sapiens	domain_motif	-	{(Y)[VLTFIC]..}:SH2
Q15631	Translin	Homo sapiens	O75815	Breast cancer anti-estrogen resistance protein 3	Homo sapiens	domain_motif	-	{(Y)[VLTFIC]..}:SH2
Q16627	C-C motif chemokine 14	Homo sapiens	P27986	Phosphatidylinositol 3-kinase regulatory subunit alpha	Homo sapiens	domain_motif	-	{(Y)[VLTFIC]..}:SH2
Q5T081	CHC1 protein	Homo sapiens	O75815	Breast cancer anti-estrogen resistance protein 3	Homo sapiens	domain_motif	-	{(Y)[VLTFIC]..}:SH2
Q6FGX7	Interleukin	Homo sapiens	P51692	Signal transducer and activator of transcription 5B	Homo sapiens	domain_motif	-	{(Y)[VLTFIC]..}:SH2
Q6ULP2	Aftiphilin	Homo sapiens	P51692	Signal transducer and activator of transcription 5B	Homo sapiens	domain_motif	-	{(Y)[VLTFIC]..}:SH2
Q8NBQ7	Aquaporin-11	Homo sapiens	P42229	Signal transducer and activator of transcription 5A	Homo sapiens	domain_motif	-	{(Y)[VLTFIC]..}:SH2
Q8NC51	Plasminogen activator inhibitor 1 RNA-binding protein	Homo sapiens	O75815	Breast cancer anti-estrogen resistance protein 3	Homo sapiens	domain_motif	-	{(Y)[VLTFIC]..}:SH2
Q8NC51	Plasminogen activator inhibitor 1 RNA-binding protein	Homo sapiens	P52735	Guanine nucleotide exchange factor VAV2	Homo sapiens	domain_motif	-	{(Y)[VLTFIC]..}:SH2
Q96ST2	Protein IWS1 homolog	Homo sapiens	P52630	Signal transducer and activator of transcription 2	Homo sapiens	domain_motif	-	{(Y)[VLTFIC]..}:SH2
Q9H0R8	Gamma-aminobutyric acid receptor-associated protein-like 1	Homo sapiens	P46109	Crk-like protein	Homo sapiens	domain_motif	-	{(Y)[VLTFIC]..}:SH2
Q9Y6H5	Synphilin-1	Homo sapiens	Q5JU30	SH2 domain containing 3C (Fragment)	Homo sapiens	domain_motif	-	{(Y)[VLTFIC]..}:SH2
P04054	Phospholipase A2	Homo sapiens	O14508	Suppressor of cytokine signaling 2	Homo sapiens	domain_motif	-	{(Y)[VLTFIC]..}:SH2|{(Y).N.}:SH2
Q00403	Transcription initiation factor IIB	Homo sapiens	P52333	Tyrosine-protein kinase JAK3	Homo sapiens	domain_motif	-	{(Y)[VLTFIC]..}:SH2|{(Y).N.}:SH2
Q96P16	Regulation of nuclear pre-mRNA domain-containing protein 1A	Homo sapiens	O75815	Breast cancer anti-estrogen resistance protein 3	Homo sapiens	domain_motif	-	{(Y)[VLTFIC]..}:SH2|{(Y).N.}:SH2
Q9UNM6	26S proteasome non-ATPase regulatory subunit 13	Homo sapiens	P07332	Tyrosine-protein kinase Fes/Fps	Homo sapiens	domain_motif	-	{(Y)[VLTFIC]..}:SH2|{(Y).N.}:SH2
Q15369	Transcription elongation factor B polypeptide 1	Homo sapiens	O14508	Suppressor of cytokine signaling 2	Homo sapiens	domain_domain|domain_motif	Skp1_POZ:SOCS_box	{(Y)[VLTFIC]..}:SH2|{(Y).N.}:SH2|{(Y)[IV].[VILP]}:SH2
Q15369	Transcription elongation factor B polypeptide 1	Homo sapiens	O14543	Suppressor of cytokine signaling 3	Homo sapiens	domain_domain|domain_motif	Skp1_POZ:SOCS_box	{(Y)[VLTFIC]..}:SH2|{(Y).N.}:SH2|{(Y)[IV].[VILP]}:SH2
P27816	Microtubule-associated protein 4	Homo sapiens	P19174	1-phosphatidylinositol-4,5-bisphosphate phosphodiesterase gamma-1	Homo sapiens	domain_motif	-	{(Y)[VLTFIC]..}:SH2|{(Y).N.}:SH2|{(Y)[IV].[VILP]}:SH2|{[ILV].(Y)..[ILV]}:SH2|{...[PV]..P}:SH3_1|{[RKY]..P..P}:SH3_1|{L.K.V}:PH
Q9UP52	Transferrin receptor protein 2	Homo sapiens	O14543	Suppressor of cytokine signaling 3	Homo sapiens	domain_motif	-	{(Y)[VLTFIC]..}:SH2|{(Y).N.}:SH2|{..T.(Y)..[IV]}:SH2|{(Y)[IV].[VILP]}:SH2|{[ILV].(Y)..[ILV]}:SH2|{[DEN]..(Y)..[LI].{6,12}(Y)..[LI]}:SH2
P39023	60S ribosomal protein L3	Homo sapiens	O75815	Breast cancer anti-estrogen resistance protein 3	Homo sapiens	domain_domain|domain_motif	Ribosomal_L3:SH2	{(Y)[VLTFIC]..}:SH2|{(Y).N.}:SH2|{[ILV].(Y)..[ILV]}:SH2
Q8WX92	Negative elongation factor B	Homo sapiens	P19174	1-phosphatidylinositol-4,5-bisphosphate phosphodiesterase gamma-1	Homo sapiens	domain_motif	-	{(Y)[VLTFIC]..}:SH2|{(Y).N.}:SH2|{[ILV].(Y)..[ILV]}:SH2|{...[PV]..P}:SH3_1|{[RKY]..P..P}:SH3_1
Q9Y4X5	E3 ubiquitin-protein ligase ARIH1	Homo sapiens	P52735	Guanine nucleotide exchange factor VAV2	Homo sapiens	domain_motif	-	{(Y)[VLTFIC]..}:SH2|{(Y).N.}:SH2|{[ILV].(Y)..[ILV]}:SH2|{L.K.V}:PH
P59826	BPI fold-containing family B member 3	Homo sapiens	P42224	Signal transducer and activator of transcription 1-alpha/beta	Homo sapiens	domain_motif	-	{(Y)[VLTFIC]..}:SH2|{(Y)[IV].[VILP]}:SH2
Q6NVY1	3-hydroxyisobutyryl-CoA hydrolase, mitochondrial	Homo sapiens	P62993	Growth factor receptor-bound protein 2	Homo sapiens	domain_motif	-	{(Y)[VLTFIC]..}:SH2|{(Y)[IV].[VILP]}:SH2
Q8IUQ4	E3 ubiquitin-protein ligase SIAH1	Homo sapiens	P40763	Signal transducer and activator of transcription 3	Homo sapiens	domain_motif	-	{(Y)[VLTFIC]..}:SH2|{(Y)[IV].[VILP]}:SH2
Q9H9L3	Interferon-stimulated 20 kDa exonuclease-like 2	Homo sapiens	P19174	1-phosphatidylinositol-4,5-bisphosphate phosphodiesterase gamma-1	Homo sapiens	domain_motif	-	{(Y)[VLTFIC]..}:SH2|{(Y)[IV].[VILP]}:SH2|{...[PV]..P}:SH3_1|{L.K.V}:PH
Q16836	Hydroxyacyl-coenzyme A dehydrogenase, mitochondrial	Homo sapiens	P42224	Signal transducer and activator of transcription 1-alpha/beta	Homo sapiens	domain_motif	-	{(Y)[VLTFIC]..}:SH2|{(Y)[IV].[VILP]}:SH2|{[ILV].(Y)..[ILV]}:SH2
Q6GTX8	Leukocyte-associated immunoglobulin-like receptor 1	Homo sapiens	P29350	Tyrosine-protein phosphatase non-receptor type 6	Homo sapiens	domain_motif	-	{(Y)[VLTFIC]..}:SH2|{(Y)[IV].[VILP]}:SH2|{[ILV].(Y)..[ILV]}:SH2
Q96EV8	Dysbindin	Homo sapiens	P27986	Phosphatidylinositol 3-kinase regulatory subunit alpha	Homo sapiens	domain_motif	-	{(Y)[VLTFIC]..}:SH2|{..T.(Y)..[IV]}:SH2
P78324	Tyrosine-protein phosphatase non-receptor type substrate 1	Homo sapiens	P29350	Tyrosine-protein phosphatase non-receptor type 6	Homo sapiens	domain_domain|domain_motif	V-set:SH2	{(Y)[VLTFIC]..}:SH2|{..T.(Y)..[IV]}:SH2|{(Y)[IV].[VILP]}:SH2|{[ILV].(Y)..[ILV]}:SH2
Q96EV8	Dysbindin	Homo sapiens	P19174	1-phosphatidylinositol-4,5-bisphosphate phosphodiesterase gamma-1	Homo sapiens	domain_motif	-	{(Y)[VLTFIC]..}:SH2|{..T.(Y)..[IV]}:SH2|{...[PV]..P}:SH3_1|{[RKY]..P..P}:SH3_1
P35226	Polycomb complex protein BMI-1	Homo sapiens	O14508	Suppressor of cytokine signaling 2	Homo sapiens	domain_motif	-	{(Y)[VLTFIC]..}:SH2|{[ILV].(Y)..[ILV]}:SH2
Q01105	Protein SET	Homo sapiens	O75815	Breast cancer anti-estrogen resistance protein 3	Homo sapiens	domain_motif	-	{(Y)[VLTFIC]..}:SH2|{[ILV].(Y)..[ILV]}:SH2
Q06520	Bile salt sulfotransferase	Homo sapiens	P40763	Signal transducer and activator of transcription 3	Homo sapiens	domain_motif	-	{(Y)[VLTFIC]..}:SH2|{[ILV].(Y)..[ILV]}:SH2
Q9H1R2	Dual specificity protein phosphatase 15	Homo sapiens	P19174	1-phosphatidylinositol-4,5-bisphosphate phosphodiesterase gamma-1	Homo sapiens	domain_motif	-	{(Y)[VLTFIC]..}:SH2|{[ILV].(Y)..[ILV]}:SH2|{...[PV]..P}:SH3_1
Q13573	SNW domain-containing protein 1	Homo sapiens	P52735	Guanine nucleotide exchange factor VAV2	Homo sapiens	domain_motif	-	{(Y)[VLTFIC]..}:SH2|{[ILV].(Y)..[ILV]}:SH2|{P..PPR}:SH3_2|{P..P.[KR]}:SH3_2|{L.K.V}:PH|{F...E..I}:PH
P20810	Calpastatin	Homo sapiens	P19174	1-phosphatidylinositol-4,5-bisphosphate phosphodiesterase gamma-1	Homo sapiens	domain_motif	-	{(Y)[VLTFIC]..}:SH2|{KP..[QK]...}:SH3_1|{...[PV]..P}:SH3_1|{[RKY]..P..P}:SH3_1
Q8TEX9	Importin-4	Homo sapiens	P52735	Guanine nucleotide exchange factor VAV2	Homo sapiens	domain_motif	-	{(Y)[VLTFIC]..}:SH2|{P..P.[KR]}:SH3_2
Q9NZM4	Glioma tumor suppressor candidate region gene 1 protein	Homo sapiens	P19174	1-phosphatidylinositol-4,5-bisphosphate phosphodiesterase gamma-1	Homo sapiens	domain_motif	-	{(Y)[VLTFIC]..}:SH2|{PP..PR}:SH3_1|{P..PPR}:SH3_1|{...[PV]..P}:SH3_1|{[RKY]..P..P}:SH3_1|{L.K.V}:PH
Q8NCD3	Holliday junction recognition protein	Homo sapiens	P46977	Dolichyl-diphosphooligosaccharide--protein glycosyltransferase subunit STT3A	Homo sapiens	domain_motif	-	{.(N)[^P][ST]..}:STT3
Q9NQX7	Integral membrane protein 2C	Homo sapiens	P46977	Dolichyl-diphosphooligosaccharide--protein glycosyltransferase subunit STT3A	Homo sapiens	domain_motif	-	{.(N)[^P][ST]..}:STT3
P11388	DNA topoisomerase 2-alpha	Homo sapiens	P09874	Poly [ADP-ribose] polymerase 1	Homo sapiens	domain_motif	-	{.(S)..F.K}:BRCT|{PSP}:BRCT|{.(S)..F}:BRCT
P43246	DNA mismatch repair protein Msh2	Homo sapiens	P38398	Breast cancer type 1 susceptibility protein	Homo sapiens	domain_domain|domain_motif	MutS_V:BRCT	{.(S)..F}:BRCT
P42081	T-lymphocyte activation antigen CD86	Homo sapiens	P09874	Poly [ADP-ribose] polymerase 1	Homo sapiens	domain_motif	-	{.(S)..F}:BRCT
P42574	Caspase-3	Homo sapiens	P09874	Poly [ADP-ribose] polymerase 1	Homo sapiens	domain_motif	-	{.(S)..F}:BRCT
P50542	Peroxisomal targeting signal 1 receptor	Homo sapiens	P38398	Breast cancer type 1 susceptibility protein	Homo sapiens	domain_motif	-	{.(S)..F}:BRCT
Q14683	Structural maintenance of chromosomes protein 1A	Homo sapiens	P38398	Breast cancer type 1 susceptibility protein	Homo sapiens	domain_motif	-	{.(S)..F}:BRCT
Q14781	Chromobox protein homolog 2	Homo sapiens	P09874	Poly [ADP-ribose] polymerase 1	Homo sapiens	domain_motif	-	{.(S)..F}:BRCT
Q6NZY4	Zinc finger CCHC domain-containing protein 8	Homo sapiens	P38398	Breast cancer type 1 susceptibility protein	Homo sapiens	domain_motif	-	{.(S)..F}:BRCT
Q6UWZ7	BRCA1-A complex subunit Abraxas	Homo sapiens	P38398	Breast cancer type 1 susceptibility protein	Homo sapiens	domain_motif	-	{.(S)..F}:BRCT
Q8IW19	Aprataxin and PNK-like factor	Homo sapiens	P18887	DNA repair protein XRCC1	Homo sapiens	domain_motif	-	{.(S)..F}:BRCT
Q92878	DNA repair protein RAD50	Homo sapiens	P38398	Breast cancer type 1 susceptibility protein	Homo sapiens	domain_motif	-	{.(S)..F}:BRCT
Q99708	DNA endonuclease RBBP8	Homo sapiens	P38398	Breast cancer type 1 susceptibility protein	Homo sapiens	domain_motif	-	{.(S)..F}:BRCT
Q99750	MyoD family inhibitor	Homo sapiens	Q8NFT6	Protein DBF4 homolog B	Homo sapiens	domain_motif	-	{.(S)..F}:BRCT
Q9GZX5	Zinc finger protein 350	Homo sapiens	P38398	Breast cancer type 1 susceptibility protein	Homo sapiens	domain_motif	-	{.(S)..F}:BRCT
Q9UBD5	Origin recognition complex subunit 3	Homo sapiens	P38398	Breast cancer type 1 susceptibility protein	Homo sapiens	domain_motif	-	{.(S)..F}:BRCT
Q9Y478	5'-AMP-activated protein kinase subunit beta-1	Homo sapiens	P09874	Poly [ADP-ribose] polymerase 1	Homo sapiens	domain_motif	-	{.(S)..F}:BRCT
Q9UIL8	PHD finger protein 11	Homo sapiens	Q8NEM0	Microcephalin	Homo sapiens	domain_motif	-	{.(S)..Y$}:BRCT|{.(S)..F}:BRCT
P62875	DNA-directed RNA polymerases I, II, and III subunit RPABC5	Homo sapiens	O96017	Serine/threonine-protein kinase Chk2	Homo sapiens	domain_motif	-	{..(T)..[DE].}:FHA
Q9BRV8	Suppressor of IKBKE 1	Homo sapiens	Q14BN4	Sarcolemmal membrane-associated protein	Homo sapiens	domain_motif	-	{..(T)..[DE].}:FHA
Q9UID6	Zinc finger protein 639	Homo sapiens	Q7Z2E3	Aprataxin	Homo sapiens	domain_domain|domain_motif	zf-C2H2:FHA	{..(T)..[DE].}:FHA|{..(T)..[ILV].}:FHA
P62837	Ubiquitin-conjugating enzyme E2 D2	Homo sapiens	O76064	E3 ubiquitin-protein ligase RNF8	Homo sapiens	domain_motif	-	{..(T)..[DE].}:FHA|{..(T)..[ILV].}:FHA
Q12888	Tumor suppressor p53-binding protein 1	Homo sapiens	O76064	E3 ubiquitin-protein ligase RNF8	Homo sapiens	domain_motif	-	{..(T)..[DE].}:FHA|{..(T)..[ILV].}:FHA
Q15834	Coiled-coil domain-containing protein 85B	Homo sapiens	O76064	E3 ubiquitin-protein ligase RNF8	Homo sapiens	domain_motif	-	{..(T)..[DE].}:FHA|{..(T)..[ILV].}:FHA
Q5RL73	RNA-binding protein 48	Homo sapiens	Q12972	Nuclear inhibitor of protein phosphatase 1	Homo sapiens	domain_motif	-	{..(T)..[DE].}:FHA|{..(T)..[ILV].}:FHA
Q96B02	Ubiquitin-conjugating enzyme E2 W	Homo sapiens	O76064	E3 ubiquitin-protein ligase RNF8	Homo sapiens	domain_motif	-	{..(T)..[DE].}:FHA|{..(T)..[ILV].}:FHA
Q96L14	Cep170-like protein	Homo sapiens	Q5SW79	Centrosomal protein of 170 kDa	Homo sapiens	domain_motif	-	{..(T)..[DE].}:FHA|{..(T)..[ILV].}:FHA
Q9BQD3	KxDL motif-containing protein 1	Homo sapiens	Q96EZ8	Microspherule protein 1	Homo sapiens	domain_motif	-	{..(T)..[DE].}:FHA|{..(T)..[ILV].}:FHA
Q9BUL8	Programmed cell death protein 10	Homo sapiens	Q14BN4	Sarcolemmal membrane-associated protein	Homo sapiens	domain_motif	-	{..(T)..[DE].}:FHA|{..(T)..[ILV].}:FHA
Q9BZI7	Regulator of nonsense transcripts 3B	Homo sapiens	Q96EZ8	Microspherule protein 1	Homo sapiens	domain_motif	-	{..(T)..[DE].}:FHA|{..(T)..[ILV].}:FHA
Q9C0F1	Centrosomal protein of 44 kDa	Homo sapiens	O76064	E3 ubiquitin-protein ligase RNF8	Homo sapiens	domain_motif	-	{..(T)..[DE].}:FHA|{..(T)..[ILV].}:FHA
Q9C0F1	Centrosomal protein of 44 kDa	Homo sapiens	Q96EZ8	Microspherule protein 1	Homo sapiens	domain_motif	-	{..(T)..[DE].}:FHA|{..(T)..[ILV].}:FHA
Q9GZT8	NIF3-like protein 1	Homo sapiens	Q96CG3	TRAF-interacting protein with FHA domain-containing protein A	Homo sapiens	domain_motif	-	{..(T)..[DE].}:FHA|{..(T)..[ILV].}:FHA
Q9HC52	Chromobox protein homolog 8	Homo sapiens	O60934	Nibrin	Homo sapiens	domain_motif	-	{..(T)..[DE].}:FHA|{..(T)..[ILV].}:FHA
Q9NRI5	Disrupted in schizophrenia 1 protein	Homo sapiens	Q5SW79	Centrosomal protein of 170 kDa	Homo sapiens	domain_motif	-	{..(T)..[DE].}:FHA|{..(T)..[ILV].}:FHA
Q9P1Z2	Calcium-binding and coiled-coil domain-containing protein 1	Homo sapiens	Q7Z2E3	Aprataxin	Homo sapiens	domain_motif	-	{..(T)..[DE].}:FHA|{..(T)..[ILV].}:FHA
Q9UGI0	Ubiquitin thioesterase ZRANB1	Homo sapiens	Q14BN4	Sarcolemmal membrane-associated protein	Homo sapiens	domain_motif	-	{..(T)..[DE].}:FHA|{..(T)..[ILV].}:FHA
Q9UL45	Pallidin	Homo sapiens	Q8N302	Angiogenic factor with G patch and FHA domains 1	Homo sapiens	domain_motif	-	{..(T)..[DE].}:FHA|{..(T)..[ILV].}:FHA
Q9Y230	RuvB-like 2	Homo sapiens	Q96EZ8	Microspherule protein 1	Homo sapiens	domain_motif	-	{..(T)..[DE].}:FHA|{..(T)..[ILV].}:FHA
Q9Y265	RuvB-like 1	Homo sapiens	Q96EZ8	Microspherule protein 1	Homo sapiens	domain_motif	-	{..(T)..[DE].}:FHA|{..(T)..[ILV].}:FHA
Q9Y3A3	MOB-like protein phocein	Homo sapiens	Q14BN4	Sarcolemmal membrane-associated protein	Homo sapiens	domain_motif	-	{..(T)..[DE].}:FHA|{..(T)..[ILV].}:FHA
Q9Y5K5	Ubiquitin carboxyl-terminal hydrolase isozyme L5	Homo sapiens	Q96EZ8	Microspherule protein 1	Homo sapiens	domain_motif	-	{..(T)..[DE].}:FHA|{..(T)..[ILV].}:FHA
Q14683	Structural maintenance of chromosomes protein 1A	Homo sapiens	Q14676	Mediator of DNA damage checkpoint protein 1	Homo sapiens	domain_domain|domain_motif	SMC_hinge:FHA|SMC_N:FHA	{..(T)..[DE].}:FHA|{..(T)..[ILV].}:FHA|{.(S)..F}:BRCT
Q92878	DNA repair protein RAD50	Homo sapiens	O60934	Nibrin	Homo sapiens	domain_motif	-	{..(T)..[DE].}:FHA|{..(T)..[ILV].}:FHA|{.(S)..F}:BRCT
Q92878	DNA repair protein RAD50	Homo sapiens	Q14676	Mediator of DNA damage checkpoint protein 1	Homo sapiens	domain_motif	-	{..(T)..[DE].}:FHA|{..(T)..[ILV].}:FHA|{.(S)..F}:BRCT
Q92560	Ubiquitin carboxyl-terminal hydrolase BAP1	Homo sapiens	P85037	Forkhead box protein K1	Homo sapiens	domain_motif	-	{..(T)..[DE].}:FHA|{..(T)..[ILV].}:FHA|{P...PP}:FHA
Q92560	Ubiquitin carboxyl-terminal hydrolase BAP1	Homo sapiens	Q01167	Forkhead box protein K2	Homo sapiens	domain_motif	-	{..(T)..[DE].}:FHA|{..(T)..[ILV].}:FHA|{P...PP}:FHA
Q9BSW7	Synaptotagmin-17	Homo sapiens	Q7Z2E3	Aprataxin	Homo sapiens	domain_motif	-	{..(T)..[DE].}:FHA|{..(T)..[ILV].}:FHA|{P...PP}:FHA
Q9Y6N6	Laminin subunit gamma-3	Homo sapiens	O43896	Kinesin-like protein KIF1C	Homo sapiens	domain_motif	-	{..(T)..[DE].}:FHA|{..(T)..[ILV].}:FHA|{P...PP}:FHA
Q9BXW9	Fanconi anemia group D2 protein	Homo sapiens	Q14676	Mediator of DNA damage checkpoint protein 1	Homo sapiens	domain_motif	-	{..(T)..[DE].}:FHA|{..(T)..[ILV].}:FHA|{P...PP}:FHA|{.(S)..F.K}:BRCT|{.(S)..F}:BRCT
P49959	Double-strand break repair protein MRE11A	Homo sapiens	O60934	Nibrin	Homo sapiens	domain_domain|domain_motif	Metallophos:FHA|Metallophos:BRCT	{..(T)..[DE].}:FHA|{..(T)..[ILV].}:FHA|{PD..L}:BRCT|{.(S)..F}:BRCT
Q9NYB0	Telomeric repeat-binding factor 2-interacting protein 1	Homo sapiens	Q14676	Mediator of DNA damage checkpoint protein 1	Homo sapiens	domain_motif	-	{..(T)..[DE].}:FHA|{..(T)..[ILV].}:FHA|{PSP}:BRCT|{.(S)..F}:BRCT
Q9GZS1	DNA-directed RNA polymerase I subunit RPA49	Homo sapiens	Q96JH8	Ras-associating and dilute domain-containing protein	Homo sapiens	domain_motif	-	{..(T)..[DE].}:FHA|{..(T)..[ILV].}:FHA|{S.S...S}:PDZ|{P.PP}:PDZ
Q13416	Origin recognition complex subunit 2	Homo sapiens	O76064	E3 ubiquitin-protein ligase RNF8	Homo sapiens	domain_motif	-	{..(T)..[DE].}:FHA|{..(T)..[ILV].}:FHA|{Y.....YE}:FHA
P16104	Histone H2A.x	Homo sapiens	O76064	E3 ubiquitin-protein ligase RNF8	Homo sapiens	domain_domain|domain_motif	Histone:FHA	{..(T)..[ILV].}:FHA
P61088	Ubiquitin-conjugating enzyme E2 N	Homo sapiens	O76064	E3 ubiquitin-protein ligase RNF8	Homo sapiens	domain_motif	-	{..(T)..[ILV].}:FHA
Q13868	Exosome complex component RRP4	Homo sapiens	O76064	E3 ubiquitin-protein ligase RNF8	Homo sapiens	domain_motif	-	{..(T)..[ILV].}:FHA
Q9GZQ8	Microtubule-associated proteins 1A/1B light chain 3B	Homo sapiens	P85037	Forkhead box protein K1	Homo sapiens	domain_motif	-	{..(T)..[ILV].}:FHA
Q9GZQ8	Microtubule-associated proteins 1A/1B light chain 3B	Homo sapiens	Q01167	Forkhead box protein K2	Homo sapiens	domain_motif	-	{..(T)..[ILV].}:FHA
Q9H492	Microtubule-associated proteins 1A/1B light chain 3A	Homo sapiens	P85037	Forkhead box protein K1	Homo sapiens	domain_motif	-	{..(T)..[ILV].}:FHA
Q9H492	Microtubule-associated proteins 1A/1B light chain 3A	Homo sapiens	Q01167	Forkhead box protein K2	Homo sapiens	domain_motif	-	{..(T)..[ILV].}:FHA
Q9UKR5	Probable ergosterol biosynthetic protein 28	Homo sapiens	Q12972	Nuclear inhibitor of protein phosphatase 1	Homo sapiens	domain_motif	-	{..(T)..[ILV].}:FHA
Q9Y2X8	Ubiquitin-conjugating enzyme E2 D4	Homo sapiens	Q96EP1	E3 ubiquitin-protein ligase CHFR	Homo sapiens	domain_motif	-	{..(T)..[ILV].}:FHA
P16104	Histone H2A.x	Homo sapiens	O60934	Nibrin	Homo sapiens	domain_domain|domain_motif	Histone:FHA|Histone:BRCT	{..(T)..[ILV].}:FHA|{.(S)..Y$}:BRCT
Q99471	Prefoldin subunit 5	Homo sapiens	Q14164	Inhibitor of nuclear factor kappa-B kinase subunit epsilon	Homo sapiens	domain_motif	-	{...([ST])...[ST]}:Pkinase
Q9C083	MM-1 gamma	Homo sapiens	Q99759	Mitogen-activated protein kinase kinase kinase 3	Homo sapiens	domain_motif	-	{...([ST])...[ST]}:Pkinase
Q9UKR5	Probable ergosterol biosynthetic protein 28	Homo sapiens	Q14164	Inhibitor of nuclear factor kappa-B kinase subunit epsilon	Homo sapiens	domain_motif	-	{...([ST])...[ST]}:Pkinase
P61204	ADP-ribosylation factor 3	Homo sapiens	O15264	Mitogen-activated protein kinase 13	Homo sapiens	domain_domain|domain_motif	Arf:Pkinase	{...([ST])...[ST]}:Pkinase|{[KR]{0,2}[KR].{0,2}[KR].{2,4}[ILVM].[ILVF]}:Pkinase
P42772	Cyclin-dependent kinase 4 inhibitor B	Homo sapiens	P11802	Cyclin-dependent kinase 4	Homo sapiens	domain_motif	-	{...([ST])...[ST]}:Pkinase|{[KR]{0,2}[KR].{0,2}[KR].{2,4}[ILVM].[ILVF]}:Pkinase
Q4VC31	Coiled-coil domain-containing protein 58	Homo sapiens	Q14164	Inhibitor of nuclear factor kappa-B kinase subunit epsilon	Homo sapiens	domain_motif	-	{...([ST])...[ST]}:Pkinase|{[KR]{0,2}[KR].{0,2}[KR].{2,4}[ILVM].[ILVF]}:Pkinase
Q9C002	Normal mucosa of esophagus-specific gene 1 protein	Homo sapiens	Q96PN8	Testis-specific serine/threonine-protein kinase 3	Homo sapiens	domain_motif	-	{...([ST])...[ST]}:Pkinase|{[KR]{0,2}[KR].{0,2}[KR].{2,4}[ILVM].[ILVF]}:Pkinase
Q9UQC1	Heat shock protein 72 (Fragment)	Homo sapiens	O15111	Inhibitor of nuclear factor kappa-B kinase subunit alpha	Homo sapiens	domain_domain|domain_motif	HSP70:Pkinase	{...([ST])...[ST]}:Pkinase|{[KR]{0,2}[KR].{0,2}[KR].{2,4}[ILVM].[ILVF]}:Pkinase|{S..([ST])...}:Pkinase
Q9UQC1	Heat shock protein 72 (Fragment)	Homo sapiens	O43353	Receptor-interacting serine/threonine-protein kinase 2	Homo sapiens	domain_domain|domain_motif	HSP70:Pkinase	{...([ST])...[ST]}:Pkinase|{[KR]{0,2}[KR].{0,2}[KR].{2,4}[ILVM].[ILVF]}:Pkinase|{S..([ST])...}:Pkinase
Q9UQC1	Heat shock protein 72 (Fragment)	Homo sapiens	Q14164	Inhibitor of nuclear factor kappa-B kinase subunit epsilon	Homo sapiens	domain_domain|domain_motif	HSP70:Pkinase	{...([ST])...[ST]}:Pkinase|{[KR]{0,2}[KR].{0,2}[KR].{2,4}[ILVM].[ILVF]}:Pkinase|{S..([ST])...}:Pkinase
Q9UQC1	Heat shock protein 72 (Fragment)	Homo sapiens	Q9UHD2	Serine/threonine-protein kinase TBK1	Homo sapiens	domain_domain|domain_motif	HSP70:Pkinase	{...([ST])...[ST]}:Pkinase|{[KR]{0,2}[KR].{0,2}[KR].{2,4}[ILVM].[ILVF]}:Pkinase|{S..([ST])...}:Pkinase
Q9UQC1	Heat shock protein 72 (Fragment)	Homo sapiens	O14920	Inhibitor of nuclear factor kappa-B kinase subunit beta	Homo sapiens	domain_domain|domain_motif	HSP70:Pkinase|HSP70:ubiquitin	{...([ST])...[ST]}:Pkinase|{[KR]{0,2}[KR].{0,2}[KR].{2,4}[ILVM].[ILVF]}:Pkinase|{S..([ST])...}:Pkinase
P60520	Gamma-aminobutyric acid receptor-associated protein-like 2	Homo sapiens	O75385	Serine/threonine-protein kinase ULK1	Homo sapiens	domain_motif	-	{...([ST])...[ST]}:Pkinase|{[KR]{0,2}[KR].{0,2}[KR].{2,4}[ILVM].[ILVF]}:Pkinase|{S..([ST])...}:Pkinase
P60520	Gamma-aminobutyric acid receptor-associated protein-like 2	Homo sapiens	P41743	Protein kinase C iota type	Homo sapiens	domain_motif	-	{...([ST])...[ST]}:Pkinase|{[KR]{0,2}[KR].{0,2}[KR].{2,4}[ILVM].[ILVF]}:Pkinase|{S..([ST])...}:Pkinase
Q6FG91	GABA(A) receptor-associated protein-like 2, isoform CRA_b	Homo sapiens	P19525	Interferon-induced, double-stranded RNA-activated protein kinase	Homo sapiens	domain_motif	-	{...([ST])...[ST]}:Pkinase|{[KR]{0,2}[KR].{0,2}[KR].{2,4}[ILVM].[ILVF]}:Pkinase|{S..([ST])...}:Pkinase
Q6FG91	GABA(A) receptor-associated protein-like 2, isoform CRA_b	Homo sapiens	P41743	Protein kinase C iota type	Homo sapiens	domain_motif	-	{...([ST])...[ST]}:Pkinase|{[KR]{0,2}[KR].{0,2}[KR].{2,4}[ILVM].[ILVF]}:Pkinase|{S..([ST])...}:Pkinase
Q6FG91	GABA(A) receptor-associated protein-like 2, isoform CRA_b	Homo sapiens	Q2M2I8	AP2-associated protein kinase 1	Homo sapiens	domain_motif	-	{...([ST])...[ST]}:Pkinase|{[KR]{0,2}[KR].{0,2}[KR].{2,4}[ILVM].[ILVF]}:Pkinase|{S..([ST])...}:Pkinase
Q9H0R8	Gamma-aminobutyric acid receptor-associated protein-like 1	Homo sapiens	O75385	Serine/threonine-protein kinase ULK1	Homo sapiens	domain_motif	-	{...([ST])...[ST]}:Pkinase|{[KR]{0,2}[KR].{0,2}[KR].{2,4}[ILVM].[ILVF]}:Pkinase|{S..([ST])...}:Pkinase
Q9H0R8	Gamma-aminobutyric acid receptor-associated protein-like 1	Homo sapiens	P11802	Cyclin-dependent kinase 4	Homo sapiens	domain_motif	-	{...([ST])...[ST]}:Pkinase|{[KR]{0,2}[KR].{0,2}[KR].{2,4}[ILVM].[ILVF]}:Pkinase|{S..([ST])...}:Pkinase
Q9H0R8	Gamma-aminobutyric acid receptor-associated protein-like 1	Homo sapiens	P41743	Protein kinase C iota type	Homo sapiens	domain_motif	-	{...([ST])...[ST]}:Pkinase|{[KR]{0,2}[KR].{0,2}[KR].{2,4}[ILVM].[ILVF]}:Pkinase|{S..([ST])...}:Pkinase
Q9H0R8	Gamma-aminobutyric acid receptor-associated protein-like 1	Homo sapiens	Q13043	Serine/threonine-protein kinase 4	Homo sapiens	domain_motif	-	{...([ST])...[ST]}:Pkinase|{[KR]{0,2}[KR].{0,2}[KR].{2,4}[ILVM].[ILVF]}:Pkinase|{S..([ST])...}:Pkinase
Q9H0R8	Gamma-aminobutyric acid receptor-associated protein-like 1	Homo sapiens	Q13188	Serine/threonine-protein kinase 3	Homo sapiens	domain_motif	-	{...([ST])...[ST]}:Pkinase|{[KR]{0,2}[KR].{0,2}[KR].{2,4}[ILVM].[ILVF]}:Pkinase|{S..([ST])...}:Pkinase
Q9H0R8	Gamma-aminobutyric acid receptor-associated protein-like 1	Homo sapiens	Q8IYT8	Serine/threonine-protein kinase ULK2	Homo sapiens	domain_motif	-	{...([ST])...[ST]}:Pkinase|{[KR]{0,2}[KR].{0,2}[KR].{2,4}[ILVM].[ILVF]}:Pkinase|{S..([ST])...}:Pkinase
Q9H0R8	Gamma-aminobutyric acid receptor-associated protein-like 1	Homo sapiens	Q8TD19	Serine/threonine-protein kinase Nek9	Homo sapiens	domain_motif	-	{...([ST])...[ST]}:Pkinase|{[KR]{0,2}[KR].{0,2}[KR].{2,4}[ILVM].[ILVF]}:Pkinase|{S..([ST])...}:Pkinase
Q9Y2B9	cAMP-dependent protein kinase inhibitor gamma	Homo sapiens	P17612	cAMP-dependent protein kinase catalytic subunit alpha	Homo sapiens	domain_domain|domain_motif	PKI:Pkinase	{...([ST])...[ST]}:Pkinase|{S..([ST])...}:Pkinase
Q15843	NEDD8	Homo sapiens	P24941	Cyclin-dependent kinase 2	Homo sapiens	domain_domain|domain_motif	ubiquitin:Pkinase	{...([ST])..E}:Pkinase
P42773	Cyclin-dependent kinase 4 inhibitor C	Homo sapiens	P11802	Cyclin-dependent kinase 4	Homo sapiens	domain_motif	-	{...([ST])..E}:Pkinase
P61024	Cyclin-dependent kinases regulatory subunit 1	Homo sapiens	P24941	Cyclin-dependent kinase 2	Homo sapiens	domain_domain|domain_motif	CKS:Pkinase	{...([ST])..E}:Pkinase|{...([ST])...[ST]}:Pkinase
O95257	Growth arrest and DNA damage-inducible protein GADD45 gamma	Homo sapiens	O00141	Serine/threonine-protein kinase Sgk1	Homo sapiens	domain_domain|domain_motif	Ribosomal_L7Ae:Pkinase	{...([ST])..E}:Pkinase|{...([ST])...[ST]}:Pkinase
P60660	Myosin light polypeptide 6	Homo sapiens	O15111	Inhibitor of nuclear factor kappa-B kinase subunit alpha	Homo sapiens	domain_motif	-	{...([ST])..E}:Pkinase|{...([ST])...[ST]}:Pkinase
P67809	Nuclease-sensitive element-binding protein 1	Homo sapiens	O15264	Mitogen-activated protein kinase 13	Homo sapiens	domain_motif	-	{...([ST])..E}:Pkinase|{...([ST])...[ST]}:Pkinase
Q9UI30	tRNA methyltransferase 112 homolog	Homo sapiens	Q14164	Inhibitor of nuclear factor kappa-B kinase subunit epsilon	Homo sapiens	domain_motif	-	{...([ST])..E}:Pkinase|{...([ST])...[ST]}:Pkinase
Q5SQT9	SAR1 gene homolog A (S. cerevisiae)	Homo sapiens	Q14164	Inhibitor of nuclear factor kappa-B kinase subunit epsilon	Homo sapiens	domain_domain|domain_motif	Arf:Pkinase	{...([ST])..E}:Pkinase|{...([ST])...[ST]}:Pkinase|{[KR]{0,2}[KR].{0,2}[KR].{2,4}[ILVM].[ILVF]}:Pkinase
P05109	Protein S100-A8	Homo sapiens	O60285	NUAK family SNF1-like kinase 1	Homo sapiens	domain_domain|domain_motif	efhand:Pkinase	{...([ST])..E}:Pkinase|{...([ST])...[ST]}:Pkinase|{[KR]{0,2}[KR].{0,2}[KR].{2,4}[ILVM].[ILVF]}:Pkinase
P63027	Vesicle-associated membrane protein 2	Homo sapiens	O94806	Serine/threonine-protein kinase D3	Homo sapiens	domain_domain|domain_motif	Synaptobrevin:Pkinase	{...([ST])..E}:Pkinase|{...([ST])...[ST]}:Pkinase|{[KR]{0,2}[KR].{0,2}[KR].{2,4}[ILVM].[ILVF]}:Pkinase
Q6FGG2	VAMP3 protein	Homo sapiens	Q14164	Inhibitor of nuclear factor kappa-B kinase subunit epsilon	Homo sapiens	domain_domain|domain_motif	Synaptobrevin:Pkinase	{...([ST])..E}:Pkinase|{...([ST])...[ST]}:Pkinase|{[KR]{0,2}[KR].{0,2}[KR].{2,4}[ILVM].[ILVF]}:Pkinase
P36969	Phospholipid hydroperoxide glutathione peroxidase, mitochondrial	Homo sapiens	O15264	Mitogen-activated protein kinase 13	Homo sapiens	domain_motif	-	{...([ST])..E}:Pkinase|{...([ST])...[ST]}:Pkinase|{[KR]{0,2}[KR].{0,2}[KR].{2,4}[ILVM].[ILVF]}:Pkinase
P67936	Tropomyosin alpha-4 chain	Homo sapiens	P31749	RAC-alpha serine/threonine-protein kinase	Homo sapiens	domain_motif	-	{...([ST])..E}:Pkinase|{...([ST])...[ST]}:Pkinase|{[KR]{0,2}[KR].{0,2}[KR].{2,4}[ILVM].[ILVF]}:Pkinase
Q8NBT2	Kinetochore protein Spc24	Homo sapiens	O43683	Mitotic checkpoint serine/threonine-protein kinase BUB1	Homo sapiens	domain_motif	-	{...([ST])..E}:Pkinase|{...([ST])...[ST]}:Pkinase|{[KR]{0,2}[KR].{0,2}[KR].{2,4}[ILVM].[ILVF]}:Pkinase
Q16543	Hsp90 co-chaperone Cdc37	Homo sapiens	O00141	Serine/threonine-protein kinase Sgk1	Homo sapiens	domain_motif	-	{...([ST])..E}:Pkinase|{...([ST])...[ST]}:Pkinase|{[KR]{0,2}[KR].{0,2}[KR].{2,4}[ILVM].[ILVF]}:Pkinase|{S..([ST])...}:Pkinase
Q16543	Hsp90 co-chaperone Cdc37	Homo sapiens	O14920	Inhibitor of nuclear factor kappa-B kinase subunit beta	Homo sapiens	domain_motif	-	{...([ST])..E}:Pkinase|{...([ST])...[ST]}:Pkinase|{[KR]{0,2}[KR].{0,2}[KR].{2,4}[ILVM].[ILVF]}:Pkinase|{S..([ST])...}:Pkinase
Q16543	Hsp90 co-chaperone Cdc37	Homo sapiens	O15111	Inhibitor of nuclear factor kappa-B kinase subunit alpha	Homo sapiens	domain_motif	-	{...([ST])..E}:Pkinase|{...([ST])...[ST]}:Pkinase|{[KR]{0,2}[KR].{0,2}[KR].{2,4}[ILVM].[ILVF]}:Pkinase|{S..([ST])...}:Pkinase
Q16543	Hsp90 co-chaperone Cdc37	Homo sapiens	O75385	Serine/threonine-protein kinase ULK1	Homo sapiens	domain_motif	-	{...([ST])..E}:Pkinase|{...([ST])...[ST]}:Pkinase|{[KR]{0,2}[KR].{0,2}[KR].{2,4}[ILVM].[ILVF]}:Pkinase|{S..([ST])...}:Pkinase
Q16543	Hsp90 co-chaperone Cdc37	Homo sapiens	P11802	Cyclin-dependent kinase 4	Homo sapiens	domain_motif	-	{...([ST])..E}:Pkinase|{...([ST])...[ST]}:Pkinase|{[KR]{0,2}[KR].{0,2}[KR].{2,4}[ILVM].[ILVF]}:Pkinase|{S..([ST])...}:Pkinase
Q16543	Hsp90 co-chaperone Cdc37	Homo sapiens	P31749	RAC-alpha serine/threonine-protein kinase	Homo sapiens	domain_motif	-	{...([ST])..E}:Pkinase|{...([ST])...[ST]}:Pkinase|{[KR]{0,2}[KR].{0,2}[KR].{2,4}[ILVM].[ILVF]}:Pkinase|{S..([ST])...}:Pkinase
Q16543	Hsp90 co-chaperone Cdc37	Homo sapiens	P31751	RAC-beta serine/threonine-protein kinase	Homo sapiens	domain_motif	-	{...([ST])..E}:Pkinase|{...([ST])...[ST]}:Pkinase|{[KR]{0,2}[KR].{0,2}[KR].{2,4}[ILVM].[ILVF]}:Pkinase|{S..([ST])...}:Pkinase
Q16543	Hsp90 co-chaperone Cdc37	Homo sapiens	P41743	Protein kinase C iota type	Homo sapiens	domain_motif	-	{...([ST])..E}:Pkinase|{...([ST])...[ST]}:Pkinase|{[KR]{0,2}[KR].{0,2}[KR].{2,4}[ILVM].[ILVF]}:Pkinase|{S..([ST])...}:Pkinase
Q16543	Hsp90 co-chaperone Cdc37	Homo sapiens	Q00534	Cyclin-dependent kinase 6	Homo sapiens	domain_motif	-	{...([ST])..E}:Pkinase|{...([ST])...[ST]}:Pkinase|{[KR]{0,2}[KR].{0,2}[KR].{2,4}[ILVM].[ILVF]}:Pkinase|{S..([ST])...}:Pkinase
Q16543	Hsp90 co-chaperone Cdc37	Homo sapiens	Q00535	Cyclin-dependent kinase 5	Homo sapiens	domain_motif	-	{...([ST])..E}:Pkinase|{...([ST])...[ST]}:Pkinase|{[KR]{0,2}[KR].{0,2}[KR].{2,4}[ILVM].[ILVF]}:Pkinase|{S..([ST])...}:Pkinase
Q16543	Hsp90 co-chaperone Cdc37	Homo sapiens	Q13131	5'-AMP-activated protein kinase catalytic subunit alpha-1	Homo sapiens	domain_motif	-	{...([ST])..E}:Pkinase|{...([ST])...[ST]}:Pkinase|{[KR]{0,2}[KR].{0,2}[KR].{2,4}[ILVM].[ILVF]}:Pkinase|{S..([ST])...}:Pkinase
Q16543	Hsp90 co-chaperone Cdc37	Homo sapiens	Q13233	Mitogen-activated protein kinase kinase kinase 1	Homo sapiens	domain_motif	-	{...([ST])..E}:Pkinase|{...([ST])...[ST]}:Pkinase|{[KR]{0,2}[KR].{0,2}[KR].{2,4}[ILVM].[ILVF]}:Pkinase|{S..([ST])...}:Pkinase
Q16543	Hsp90 co-chaperone Cdc37	Homo sapiens	Q14164	Inhibitor of nuclear factor kappa-B kinase subunit epsilon	Homo sapiens	domain_motif	-	{...([ST])..E}:Pkinase|{...([ST])...[ST]}:Pkinase|{[KR]{0,2}[KR].{0,2}[KR].{2,4}[ILVM].[ILVF]}:Pkinase|{S..([ST])...}:Pkinase
Q16543	Hsp90 co-chaperone Cdc37	Homo sapiens	Q15831	Serine/threonine-protein kinase STK11	Homo sapiens	domain_motif	-	{...([ST])..E}:Pkinase|{...([ST])...[ST]}:Pkinase|{[KR]{0,2}[KR].{0,2}[KR].{2,4}[ILVM].[ILVF]}:Pkinase|{S..([ST])...}:Pkinase
Q9NYL9	Tropomodulin-3	Homo sapiens	P68400	Casein kinase II subunit alpha	Homo sapiens	domain_motif	-	{...([ST])..E}:Pkinase|{...([ST])...[ST]}:Pkinase|{[KR]{0,2}[KR].{0,2}[KR].{2,4}[ILVM].[ILVF]}:Pkinase|{S..([ST])...}:Pkinase
Q9NYL9	Tropomodulin-3	Homo sapiens	Q99759	Mitogen-activated protein kinase kinase kinase 3	Homo sapiens	domain_motif	-	{...([ST])..E}:Pkinase|{...([ST])...[ST]}:Pkinase|{[KR]{0,2}[KR].{0,2}[KR].{2,4}[ILVM].[ILVF]}:Pkinase|{S..([ST])...}:Pkinase
Q9Y241	HIG1 domain family member 1A	Homo sapiens	Q9P286	Serine/threonine-protein kinase PAK 7	Homo sapiens	domain_motif	-	{...([ST])..E}:Pkinase|{...([ST])...[ST]}:Pkinase|{[KR]{0,2}[KR].{0,2}[KR].{2,4}[ILVM].[ILVF]}:Pkinase|{S..([ST])...}:Pkinase
Q9Y5B8	Nucleoside diphosphate kinase 7	Homo sapiens	O95819	Mitogen-activated protein kinase kinase kinase kinase 4	Homo sapiens	domain_motif	-	{...([ST])..E}:Pkinase|{...([ST])...[ST]}:Pkinase|{[KR]{0,2}[KR].{0,2}[KR].{2,4}[ILVM].[ILVF]}:Pkinase|{S..([ST])...}:Pkinase
P04406	Glyceraldehyde-3-phosphate dehydrogenase	Homo sapiens	O00141	Serine/threonine-protein kinase Sgk1	Homo sapiens	domain_motif	-	{...([ST])..E}:Pkinase|{...([ST])...[ST]}:Pkinase|{S..([ST])...}:Pkinase
P04406	Glyceraldehyde-3-phosphate dehydrogenase	Homo sapiens	O15264	Mitogen-activated protein kinase 13	Homo sapiens	domain_motif	-	{...([ST])..E}:Pkinase|{...([ST])...[ST]}:Pkinase|{S..([ST])...}:Pkinase
P04406	Glyceraldehyde-3-phosphate dehydrogenase	Homo sapiens	O43353	Receptor-interacting serine/threonine-protein kinase 2	Homo sapiens	domain_motif	-	{...([ST])..E}:Pkinase|{...([ST])...[ST]}:Pkinase|{S..([ST])...}:Pkinase
Q9Y3E5	Peptidyl-tRNA hydrolase 2, mitochondrial	Homo sapiens	Q14164	Inhibitor of nuclear factor kappa-B kinase subunit epsilon	Homo sapiens	domain_motif	-	{...([ST])..E}:Pkinase|{...([ST])...[ST]}:Pkinase|{S..([ST])...}:Pkinase
P58546	Myotrophin	Homo sapiens	P28482	Mitogen-activated protein kinase 1	Homo sapiens	domain_motif	-	{...([ST])..E}:Pkinase|{...([ST])P..}:Pkinase|{...([ST])...[ST]}:Pkinase
P63316	Troponin C, slow skeletal and cardiac muscles	Homo sapiens	P06493	Cyclin-dependent kinase 1	Homo sapiens	domain_motif	-	{...([ST])..E}:Pkinase|{...([ST])P..}:Pkinase|{...([ST])...[ST]}:Pkinase
Q04828	Aldo-keto reductase family 1 member C1	Homo sapiens	P27361	Mitogen-activated protein kinase 3	Homo sapiens	domain_motif	-	{...([ST])..E}:Pkinase|{...([ST])P..}:Pkinase|{...([ST])...[ST]}:Pkinase|{[KR]{0,2}[KR].{0,2}[KR].{2,4}[ILVM].[ILVF]}:Pkinase
Q16635	Tafazzin	Homo sapiens	Q13188	Serine/threonine-protein kinase 3	Homo sapiens	domain_motif	-	{...([ST])..E}:Pkinase|{...([ST])P..}:Pkinase|{...([ST])...[ST]}:Pkinase|{[KR]{0,2}[KR].{0,2}[KR].{2,4}[ILVM].[ILVF]}:Pkinase
Q16635	Tafazzin	Homo sapiens	O95835	Serine/threonine-protein kinase LATS1	Homo sapiens	domain_motif	-	{...([ST])..E}:Pkinase|{...([ST])P..}:Pkinase|{...([ST])...[ST]}:Pkinase|{[KR]{0,2}[KR].{0,2}[KR].{2,4}[ILVM].[ILVF]}:Pkinase|{P....PP}:UBA
O75828	Carbonyl reductase [NADPH] 3	Homo sapiens	O00141	Serine/threonine-protein kinase Sgk1	Homo sapiens	domain_domain|domain_motif	adh_short:Pkinase	{...([ST])..E}:Pkinase|{...([ST])P..}:Pkinase|{...([ST])...[ST]}:Pkinase|{[KR]{0,2}[KR].{0,2}[KR].{2,4}[ILVM].[ILVF]}:Pkinase|{S..([ST])...}:Pkinase
P30041	Peroxiredoxin-6	Homo sapiens	O15264	Mitogen-activated protein kinase 13	Homo sapiens	domain_domain|domain_motif	AhpC-TSA:Pkinase	{...([ST])..E}:Pkinase|{...([ST])P..}:Pkinase|{...([ST])...[ST]}:Pkinase|{[KR]{0,2}[KR].{0,2}[KR].{2,4}[ILVM].[ILVF]}:Pkinase|{S..([ST])...}:Pkinase
Q13283	Ras GTPase-activating protein-binding protein 1	Homo sapiens	O15264	Mitogen-activated protein kinase 13	Homo sapiens	domain_domain|domain_motif	RRM_1:Pkinase	{...([ST])..E}:Pkinase|{...([ST])P..}:Pkinase|{...([ST])...[ST]}:Pkinase|{[KR]{0,2}[KR].{0,2}[KR].{2,4}[ILVM].[ILVF]}:Pkinase|{S..([ST])...}:Pkinase
Q13283	Ras GTPase-activating protein-binding protein 1	Homo sapiens	O15530	3-phosphoinositide-dependent protein kinase 1	Homo sapiens	domain_domain|domain_motif	RRM_1:Pkinase	{...([ST])..E}:Pkinase|{...([ST])P..}:Pkinase|{...([ST])...[ST]}:Pkinase|{[KR]{0,2}[KR].{0,2}[KR].{2,4}[ILVM].[ILVF]}:Pkinase|{S..([ST])...}:Pkinase
P06733	Alpha-enolase	Homo sapiens	O15264	Mitogen-activated protein kinase 13	Homo sapiens	domain_motif	-	{...([ST])..E}:Pkinase|{...([ST])P..}:Pkinase|{...([ST])...[ST]}:Pkinase|{[KR]{0,2}[KR].{0,2}[KR].{2,4}[ILVM].[ILVF]}:Pkinase|{S..([ST])...}:Pkinase
P06733	Alpha-enolase	Homo sapiens	O43353	Receptor-interacting serine/threonine-protein kinase 2	Homo sapiens	domain_motif	-	{...([ST])..E}:Pkinase|{...([ST])P..}:Pkinase|{...([ST])...[ST]}:Pkinase|{[KR]{0,2}[KR].{0,2}[KR].{2,4}[ILVM].[ILVF]}:Pkinase|{S..([ST])...}:Pkinase
P22061	Protein-L-isoaspartate(D-aspartate) O-methyltransferase	Homo sapiens	O43353	Receptor-interacting serine/threonine-protein kinase 2	Homo sapiens	domain_motif	-	{...([ST])..E}:Pkinase|{...([ST])P..}:Pkinase|{...([ST])...[ST]}:Pkinase|{[KR]{0,2}[KR].{0,2}[KR].{2,4}[ILVM].[ILVF]}:Pkinase|{S..([ST])...}:Pkinase
Q14653	Interferon regulatory factor 3	Homo sapiens	O14920	Inhibitor of nuclear factor kappa-B kinase subunit beta	Homo sapiens	domain_motif	-	{...([ST])..E}:Pkinase|{...([ST])P..}:Pkinase|{...([ST])...[ST]}:Pkinase|{[KR]{0,2}[KR].{0,2}[KR].{2,4}[ILVM].[ILVF]}:Pkinase|{S..([ST])...}:Pkinase
Q96ER3	Protein SAAL1	Homo sapiens	P27448	MAP/microtubule affinity-regulating kinase 3	Homo sapiens	domain_motif	-	{...([ST])..E}:Pkinase|{...([ST])P..}:Pkinase|{...([ST])...[ST]}:Pkinase|{[KR]{0,2}[KR].{0,2}[KR].{2,4}[ILVM].[ILVF]}:Pkinase|{S..([ST])...}:Pkinase
Q9NQ25	SLAM family member 7	Homo sapiens	P20794	Serine/threonine-protein kinase MAK	Homo sapiens	domain_motif	-	{...([ST])..E}:Pkinase|{...([ST])P..}:Pkinase|{...([ST])...[ST]}:Pkinase|{[KR]{0,2}[KR].{0,2}[KR].{2,4}[ILVM].[ILVF]}:Pkinase|{S..([ST])...}:Pkinase
Q9NQ25	SLAM family member 7	Homo sapiens	P49761	Dual specificity protein kinase CLK3	Homo sapiens	domain_motif	-	{...([ST])..E}:Pkinase|{...([ST])P..}:Pkinase|{...([ST])...[ST]}:Pkinase|{[KR]{0,2}[KR].{0,2}[KR].{2,4}[ILVM].[ILVF]}:Pkinase|{S..([ST])...}:Pkinase
Q9NQ25	SLAM family member 7	Homo sapiens	Q92519	Tribbles homolog 2	Homo sapiens	domain_motif	-	{...([ST])..E}:Pkinase|{...([ST])P..}:Pkinase|{...([ST])...[ST]}:Pkinase|{[KR]{0,2}[KR].{0,2}[KR].{2,4}[ILVM].[ILVF]}:Pkinase|{S..([ST])...}:Pkinase
Q9NWS0	PIH1 domain-containing protein 1	Homo sapiens	Q99759	Mitogen-activated protein kinase kinase kinase 3	Homo sapiens	domain_motif	-	{...([ST])..E}:Pkinase|{...([ST])P..}:Pkinase|{...([ST])...[ST]}:Pkinase|{[KR]{0,2}[KR].{0,2}[KR].{2,4}[ILVM].[ILVF]}:Pkinase|{S..([ST])...}:Pkinase
O76095	Protein JTB	Homo sapiens	O14965	Aurora kinase A	Homo sapiens	domain_motif	-	{...([ST])..E}:Pkinase|{...([ST])P..}:Pkinase|{...([ST])...[ST]}:Pkinase|{S..([ST])...}:Pkinase
Q3MHD2	Protein LSM12 homolog	Homo sapiens	Q14164	Inhibitor of nuclear factor kappa-B kinase subunit epsilon	Homo sapiens	domain_motif	-	{...([ST])..E}:Pkinase|{...([ST])P..}:Pkinase|{...([ST])...[ST]}:Pkinase|{S..([ST])...}:Pkinase
Q9NP79	Vacuolar protein sorting-associated protein VTA1 homolog	Homo sapiens	P11802	Cyclin-dependent kinase 4	Homo sapiens	domain_motif	-	{...([ST])..E}:Pkinase|{...([ST])P..}:Pkinase|{...([ST])...[ST]}:Pkinase|{S..([ST])...}:Pkinase
Q9NP79	Vacuolar protein sorting-associated protein VTA1 homolog	Homo sapiens	P49840	Glycogen synthase kinase-3 alpha	Homo sapiens	domain_motif	-	{...([ST])..E}:Pkinase|{...([ST])P..}:Pkinase|{...([ST])...[ST]}:Pkinase|{S..([ST])...}:Pkinase
Q9NP79	Vacuolar protein sorting-associated protein VTA1 homolog	Homo sapiens	P49841	Glycogen synthase kinase-3 beta	Homo sapiens	domain_motif	-	{...([ST])..E}:Pkinase|{...([ST])P..}:Pkinase|{...([ST])...[ST]}:Pkinase|{S..([ST])...}:Pkinase
Q9Y2Z0	Suppressor of G2 allele of SKP1 homolog	Homo sapiens	Q99759	Mitogen-activated protein kinase kinase kinase 3	Homo sapiens	domain_motif	-	{...([ST])..E}:Pkinase|{...([ST])P..}:Pkinase|{...([ST])...[ST]}:Pkinase|{S..([ST])...}:Pkinase|{SSS}:PB1
Q9NWA0	Mediator of RNA polymerase II transcription subunit 9	Homo sapiens	P49336	Cyclin-dependent kinase 8	Homo sapiens	domain_domain|domain_motif	UvrD-helicase:Pkinase	{...([ST])..E}:Pkinase|{...([ST])P..}:Pkinase|{...([ST])P.[KR]}:Pkinase
Q9NWA0	Mediator of RNA polymerase II transcription subunit 9	Homo sapiens	Q9BWU1	Cyclin-dependent kinase 19	Homo sapiens	domain_domain|domain_motif	UvrD-helicase:Pkinase	{...([ST])..E}:Pkinase|{...([ST])P..}:Pkinase|{...([ST])P.[KR]}:Pkinase
P63279	SUMO-conjugating enzyme UBC9	Homo sapiens	O43353	Receptor-interacting serine/threonine-protein kinase 2	Homo sapiens	domain_domain|domain_motif	UQ_con:Pkinase	{...([ST])..E}:Pkinase|{...([ST])P..}:Pkinase|{...([ST])P.[KR]}:Pkinase|{...([ST])...[ST]}:Pkinase|{[KR]{0,2}[KR].{0,2}[KR].{2,4}[ILVM].[ILVF]}:Pkinase
Q07021	Complement component 1 Q subcomponent-binding protein, mitochondrial	Homo sapiens	O14920	Inhibitor of nuclear factor kappa-B kinase subunit beta	Homo sapiens	domain_motif	-	{...([ST])..E}:Pkinase|{...([ST])P..}:Pkinase|{...([ST])P.[KR]}:Pkinase|{...([ST])...[ST]}:Pkinase|{S..([ST])...}:Pkinase
Q96F63	Coiled-coil domain-containing protein 97	Homo sapiens	Q16539	Mitogen-activated protein kinase 14	Homo sapiens	domain_motif	-	{...([ST])..E}:Pkinase|{...([ST])P..}:Pkinase|{...([ST])P.[KR]}:Pkinase|{...([ST])...[ST]}:Pkinase|{S..([ST])...}:Pkinase
Q9NZ23	Drug-sensitive protein 1	Homo sapiens	O43353	Receptor-interacting serine/threonine-protein kinase 2	Homo sapiens	domain_motif	-	{...([ST])..E}:Pkinase|{...([ST])P..}:Pkinase|{...([ST])P.[KR]}:Pkinase|{S..([ST])...}:Pkinase
Q9NZ23	Drug-sensitive protein 1	Homo sapiens	Q14164	Inhibitor of nuclear factor kappa-B kinase subunit epsilon	Homo sapiens	domain_motif	-	{...([ST])..E}:Pkinase|{...([ST])P..}:Pkinase|{...([ST])P.[KR]}:Pkinase|{S..([ST])...}:Pkinase
P00338	L-lactate dehydrogenase A chain	Homo sapiens	O15264	Mitogen-activated protein kinase 13	Homo sapiens	domain_domain|domain_motif	Ldh_1_N:Pkinase|Ldh_1_C:Pkinase	{...([ST])..E}:Pkinase|{...([ST])P..}:Pkinase|{[KR]{0,2}[KR].{0,2}[KR].{2,4}[ILVM].[ILVF]}:Pkinase|{S..([ST])...}:Pkinase
P24534	Elongation factor 1-beta	Homo sapiens	O15264	Mitogen-activated protein kinase 13	Homo sapiens	domain_motif	-	{...([ST])..E}:Pkinase|{...([ST])P..}:Pkinase|{S..([ST])...}:Pkinase
P30049	ATP synthase subunit delta, mitochondrial	Homo sapiens	O00141	Serine/threonine-protein kinase Sgk1	Homo sapiens	domain_motif	-	{...([ST])..E}:Pkinase|{...([ST])P..}:Pkinase|{S..([ST])...}:Pkinase
P30049	ATP synthase subunit delta, mitochondrial	Homo sapiens	O43353	Receptor-interacting serine/threonine-protein kinase 2	Homo sapiens	domain_motif	-	{...([ST])..E}:Pkinase|{...([ST])P..}:Pkinase|{S..([ST])...}:Pkinase
Q9NUG6	p53 and DNA damage-regulated protein 1	Homo sapiens	Q99759	Mitogen-activated protein kinase kinase kinase 3	Homo sapiens	domain_motif	-	{...([ST])..E}:Pkinase|{[KR]{0,2}[KR].{0,2}[KR].{2,4}[ILVM].[ILVF]}:Pkinase
Q9UHV9	Prefoldin subunit 2	Homo sapiens	Q14164	Inhibitor of nuclear factor kappa-B kinase subunit epsilon	Homo sapiens	domain_motif	-	{...([ST])..E}:Pkinase|{[KR]{0,2}[KR].{0,2}[KR].{2,4}[ILVM].[ILVF]}:Pkinase|{S..([ST])...}:Pkinase
Q9UHV9	Prefoldin subunit 2	Homo sapiens	Q99759	Mitogen-activated protein kinase kinase kinase 3	Homo sapiens	domain_motif	-	{...([ST])..E}:Pkinase|{[KR]{0,2}[KR].{0,2}[KR].{2,4}[ILVM].[ILVF]}:Pkinase|{S..([ST])...}:Pkinase
Q9Y3D3	28S ribosomal protein S16, mitochondrial	Homo sapiens	Q9UKE5	TRAF2 and NCK-interacting protein kinase	Homo sapiens	domain_motif	-	{...([ST])..E}:Pkinase|{[KR]{0,2}[KR].{0,2}[KR].{2,4}[ILVM].[ILVF]}:Pkinase|{S..([ST])...}:Pkinase
P35326	Small proline-rich protein 2A	Homo sapiens	P31751	RAC-beta serine/threonine-protein kinase	Homo sapiens	domain_motif	-	{...([ST])P..}:Pkinase
Q8N1N5	Cysteine-rich PAK1 inhibitor	Homo sapiens	Q13153	Serine/threonine-protein kinase PAK 1	Homo sapiens	domain_motif	-	{...([ST])P..}:Pkinase|{...([ST])...[ST]}:Pkinase
P04179	Superoxide dismutase [Mn], mitochondrial	Homo sapiens	O14965	Aurora kinase A	Homo sapiens	domain_motif	-	{...([ST])P..}:Pkinase|{...([ST])...[ST]}:Pkinase|{[KR]{0,2}[KR].{0,2}[KR].{2,4}[ILVM].[ILVF]}:Pkinase
P04179	Superoxide dismutase [Mn], mitochondrial	Homo sapiens	O43353	Receptor-interacting serine/threonine-protein kinase 2	Homo sapiens	domain_motif	-	{...([ST])P..}:Pkinase|{...([ST])...[ST]}:Pkinase|{[KR]{0,2}[KR].{0,2}[KR].{2,4}[ILVM].[ILVF]}:Pkinase
Q6P1L8	39S ribosomal protein L14, mitochondrial	Homo sapiens	Q14164	Inhibitor of nuclear factor kappa-B kinase subunit epsilon	Homo sapiens	domain_motif	-	{...([ST])P..}:Pkinase|{...([ST])...[ST]}:Pkinase|{[KR]{0,2}[KR].{0,2}[KR].{2,4}[ILVM].[ILVF]}:Pkinase
Q9HB66	McKusick-Kaufman syndrome, isoform CRA_a	Homo sapiens	O75716	Serine/threonine-protein kinase 16	Homo sapiens	domain_motif	-	{...([ST])P..}:Pkinase|{...([ST])...[ST]}:Pkinase|{[KR]{0,2}[KR].{0,2}[KR].{2,4}[ILVM].[ILVF]}:Pkinase
P12273	Prolactin-inducible protein	Homo sapiens	O00141	Serine/threonine-protein kinase Sgk1	Homo sapiens	domain_motif	-	{...([ST])P..}:Pkinase|{...([ST])...[ST]}:Pkinase|{[KR]{0,2}[KR].{0,2}[KR].{2,4}[ILVM].[ILVF]}:Pkinase|{S..([ST])...}:Pkinase
P51452	Dual specificity protein phosphatase 3	Homo sapiens	O14936	Peripheral plasma membrane protein CASK	Homo sapiens	domain_domain|domain_motif	DSPc:Pkinase	{...([ST])P..}:Pkinase|{...([ST])...[ST]}:Pkinase|{S..([ST])...}:Pkinase|{S.S...S}:PDZ
P67870	Casein kinase II subunit beta	Homo sapiens	O75582	Ribosomal protein S6 kinase alpha-5	Homo sapiens	domain_domain|domain_motif	CK_II_beta:Pkinase	{...([ST])P..}:Pkinase|{...([ST])P.[KR]}:Pkinase|{...([ST])...[ST]}:Pkinase|{S..([ST])...}:Pkinase
P67870	Casein kinase II subunit beta	Homo sapiens	P19784	Casein kinase II subunit alpha'	Homo sapiens	domain_domain|domain_motif	CK_II_beta:Pkinase	{...([ST])P..}:Pkinase|{...([ST])P.[KR]}:Pkinase|{...([ST])...[ST]}:Pkinase|{S..([ST])...}:Pkinase
P67870	Casein kinase II subunit beta	Homo sapiens	P51812	Ribosomal protein S6 kinase alpha-3	Homo sapiens	domain_domain|domain_motif	CK_II_beta:Pkinase	{...([ST])P..}:Pkinase|{...([ST])P.[KR]}:Pkinase|{...([ST])...[ST]}:Pkinase|{S..([ST])...}:Pkinase
P62942	Peptidyl-prolyl cis-trans isomerase FKBP1A	Homo sapiens	P36897	TGF-beta receptor type-1	Homo sapiens	domain_domain|domain_motif	FKBP_C:TGF_beta_GS|FKBP_C:Pkinase	{...([ST])P..}:Pkinase|{H..G.L}:Activin_recp
Q9HC52	Chromobox protein homolog 8	Homo sapiens	Q9BYW2	Histone-lysine N-methyltransferase SETD2	Homo sapiens	domain_domain|domain_motif	Chromo:SET	{...([ST])P.}:WW
P46940	Ras GTPase-activating-like protein IQGAP1	Homo sapiens	P46937	Yorkie homolog	Homo sapiens	domain_domain|domain_motif	IQ:WW|RasGAP_C:WW|CH:WW|RasGAP:WW	{...([ST])P.}:WW
Q9BVG8	Kinesin-like protein KIFC3	Homo sapiens	Q6IQ23	Pleckstrin homology domain-containing family A member 7	Homo sapiens	domain_domain|domain_motif	Kinesin:PH	{...([ST])P.}:WW
P61006	Ras-related protein Rab-8A	Homo sapiens	O60828	Polyglutamine-binding protein 1	Homo sapiens	domain_domain|domain_motif	Ras:WW	{...([ST])P.}:WW
P09497	Clathrin light chain B	Homo sapiens	O60828	Polyglutamine-binding protein 1	Homo sapiens	domain_motif	-	{...([ST])P.}:WW
P35243	Recoverin	Homo sapiens	O60828	Polyglutamine-binding protein 1	Homo sapiens	domain_motif	-	{...([ST])P.}:WW
P50453	Serpin B9	Homo sapiens	O75400	Pre-mRNA-processing factor 40 homolog A	Homo sapiens	domain_motif	-	{...([ST])P.}:WW
Q13951	Core-binding factor subunit beta	Homo sapiens	O60861	Growth arrest-specific protein 7	Homo sapiens	domain_motif	-	{...([ST])P.}:WW
Q99750	MyoD family inhibitor	Homo sapiens	Q13526	Peptidyl-prolyl cis-trans isomerase NIMA-interacting 1	Homo sapiens	domain_motif	-	{...([ST])P.}:WW
Q9GZQ8	Microtubule-associated proteins 1A/1B light chain 3B	Homo sapiens	P46934	E3 ubiquitin-protein ligase NEDD4	Homo sapiens	domain_motif	-	{...([ST])P.}:WW
Q9H492	Microtubule-associated proteins 1A/1B light chain 3A	Homo sapiens	O75400	Pre-mRNA-processing factor 40 homolog A	Homo sapiens	domain_motif	-	{...([ST])P.}:WW
Q9H492	Microtubule-associated proteins 1A/1B light chain 3A	Homo sapiens	P46934	E3 ubiquitin-protein ligase NEDD4	Homo sapiens	domain_motif	-	{...([ST])P.}:WW
Q9NRR5	Ubiquilin-4	Homo sapiens	Q13526	Peptidyl-prolyl cis-trans isomerase NIMA-interacting 1	Homo sapiens	domain_motif	-	{...([ST])P.}:WW
Q9NY61	Protein AATF	Homo sapiens	Q96PU5	E3 ubiquitin-protein ligase NEDD4-like	Homo sapiens	domain_motif	-	{...([ST])P.}:WW
Q9UL45	Pallidin	Homo sapiens	Q9HAU0	Pleckstrin homology domain-containing family A member 5	Homo sapiens	domain_motif	-	{...([ST])P.}:WW
Q9Y265	RuvB-like 1	Homo sapiens	Q6AWC2	Protein WWC2	Homo sapiens	domain_motif	-	{...([ST])P.}:WW
Q9Y2M5	Kelch-like protein 20	Homo sapiens	Q13526	Peptidyl-prolyl cis-trans isomerase NIMA-interacting 1	Homo sapiens	domain_motif	-	{...([ST])P.}:WW
P05067	Amyloid beta A4 protein	Homo sapiens	O00213	Amyloid beta A4 precursor protein-binding family B member 1	Homo sapiens	domain_domain|domain_motif	APP_amyloid:PID	{...([ST])P.}:WW|{.PPR.}:WW
P05067	Amyloid beta A4 protein	Homo sapiens	O95704	Amyloid beta A4 precursor protein-binding family B member 3	Homo sapiens	domain_domain|domain_motif	APP_amyloid:PID	{...([ST])P.}:WW|{.PPR.}:WW
Q86YD1	Prostate tumor-overexpressed gene 1 protein	Homo sapiens	Q13526	Peptidyl-prolyl cis-trans isomerase NIMA-interacting 1	Homo sapiens	domain_motif	-	{...([ST])P.}:WW|{.PPR.}:WW
Q70EL4	Ubiquitin carboxyl-terminal hydrolase 43	Homo sapiens	Q5TCQ9	Membrane-associated guanylate kinase, WW and PDZ domain-containing protein 3	Homo sapiens	domain_motif	-	{...([ST])P.}:WW|{.PPR.}:WW|{P.....PP}:WW|{S.S...S}:PDZ|{...[ST].[ACVILF]$}:PDZ|{SS.S}:PDZ|{PP....P}:PDZ|{T...SS}:PDZ
Q15287	RNA-binding protein with serine-rich domain 1	Homo sapiens	O75400	Pre-mRNA-processing factor 40 homolog A	Homo sapiens	domain_domain|domain_motif	RRM_1:WW	{...([ST])P.}:WW|{.PPR.}:WW|{PP.....P}:WW|{P.....PP}:WW
Q9UK80	Ubiquitin carboxyl-terminal hydrolase 21	Homo sapiens	P46939	Utrophin	Homo sapiens	domain_motif	-	{...([ST])P.}:WW|{.PPR.}:WW|{PP.....P}:WW|{P.....PP}:WW
Q06481	Amyloid-like protein 2	Homo sapiens	O00213	Amyloid beta A4 precursor protein-binding family B member 1	Homo sapiens	domain_domain|domain_motif	APP_amyloid:PID	{...([ST])P.}:WW|{.PPR.}:WW|{PP..P}:WW|{PP.....P}:WW
Q06481	Amyloid-like protein 2	Homo sapiens	O95704	Amyloid beta A4 precursor protein-binding family B member 3	Homo sapiens	domain_domain|domain_motif	APP_amyloid:PID	{...([ST])P.}:WW|{.PPR.}:WW|{PP..P}:WW|{PP.....P}:WW
Q9P1Y5	Calmodulin-regulated spectrin-associated protein 3	Homo sapiens	Q6IQ23	Pleckstrin homology domain-containing family A member 7	Homo sapiens	domain_domain|domain_motif	CH:WW|CH:PH	{...([ST])P.}:WW|{.PPR.}:WW|{PP..P}:WW|{PP.....P}:WW|{P.....PP}:WW
Q16584	Mitogen-activated protein kinase kinase kinase 11	Homo sapiens	Q13526	Peptidyl-prolyl cis-trans isomerase NIMA-interacting 1	Homo sapiens	domain_motif	-	{...([ST])P.}:WW|{.PPR.}:WW|{PP..P}:WW|{PP.....P}:WW|{P.....PP}:WW
Q8IZ52	Chondroitin sulfate synthase 2	Homo sapiens	Q13526	Peptidyl-prolyl cis-trans isomerase NIMA-interacting 1	Homo sapiens	domain_motif	-	{...([ST])P.}:WW|{.PPR.}:WW|{PP..P}:WW|{PP.....P}:WW|{P.....PP}:WW
Q96D71	RalBP1-associated Eps domain-containing protein 1	Homo sapiens	Q6AWC2	Protein WWC2	Homo sapiens	domain_motif	-	{...([ST])P.}:WW|{.PPR.}:WW|{PP..P}:WW|{PP.....P}:WW|{P.....PP}:WW
Q9Y2W2	WW domain-binding protein 11	Homo sapiens	O60828	Polyglutamine-binding protein 1	Homo sapiens	domain_motif	-	{...([ST])P.}:WW|{.PPR.}:WW|{PP..P}:WW|{PP.....P}:WW|{P.....PP}:WW
Q9Y3Q8	TSC22 domain family protein 4	Homo sapiens	Q13526	Peptidyl-prolyl cis-trans isomerase NIMA-interacting 1	Homo sapiens	domain_motif	-	{...([ST])P.}:WW|{.PPR.}:WW|{PP..P}:WW|{PP.....P}:WW|{P.....PP}:WW
Q92823	Neuronal cell adhesion molecule	Homo sapiens	Q5TCQ9	Membrane-associated guanylate kinase, WW and PDZ domain-containing protein 3	Homo sapiens	domain_domain|domain_motif	fn3:PDZ	{...([ST])P.}:WW|{.PPR.}:WW|{PP..P}:WW|{PP.....P}:WW|{P.....PP}:WW|{S.S...S}:PDZ|{...[ST].[ACVILF]$}:PDZ|{P.PP}:PDZ|{PP....P}:PDZ
Q8TD84	Down syndrome cell adhesion molecule-like protein 1	Homo sapiens	Q5TCQ9	Membrane-associated guanylate kinase, WW and PDZ domain-containing protein 3	Homo sapiens	domain_domain|domain_motif	fn3:PDZ	{...([ST])P.}:WW|{.PPR.}:WW|{PP..P}:WW|{PP.....P}:WW|{P.....PP}:WW|{S.S...S}:PDZ|{...[ST].[ACVILF]$}:PDZ|{P.PP}:PDZ|{SS.S}:PDZ|{PP....P}:PDZ|{T...SS}:PDZ
Q8TD84	Down syndrome cell adhesion molecule-like protein 1	Homo sapiens	Q86UL8	Membrane-associated guanylate kinase, WW and PDZ domain-containing protein 2	Homo sapiens	domain_domain|domain_motif	fn3:PDZ	{...([ST])P.}:WW|{.PPR.}:WW|{PP..P}:WW|{PP.....P}:WW|{P.....PP}:WW|{S.S...S}:PDZ|{...[ST].[ACVILF]$}:PDZ|{P.PP}:PDZ|{SS.S}:PDZ|{PP....P}:PDZ|{T...SS}:PDZ
Q9NRR4	Ribonuclease 3	Homo sapiens	Q8WYQ5	Microprocessor complex subunit DGCR8	Homo sapiens	domain_domain|domain_motif	Ribonuclease_3:dsrm|dsrm:WW|dsrm:dsrm	{...([ST])P.}:WW|{.PPR.}:WW|{PP.Y}:WW|{PP..P}:WW|{PP.....P}:WW|{P.....PP}:WW
Q01844	RNA-binding protein EWS	Homo sapiens	O00308	NEDD4-like E3 ubiquitin-protein ligase WWP2	Homo sapiens	domain_motif	-	{...([ST])P.}:WW|{.PPR.}:WW|{PP.Y}:WW|{PP..P}:WW|{PP.....P}:WW|{P.....PP}:WW
Q16630	Cleavage and polyadenylation specificity factor subunit 6	Homo sapiens	O00308	NEDD4-like E3 ubiquitin-protein ligase WWP2	Homo sapiens	domain_motif	-	{...([ST])P.}:WW|{.PPR.}:WW|{PP.Y}:WW|{PP..P}:WW|{PP.....P}:WW|{P.....PP}:WW
Q9Y496	Kinesin-like protein KIF3A	Homo sapiens	Q9HAU0	Pleckstrin homology domain-containing family A member 5	Homo sapiens	domain_domain|domain_motif	Kinesin:PH	{...([ST])P.}:WW|{L.K.V}:PH
P60484	Phosphatidylinositol-3,4,5-trisphosphate 3-phosphatase and dual-specificity protein phosphatase PTEN	Homo sapiens	P46934	E3 ubiquitin-protein ligase NEDD4	Homo sapiens	domain_motif	-	{...([ST])P.}:WW|{P.....PP}:WW
Q5UIP0	Telomere-associated protein RIF1	Homo sapiens	O60828	Polyglutamine-binding protein 1	Homo sapiens	domain_motif	-	{...([ST])P.}:WW|{P.....PP}:WW
Q8N2W9	E3 SUMO-protein ligase PIAS4	Homo sapiens	O75400	Pre-mRNA-processing factor 40 homolog A	Homo sapiens	domain_motif	-	{...([ST])P.}:WW|{P.....PP}:WW
Q93062	RNA-binding protein with multiple splicing	Homo sapiens	Q13526	Peptidyl-prolyl cis-trans isomerase NIMA-interacting 1	Homo sapiens	domain_domain|domain_motif	RRM_1:WW	{...([ST])P.}:WW|{PP.....P}:WW
Q9GZR7	ATP-dependent RNA helicase DDX24	Homo sapiens	Q13526	Peptidyl-prolyl cis-trans isomerase NIMA-interacting 1	Homo sapiens	domain_domain|domain_motif	Helicase_C:WW|DEAD:WW	{...([ST])P.}:WW|{PP.....P}:WW|{P.....PP}:WW
Q8NHQ3	RBBP8 protein	Homo sapiens	Q13526	Peptidyl-prolyl cis-trans isomerase NIMA-interacting 1	Homo sapiens	domain_motif	-	{...([ST])P.}:WW|{PP..P}:WW
Q9NZB8	Molybdenum cofactor biosynthesis protein 1	Homo sapiens	Q13526	Peptidyl-prolyl cis-trans isomerase NIMA-interacting 1	Homo sapiens	domain_motif	-	{...([ST])P.}:WW|{PP..P}:WW
Q9UBL3	Set1/Ash2 histone methyltransferase complex subunit ASH2	Homo sapiens	Q9H0M0	NEDD4-like E3 ubiquitin-protein ligase WWP1	Homo sapiens	domain_motif	-	{...([ST])P.}:WW|{PP..P}:WW
Q9UET6	Putative ribosomal RNA methyltransferase 1	Homo sapiens	Q13526	Peptidyl-prolyl cis-trans isomerase NIMA-interacting 1	Homo sapiens	domain_motif	-	{...([ST])P.}:WW|{PP..P}:WW
Q9Y478	5'-AMP-activated protein kinase subunit beta-1	Homo sapiens	Q13526	Peptidyl-prolyl cis-trans isomerase NIMA-interacting 1	Homo sapiens	domain_motif	-	{...([ST])P.}:WW|{PP..P}:WW
Q9Y4P8	WD repeat domain phosphoinositide-interacting protein 2	Homo sapiens	O95817	BAG family molecular chaperone regulator 3	Homo sapiens	domain_motif	-	{...([ST])P.}:WW|{PP..P}:WW
Q8TBC3	SH3KBP1-binding protein 1	Homo sapiens	Q13526	Peptidyl-prolyl cis-trans isomerase NIMA-interacting 1	Homo sapiens	domain_motif	-	{...([ST])P.}:WW|{PP..P}:WW|{PP.....P}:WW
Q8NF64	Zinc finger MIZ domain-containing protein 2	Homo sapiens	Q13526	Peptidyl-prolyl cis-trans isomerase NIMA-interacting 1	Homo sapiens	domain_motif	-	{...([ST])P.}:WW|{PP..P}:WW|{PP.....P}:WW|{P.....PP}:WW
Q9UJY1	Heat shock protein beta-8	Homo sapiens	O95817	BAG family molecular chaperone regulator 3	Homo sapiens	domain_motif	-	{...([ST])P.}:WW|{PP..P}:WW|{PP.....P}:WW|{P.....PP}:WW
Q9UJY4	ADP-ribosylation factor-binding protein GGA2	Homo sapiens	Q13526	Peptidyl-prolyl cis-trans isomerase NIMA-interacting 1	Homo sapiens	domain_motif	-	{...([ST])P.}:WW|{PP..P}:WW|{PP.....P}:WW|{P.....PP}:WW
Q70SY1	Cyclic AMP-responsive element-binding protein 3-like protein 2	Homo sapiens	O60861	Growth arrest-specific protein 7	Homo sapiens	domain_domain|domain_motif	bZIP_1:SH3_1	{...([ST])P.}:WW|{PP..P}:WW|{PP.....P}:WW|{P.....PP}:WW|{...[PV]..P}:SH3_1|{[RKY]..P..P}:SH3_1|{PP.P}:FCH
P30304	M-phase inducer phosphatase 1	Homo sapiens	P11532	Dystrophin	Homo sapiens	domain_motif	-	{...([ST])P.}:WW|{PP.Y}:WW
P84022	Mothers against decapentaplegic homolog 3	Homo sapiens	O00308	NEDD4-like E3 ubiquitin-protein ligase WWP2	Homo sapiens	domain_motif	-	{...([ST])P.}:WW|{PP.Y}:WW
Q02543	60S ribosomal protein L18a	Homo sapiens	P46934	E3 ubiquitin-protein ligase NEDD4	Homo sapiens	domain_motif	-	{...([ST])P.}:WW|{PP.Y}:WW
Q15796	Mothers against decapentaplegic homolog 2	Homo sapiens	O00308	NEDD4-like E3 ubiquitin-protein ligase WWP2	Homo sapiens	domain_motif	-	{...([ST])P.}:WW|{PP.Y}:WW
Q8WU02	C9orf61 protein	Homo sapiens	O95817	BAG family molecular chaperone regulator 3	Homo sapiens	domain_motif	-	{...([ST])P.}:WW|{PP.Y}:WW
O15105	Mothers against decapentaplegic homolog 7	Homo sapiens	O00308	NEDD4-like E3 ubiquitin-protein ligase WWP2	Homo sapiens	domain_motif	-	{...([ST])P.}:WW|{PP.Y}:WW|{PP.....P}:WW
Q9Y3C5	RING finger protein 11	Homo sapiens	P46934	E3 ubiquitin-protein ligase NEDD4	Homo sapiens	domain_motif	-	{...([ST])P.}:WW|{PP.Y}:WW|{PP.....P}:WW|{P.....PP}:WW
Q9Y3C5	RING finger protein 11	Homo sapiens	Q96J02	E3 ubiquitin-protein ligase Itchy homolog	Homo sapiens	domain_motif	-	{...([ST])P.}:WW|{PP.Y}:WW|{PP.....P}:WW|{P.....PP}:WW
Q9Y3C5	RING finger protein 11	Homo sapiens	Q9HAU4	E3 ubiquitin-protein ligase SMURF2	Homo sapiens	domain_motif	-	{...([ST])P.}:WW|{PP.Y}:WW|{PP.....P}:WW|{P.....PP}:WW
Q8IY92	Structure-specific endonuclease subunit SLX4	Homo sapiens	Q13526	Peptidyl-prolyl cis-trans isomerase NIMA-interacting 1	Homo sapiens	domain_motif	-	{...([ST])P.}:WW|{PPLP}:WW|{.PPR.}:WW|{PP..P}:WW|{PP.....P}:WW|{P.....PP}:WW
Q15025	TNFAIP3-interacting protein 1	Homo sapiens	Q13526	Peptidyl-prolyl cis-trans isomerase NIMA-interacting 1	Homo sapiens	domain_motif	-	{...([ST])P.}:WW|{PPLP}:WW|{PP..P}:WW|{PP.....P}:WW|{P.....PP}:WW
Q15390	Mitochondrial fission regulator 1	Homo sapiens	Q13526	Peptidyl-prolyl cis-trans isomerase NIMA-interacting 1	Homo sapiens	domain_motif	-	{...([ST])P.}:WW|{PPLP}:WW|{PP..P}:WW|{PP.....P}:WW|{P.....PP}:WW
Q15637	Splicing factor 1	Homo sapiens	O00308	NEDD4-like E3 ubiquitin-protein ligase WWP2	Homo sapiens	domain_motif	-	{...([ST])P.}:WW|{PPLP}:WW|{PP..P}:WW|{PP.....P}:WW|{P.....PP}:WW
Q15797	Mothers against decapentaplegic homolog 1	Homo sapiens	P46937	Yorkie homolog	Homo sapiens	domain_motif	-	{...([ST])P.}:WW|{PPLP}:WW|{PP.Y}:WW|{PP..P}:WW|{PP.....P}:WW|{P.....PP}:WW
Q9P2Y5	UV radiation resistance-associated gene protein	Homo sapiens	Q8NEB9	Phosphatidylinositol 3-kinase catalytic subunit type 3	Homo sapiens	domain_domain|domain_motif	C2:PI3_PI4_kinase|C2:PI3Ka|C2:PI3K_C2	{...([ST])Q..}:PI3_PI4_kinase
Q02790	Peptidyl-prolyl cis-trans isomerase FKBP4	Homo sapiens	O00443	Phosphatidylinositol-4-phosphate 3-kinase C2 domain-containing subunit alpha	Homo sapiens	domain_domain|domain_motif	FKBP_C:PI3_PI4_kinase	{...([ST])Q..}:PI3_PI4_kinase
Q9BQ15	SOSS complex subunit B1	Homo sapiens	Q13315	Serine-protein kinase ATM	Homo sapiens	domain_domain|domain_motif	tRNA_anti:FATC|tRNA_anti:PI3_PI4_kinase|tRNA_anti:FAT	{...([ST])Q..}:PI3_PI4_kinase
O95352	Ubiquitin-like modifier-activating enzyme ATG7	Homo sapiens	O00443	Phosphatidylinositol-4-phosphate 3-kinase C2 domain-containing subunit alpha	Homo sapiens	domain_motif	-	{...([ST])Q..}:PI3_PI4_kinase
O95630	STAM-binding protein	Homo sapiens	O00443	Phosphatidylinositol-4-phosphate 3-kinase C2 domain-containing subunit alpha	Homo sapiens	domain_motif	-	{...([ST])Q..}:PI3_PI4_kinase
P09619	Platelet-derived growth factor receptor beta	Homo sapiens	O00750	Phosphatidylinositol-4-phosphate 3-kinase C2 domain-containing subunit beta	Homo sapiens	domain_motif	-	{...([ST])Q..}:PI3_PI4_kinase
P26639	Threonine--tRNA ligase, cytoplasmic	Homo sapiens	O00443	Phosphatidylinositol-4-phosphate 3-kinase C2 domain-containing subunit alpha	Homo sapiens	domain_motif	-	{...([ST])Q..}:PI3_PI4_kinase
P46781	40S ribosomal protein S9	Homo sapiens	P42345	Serine/threonine-protein kinase mTOR	Homo sapiens	domain_motif	-	{...([ST])Q..}:PI3_PI4_kinase
P49286	Melatonin receptor type 1B	Homo sapiens	P42356	Phosphatidylinositol 4-kinase alpha	Homo sapiens	domain_motif	-	{...([ST])Q..}:PI3_PI4_kinase
P85299	Proline-rich protein 5	Homo sapiens	P42345	Serine/threonine-protein kinase mTOR	Homo sapiens	domain_motif	-	{...([ST])Q..}:PI3_PI4_kinase
Q09161	Nuclear cap-binding protein subunit 1	Homo sapiens	P42345	Serine/threonine-protein kinase mTOR	Homo sapiens	domain_motif	-	{...([ST])Q..}:PI3_PI4_kinase
Q12800	Alpha-globin transcription factor CP2	Homo sapiens	P42338	Phosphatidylinositol-4,5-bisphosphate 3-kinase catalytic subunit beta isoform	Homo sapiens	domain_motif	-	{...([ST])Q..}:PI3_PI4_kinase
Q13185	Chromobox protein homolog 3	Homo sapiens	P78527	DNA-dependent protein kinase catalytic subunit	Homo sapiens	domain_motif	-	{...([ST])Q..}:PI3_PI4_kinase
Q13286	Battenin	Homo sapiens	P78527	DNA-dependent protein kinase catalytic subunit	Homo sapiens	domain_motif	-	{...([ST])Q..}:PI3_PI4_kinase
Q13501	Sequestosome-1	Homo sapiens	P42336	Phosphatidylinositol-4,5-bisphosphate 3-kinase catalytic subunit alpha isoform	Homo sapiens	domain_motif	-	{...([ST])Q..}:PI3_PI4_kinase
Q13541	Eukaryotic translation initiation factor 4E-binding protein 1	Homo sapiens	P42345	Serine/threonine-protein kinase mTOR	Homo sapiens	domain_motif	-	{...([ST])Q..}:PI3_PI4_kinase
Q14457	Beclin-1	Homo sapiens	P78527	DNA-dependent protein kinase catalytic subunit	Homo sapiens	domain_motif	-	{...([ST])Q..}:PI3_PI4_kinase
Q14683	Structural maintenance of chromosomes protein 1A	Homo sapiens	Q13315	Serine-protein kinase ATM	Homo sapiens	domain_motif	-	{...([ST])Q..}:PI3_PI4_kinase
Q15051	IQ calmodulin-binding motif-containing protein 1	Homo sapiens	P78527	DNA-dependent protein kinase catalytic subunit	Homo sapiens	domain_motif	-	{...([ST])Q..}:PI3_PI4_kinase
Q5ST30	Valine--tRNA ligase, mitochondrial	Homo sapiens	P42336	Phosphatidylinositol-4,5-bisphosphate 3-kinase catalytic subunit alpha isoform	Homo sapiens	domain_motif	-	{...([ST])Q..}:PI3_PI4_kinase
Q6FG91	GABA(A) receptor-associated protein-like 2, isoform CRA_b	Homo sapiens	P78527	DNA-dependent protein kinase catalytic subunit	Homo sapiens	domain_motif	-	{...([ST])Q..}:PI3_PI4_kinase
Q6MZQ0	Proline-rich protein 5-like	Homo sapiens	P42345	Serine/threonine-protein kinase mTOR	Homo sapiens	domain_motif	-	{...([ST])Q..}:PI3_PI4_kinase
Q6NXR4	TELO2-interacting protein 2	Homo sapiens	P78527	DNA-dependent protein kinase catalytic subunit	Homo sapiens	domain_motif	-	{...([ST])Q..}:PI3_PI4_kinase
Q6NXR4	TELO2-interacting protein 2	Homo sapiens	Q13315	Serine-protein kinase ATM	Homo sapiens	domain_motif	-	{...([ST])Q..}:PI3_PI4_kinase
Q6R327	Rapamycin-insensitive companion of mTOR	Homo sapiens	P42345	Serine/threonine-protein kinase mTOR	Homo sapiens	domain_motif	-	{...([ST])Q..}:PI3_PI4_kinase
Q70EL2	Ubiquitin carboxyl-terminal hydrolase 45	Homo sapiens	P48736	Phosphatidylinositol-4,5-bisphosphate 3-kinase catalytic subunit gamma isoform	Homo sapiens	domain_motif	-	{...([ST])Q..}:PI3_PI4_kinase
Q92622	Run domain Beclin-1 interacting and cystein-rich containing protein	Homo sapiens	Q8NEB9	Phosphatidylinositol 3-kinase catalytic subunit type 3	Homo sapiens	domain_motif	-	{...([ST])Q..}:PI3_PI4_kinase
Q92624	Amyloid protein-binding protein 2	Homo sapiens	A4QPH2	Putative phosphatidylinositol 4-kinase alpha-like protein P2	Homo sapiens	domain_motif	-	{...([ST])Q..}:PI3_PI4_kinase
Q92890	Ubiquitin fusion degradation protein 1 homolog	Homo sapiens	P42336	Phosphatidylinositol-4,5-bisphosphate 3-kinase catalytic subunit alpha isoform	Homo sapiens	domain_motif	-	{...([ST])Q..}:PI3_PI4_kinase
Q96B36	Proline-rich AKT1 substrate 1	Homo sapiens	P42345	Serine/threonine-protein kinase mTOR	Homo sapiens	domain_motif	-	{...([ST])Q..}:PI3_PI4_kinase
Q96EB6	NAD-dependent deacetylase sirtuin-1	Homo sapiens	P42345	Serine/threonine-protein kinase mTOR	Homo sapiens	domain_motif	-	{...([ST])Q..}:PI3_PI4_kinase
Q96F24	Nuclear receptor-binding factor 2	Homo sapiens	Q8NEB9	Phosphatidylinositol 3-kinase catalytic subunit type 3	Homo sapiens	domain_motif	-	{...([ST])Q..}:PI3_PI4_kinase
Q96KA5	Cleft lip and palate transmembrane protein 1-like protein	Homo sapiens	Q8NEB9	Phosphatidylinositol 3-kinase catalytic subunit type 3	Homo sapiens	domain_motif	-	{...([ST])Q..}:PI3_PI4_kinase
Q9BPZ7	Target of rapamycin complex 2 subunit MAPKAP1	Homo sapiens	P42345	Serine/threonine-protein kinase mTOR	Homo sapiens	domain_motif	-	{...([ST])Q..}:PI3_PI4_kinase
Q9BSB4	Autophagy-related protein 101	Homo sapiens	P78527	DNA-dependent protein kinase catalytic subunit	Homo sapiens	domain_motif	-	{...([ST])Q..}:PI3_PI4_kinase
Q9BUT9	Protein FAM195A	Homo sapiens	O00329	Phosphatidylinositol-4,5-bisphosphate 3-kinase catalytic subunit delta isoform	Homo sapiens	domain_motif	-	{...([ST])Q..}:PI3_PI4_kinase
Q9BXW4	Microtubule-associated proteins 1A/1B light chain 3C	Homo sapiens	Q8NEB9	Phosphatidylinositol 3-kinase catalytic subunit type 3	Homo sapiens	domain_motif	-	{...([ST])Q..}:PI3_PI4_kinase
Q9GZQ8	Microtubule-associated proteins 1A/1B light chain 3B	Homo sapiens	P78527	DNA-dependent protein kinase catalytic subunit	Homo sapiens	domain_motif	-	{...([ST])Q..}:PI3_PI4_kinase
Q9H0W8	Protein SMG9	Homo sapiens	Q96Q15	Serine/threonine-protein kinase SMG1	Homo sapiens	domain_motif	-	{...([ST])Q..}:PI3_PI4_kinase
Q9H1I8	Activating signal cointegrator 1 complex subunit 2	Homo sapiens	O00329	Phosphatidylinositol-4,5-bisphosphate 3-kinase catalytic subunit delta isoform	Homo sapiens	domain_motif	-	{...([ST])Q..}:PI3_PI4_kinase
Q9H1J1	Regulator of nonsense transcripts 3A	Homo sapiens	Q96Q15	Serine/threonine-protein kinase SMG1	Homo sapiens	domain_motif	-	{...([ST])Q..}:PI3_PI4_kinase
Q9H492	Microtubule-associated proteins 1A/1B light chain 3A	Homo sapiens	O00443	Phosphatidylinositol-4-phosphate 3-kinase C2 domain-containing subunit alpha	Homo sapiens	domain_motif	-	{...([ST])Q..}:PI3_PI4_kinase
Q9H492	Microtubule-associated proteins 1A/1B light chain 3A	Homo sapiens	P78527	DNA-dependent protein kinase catalytic subunit	Homo sapiens	domain_motif	-	{...([ST])Q..}:PI3_PI4_kinase
Q9HAU5	Regulator of nonsense transcripts 2	Homo sapiens	Q96Q15	Serine/threonine-protein kinase SMG1	Homo sapiens	domain_motif	-	{...([ST])Q..}:PI3_PI4_kinase
Q9NY61	Protein AATF	Homo sapiens	Q13315	Serine-protein kinase ATM	Homo sapiens	domain_motif	-	{...([ST])Q..}:PI3_PI4_kinase
Q9NY61	Protein AATF	Homo sapiens	Q13535	Serine/threonine-protein kinase ATR	Homo sapiens	domain_motif	-	{...([ST])Q..}:PI3_PI4_kinase
Q9UKM9	RNA-binding protein Raly	Homo sapiens	O00329	Phosphatidylinositol-4,5-bisphosphate 3-kinase catalytic subunit delta isoform	Homo sapiens	domain_motif	-	{...([ST])Q..}:PI3_PI4_kinase
Q9UNS1	Protein timeless homolog	Homo sapiens	Q13535	Serine/threonine-protein kinase ATR	Homo sapiens	domain_motif	-	{...([ST])Q..}:PI3_PI4_kinase
Q9UQ80	Proliferation-associated protein 2G4	Homo sapiens	O00443	Phosphatidylinositol-4-phosphate 3-kinase C2 domain-containing subunit alpha	Homo sapiens	domain_motif	-	{...([ST])Q..}:PI3_PI4_kinase
Q9Y230	RuvB-like 2	Homo sapiens	Q96Q15	Serine/threonine-protein kinase SMG1	Homo sapiens	domain_motif	-	{...([ST])Q..}:PI3_PI4_kinase
Q9Y265	RuvB-like 1	Homo sapiens	P42345	Serine/threonine-protein kinase mTOR	Homo sapiens	domain_motif	-	{...([ST])Q..}:PI3_PI4_kinase
Q9Y265	RuvB-like 1	Homo sapiens	P78527	DNA-dependent protein kinase catalytic subunit	Homo sapiens	domain_motif	-	{...([ST])Q..}:PI3_PI4_kinase
Q9Y265	RuvB-like 1	Homo sapiens	Q13315	Serine-protein kinase ATM	Homo sapiens	domain_motif	-	{...([ST])Q..}:PI3_PI4_kinase
Q9Y265	RuvB-like 1	Homo sapiens	Q13535	Serine/threonine-protein kinase ATR	Homo sapiens	domain_motif	-	{...([ST])Q..}:PI3_PI4_kinase
Q9Y265	RuvB-like 1	Homo sapiens	Q96Q15	Serine/threonine-protein kinase SMG1	Homo sapiens	domain_motif	-	{...([ST])Q..}:PI3_PI4_kinase
Q9Y4R8	Telomere length regulation protein TEL2 homolog	Homo sapiens	P42345	Serine/threonine-protein kinase mTOR	Homo sapiens	domain_motif	-	{...([ST])Q..}:PI3_PI4_kinase
Q9Y4R8	Telomere length regulation protein TEL2 homolog	Homo sapiens	P78527	DNA-dependent protein kinase catalytic subunit	Homo sapiens	domain_motif	-	{...([ST])Q..}:PI3_PI4_kinase
Q9Y4R8	Telomere length regulation protein TEL2 homolog	Homo sapiens	Q13315	Serine-protein kinase ATM	Homo sapiens	domain_motif	-	{...([ST])Q..}:PI3_PI4_kinase
Q9Y4R8	Telomere length regulation protein TEL2 homolog	Homo sapiens	Q13535	Serine/threonine-protein kinase ATR	Homo sapiens	domain_motif	-	{...([ST])Q..}:PI3_PI4_kinase
Q9Y4R8	Telomere length regulation protein TEL2 homolog	Homo sapiens	Q96Q15	Serine/threonine-protein kinase SMG1	Homo sapiens	domain_motif	-	{...([ST])Q..}:PI3_PI4_kinase
Q9Y4R8	Telomere length regulation protein TEL2 homolog	Homo sapiens	Q9Y4A5	Transformation/transcription domain-associated protein	Homo sapiens	domain_motif	-	{...([ST])Q..}:PI3_PI4_kinase
Q9Y605	MORF4 family-associated protein 1	Homo sapiens	Q9Y4A5	Transformation/transcription domain-associated protein	Homo sapiens	domain_motif	-	{...([ST])Q..}:PI3_PI4_kinase
Q9Y6K9	NF-kappa-B essential modulator	Homo sapiens	P78527	DNA-dependent protein kinase catalytic subunit	Homo sapiens	domain_motif	-	{...([ST])Q..}:PI3_PI4_kinase
Q9UI14	Prenylated Rab acceptor protein 1	Homo sapiens	Q8TBB1	E3 ubiquitin-protein ligase LNX	Homo sapiens	domain_motif	-	{...[DE].[ACVILF]$}:PDZ
P55072	Transitional endoplasmic reticulum ATPase	Homo sapiens	O94868	FCH and double SH3 domains protein 2	Homo sapiens	domain_domain|domain_motif	AAA:FCH|AAA:SH3_1	{...[PV]..P}:SH3_1
Q9C026	E3 ubiquitin-protein ligase TRIM9	Homo sapiens	P14598	Neutrophil cytosol factor 1	Homo sapiens	domain_domain|domain_motif	fn3:SH3_1	{...[PV]..P}:SH3_1
P08238	Heat shock protein HSP 90-beta	Homo sapiens	O94868	FCH and double SH3 domains protein 2	Homo sapiens	domain_domain|domain_motif	HSP90:SH3_1|HATPase_c:SH3_1	{...[PV]..P}:SH3_1
Q96NT1	Nucleosome assembly protein 1-like 5	Homo sapiens	P62993	Growth factor receptor-bound protein 2	Homo sapiens	domain_domain|domain_motif	NAP:SH3_1	{...[PV]..P}:SH3_1
P63000	Ras-related C3 botulinum toxin substrate 1	Homo sapiens	P19878	Neutrophil cytosol factor 2	Homo sapiens	domain_domain|domain_motif	Ras:SH3_1|Ras:PB1	{...[PV]..P}:SH3_1
Q9Y3U8	60S ribosomal protein L36	Homo sapiens	O43586	Proline-serine-threonine phosphatase-interacting protein 1	Homo sapiens	domain_domain|domain_motif	Ribosomal_L36e:SH3_1	{...[PV]..P}:SH3_1
Q9Y3U8	60S ribosomal protein L36	Homo sapiens	P62993	Growth factor receptor-bound protein 2	Homo sapiens	domain_domain|domain_motif	Ribosomal_L36e:SH3_1	{...[PV]..P}:SH3_1
Q99962	Endophilin-A1	Homo sapiens	Q99961	Endophilin-A2	Homo sapiens	domain_domain|domain_motif	SH3_2:SH3_1|BAR:SH3_1|BAR:BAR	{...[PV]..P}:SH3_1
Q00987	E3 ubiquitin-protein ligase Mdm2	Homo sapiens	O94875	Sorbin and SH3 domain-containing protein 2	Homo sapiens	domain_domain|domain_motif	SWIB:SH3_1	{...[PV]..P}:SH3_1
P02768	Serum albumin	Homo sapiens	O60504	Vinexin	Homo sapiens	domain_motif	-	{...[PV]..P}:SH3_1
P26373	60S ribosomal protein L13	Homo sapiens	P12931	Proto-oncogene tyrosine-protein kinase Src	Homo sapiens	domain_motif	-	{...[PV]..P}:SH3_1
P26373	60S ribosomal protein L13	Homo sapiens	P16333	Cytoplasmic protein NCK1	Homo sapiens	domain_motif	-	{...[PV]..P}:SH3_1
P26373	60S ribosomal protein L13	Homo sapiens	P19174	1-phosphatidylinositol-4,5-bisphosphate phosphodiesterase gamma-1	Homo sapiens	domain_motif	-	{...[PV]..P}:SH3_1
P55822	SH3 domain-binding glutamic acid-rich protein	Homo sapiens	O94868	FCH and double SH3 domains protein 2	Homo sapiens	domain_motif	-	{...[PV]..P}:SH3_1
P62910	60S ribosomal protein L32	Homo sapiens	O43586	Proline-serine-threonine phosphatase-interacting protein 1	Homo sapiens	domain_motif	-	{...[PV]..P}:SH3_1
P68366	Tubulin alpha-4A chain	Homo sapiens	P56945	Breast cancer anti-estrogen resistance protein 1	Homo sapiens	domain_motif	-	{...[PV]..P}:SH3_1
P78371	T-complex protein 1 subunit beta	Homo sapiens	O94868	FCH and double SH3 domains protein 2	Homo sapiens	domain_motif	-	{...[PV]..P}:SH3_1
Q15038	DAZ-associated protein 2	Homo sapiens	Q14847	LIM and SH3 domain protein 1	Homo sapiens	domain_motif	-	{...[PV]..P}:SH3_1
Q5M9N0	Coiled-coil domain-containing protein 158	Homo sapiens	O94868	FCH and double SH3 domains protein 2	Homo sapiens	domain_motif	-	{...[PV]..P}:SH3_1
Q8WTV0	Scavenger receptor class B member 1	Homo sapiens	P55345	Protein arginine N-methyltransferase 2	Homo sapiens	domain_motif	-	{...[PV]..P}:SH3_1
Q96MT8	Centrosomal protein of 63 kDa	Homo sapiens	Q13813	Spectrin alpha chain, brain	Homo sapiens	domain_motif	-	{...[PV]..P}:SH3_1
Q99611	Selenide, water dikinase 2	Homo sapiens	Q12774	Rho guanine nucleotide exchange factor 5	Homo sapiens	domain_motif	-	{...[PV]..P}:SH3_1
Q9BXR0	Queuine tRNA-ribosyltransferase	Homo sapiens	Q99963	Endophilin-A3	Homo sapiens	domain_motif	-	{...[PV]..P}:SH3_1
Q9BXW4	Microtubule-associated proteins 1A/1B light chain 3C	Homo sapiens	Q96RU3	Formin-binding protein 1	Homo sapiens	domain_motif	-	{...[PV]..P}:SH3_1
Q9C002	Normal mucosa of esophagus-specific gene 1 protein	Homo sapiens	P42684	Abelson tyrosine-protein kinase 2	Homo sapiens	domain_motif	-	{...[PV]..P}:SH3_1
Q9GZQ8	Microtubule-associated proteins 1A/1B light chain 3B	Homo sapiens	Q13813	Spectrin alpha chain, brain	Homo sapiens	domain_motif	-	{...[PV]..P}:SH3_1
Q9GZQ8	Microtubule-associated proteins 1A/1B light chain 3B	Homo sapiens	Q14185	Dedicator of cytokinesis protein 1	Homo sapiens	domain_motif	-	{...[PV]..P}:SH3_1
Q9H0Q3	FXYD domain-containing ion transport regulator 6	Homo sapiens	P56945	Breast cancer anti-estrogen resistance protein 1	Homo sapiens	domain_motif	-	{...[PV]..P}:SH3_1
Q9H492	Microtubule-associated proteins 1A/1B light chain 3A	Homo sapiens	Q13813	Spectrin alpha chain, brain	Homo sapiens	domain_motif	-	{...[PV]..P}:SH3_1
Q9H9G7	Protein argonaute-3	Homo sapiens	Q13813	Spectrin alpha chain, brain	Homo sapiens	domain_motif	-	{...[PV]..P}:SH3_1
Q9NZ63	Uncharacterized protein C9orf78	Homo sapiens	O94868	FCH and double SH3 domains protein 2	Homo sapiens	domain_motif	-	{...[PV]..P}:SH3_1
Q9UJX6	Anaphase-promoting complex subunit 2	Homo sapiens	O43586	Proline-serine-threonine phosphatase-interacting protein 1	Homo sapiens	domain_motif	-	{...[PV]..P}:SH3_1
Q9UKJ1	Paired immunoglobulin-like type 2 receptor alpha	Homo sapiens	Q9BX66	Sorbin and SH3 domain-containing protein 1	Homo sapiens	domain_motif	-	{...[PV]..P}:SH3_1
Q9UL45	Pallidin	Homo sapiens	Q12929	Epidermal growth factor receptor kinase substrate 8	Homo sapiens	domain_motif	-	{...[PV]..P}:SH3_1
Q9Y244	Proteasome maturation protein	Homo sapiens	P62993	Growth factor receptor-bound protein 2	Homo sapiens	domain_motif	-	{...[PV]..P}:SH3_1
Q9Y265	RuvB-like 1	Homo sapiens	O43586	Proline-serine-threonine phosphatase-interacting protein 1	Homo sapiens	domain_motif	-	{...[PV]..P}:SH3_1
Q9Y3C0	WASH complex subunit CCDC53	Homo sapiens	Q9NYB9	Abl interactor 2	Homo sapiens	domain_motif	-	{...[PV]..P}:SH3_1
Q9H0H5	Rac GTPase-activating protein 1	Homo sapiens	P62993	Growth factor receptor-bound protein 2	Homo sapiens	domain_domain|domain_motif	C1_1:SH3_1|C1_1:SH2|RhoGAP:SH3_1|RhoGAP:SH2	{...[PV]..P}:SH3_1|{(Y)..Q}:SH2
Q9H492	Microtubule-associated proteins 1A/1B light chain 3A	Homo sapiens	P62993	Growth factor receptor-bound protein 2	Homo sapiens	domain_motif	-	{...[PV]..P}:SH3_1|{(Y)..Q}:SH2
Q14210	Lymphocyte antigen 6D	Homo sapiens	P62993	Growth factor receptor-bound protein 2	Homo sapiens	domain_domain|domain_motif	UPAR_LY6:SH2	{...[PV]..P}:SH3_1|{(Y)..Q}:SH2|{(Y)[VLTFIC]..}:SH2
P31273	Homeobox protein Hox-C8	Homo sapiens	P06241	Tyrosine-protein kinase Fyn	Homo sapiens	domain_motif	-	{...[PV]..P}:SH3_1|{(Y)..Q}:SH2|{(Y)[VLTFIC]..}:SH2
P31273	Homeobox protein Hox-C8	Homo sapiens	P12931	Proto-oncogene tyrosine-protein kinase Src	Homo sapiens	domain_motif	-	{...[PV]..P}:SH3_1|{(Y)..Q}:SH2|{(Y)[VLTFIC]..}:SH2
Q8IZ73	RNA pseudouridylate synthase domain-containing protein 2	Homo sapiens	P62993	Growth factor receptor-bound protein 2	Homo sapiens	domain_motif	-	{...[PV]..P}:SH3_1|{(Y)..Q}:SH2|{(Y)[VLTFIC]..}:SH2
Q99816	Tumor susceptibility gene 101 protein	Homo sapiens	P08631	Tyrosine-protein kinase HCK	Homo sapiens	domain_motif	-	{...[PV]..P}:SH3_1|{(Y)..Q}:SH2|{(Y)[VLTFIC]..}:SH2
Q99816	Tumor susceptibility gene 101 protein	Homo sapiens	P62993	Growth factor receptor-bound protein 2	Homo sapiens	domain_motif	-	{...[PV]..P}:SH3_1|{(Y)..Q}:SH2|{(Y)[VLTFIC]..}:SH2
Q9BRR0	Zinc finger protein with KRAB and SCAN domains 3	Homo sapiens	P62993	Growth factor receptor-bound protein 2	Homo sapiens	domain_motif	-	{...[PV]..P}:SH3_1|{(Y)..Q}:SH2|{(Y)[VLTFIC]..}:SH2
Q9Y608	Leucine-rich repeat flightless-interacting protein 2	Homo sapiens	P62993	Growth factor receptor-bound protein 2	Homo sapiens	domain_motif	-	{...[PV]..P}:SH3_1|{(Y)..Q}:SH2|{(Y)[VLTFIC]..}:SH2
Q9NVI7	ATPase family AAA domain-containing protein 3A	Homo sapiens	P62993	Growth factor receptor-bound protein 2	Homo sapiens	domain_domain|domain_motif	AAA:SH3_1	{...[PV]..P}:SH3_1|{(Y)..Q}:SH2|{(Y)[VLTFIC]..}:SH2|{(Y).N.}:SH2
Q14192	Four and a half LIM domains protein 2	Homo sapiens	P41240	Tyrosine-protein kinase CSK	Homo sapiens	domain_domain|domain_motif	LIM:SH3_1	{...[PV]..P}:SH3_1|{(Y)..Q}:SH2|{(Y)[VLTFIC]..}:SH2|{(Y).N.}:SH2
Q9NZI8	Insulin-like growth factor 2 mRNA-binding protein 1	Homo sapiens	P62993	Growth factor receptor-bound protein 2	Homo sapiens	domain_domain|domain_motif	RRM_1:SH3_1|KH_1:SH2	{...[PV]..P}:SH3_1|{(Y)..Q}:SH2|{(Y)[VLTFIC]..}:SH2|{(Y).N.}:SH2
Q9P258	Protein RCC2	Homo sapiens	P62993	Growth factor receptor-bound protein 2	Homo sapiens	domain_motif	-	{...[PV]..P}:SH3_1|{(Y)..Q}:SH2|{(Y)[VLTFIC]..}:SH2|{(Y).N.}:SH2
Q96RI1	Bile acid receptor	Homo sapiens	P62993	Growth factor receptor-bound protein 2	Homo sapiens	domain_motif	-	{...[PV]..P}:SH3_1|{(Y)..Q}:SH2|{(Y)[VLTFIC]..}:SH2|{(Y).N.}:SH2|{(Y)[IV].[VILP]}:SH2
Q92959	Solute carrier organic anion transporter family member 2A1	Homo sapiens	P62993	Growth factor receptor-bound protein 2	Homo sapiens	domain_motif	-	{...[PV]..P}:SH3_1|{(Y)..Q}:SH2|{(Y)[VLTFIC]..}:SH2|{(Y).N.}:SH2|{(Y)[IV].[VILP]}:SH2|{[ILV].(Y)..[ILV]}:SH2
Q96GC6	Neurotrophin receptor-interacting factor homolog	Homo sapiens	P62993	Growth factor receptor-bound protein 2	Homo sapiens	domain_motif	-	{...[PV]..P}:SH3_1|{(Y)..Q}:SH2|{(Y)[VLTFIC]..}:SH2|{(Y).N.}:SH2|{..T.(Y)..[IV]}:SH2
Q9Y2I1	Nischarin	Homo sapiens	P62993	Growth factor receptor-bound protein 2	Homo sapiens	domain_domain|domain_motif	PX:SH3_1	{...[PV]..P}:SH3_1|{(Y)..Q}:SH2|{(Y)[VLTFIC]..}:SH2|{(Y).N.}:SH2|{[ILV].(Y)..[ILV]}:SH2
Q13838	Spliceosome RNA helicase DDX39B	Homo sapiens	P62993	Growth factor receptor-bound protein 2	Homo sapiens	domain_domain|domain_motif	Helicase_C:SH3_1|DEAD:SH3_1	{...[PV]..P}:SH3_1|{(Y)..Q}:SH2|{(Y)[VLTFIC]..}:SH2|{(Y)[IV].[VILP]}:SH2
Q92734	Protein TFG	Homo sapiens	P62993	Growth factor receptor-bound protein 2	Homo sapiens	domain_domain|domain_motif	PB1:SH3_1	{...[PV]..P}:SH3_1|{(Y)..Q}:SH2|{(Y)[VLTFIC]..}:SH2|{[ILV].(Y)..[ILV]}:SH2
Q9UNH6	Sorting nexin-7	Homo sapiens	P62993	Growth factor receptor-bound protein 2	Homo sapiens	domain_domain|domain_motif	PX:SH3_1	{...[PV]..P}:SH3_1|{(Y)..Q}:SH2|{(Y)[VLTFIC]..}:SH2|{[ILV].(Y)..[ILV]}:SH2
Q9UNH6	Sorting nexin-7	Homo sapiens	P46108	Adapter molecule crk	Homo sapiens	domain_domain|domain_motif	PX:SH3_1	{...[PV]..P}:SH3_1|{(Y)..Q}:SH2|{(Y)[VLTFIC]..}:SH2|{[ILV].(Y)..[ILV]}:SH2|{P..P.[KR]}:SH3_2
P02768	Serum albumin	Homo sapiens	O75791	GRB2-related adapter protein 2	Homo sapiens	domain_motif	-	{...[PV]..P}:SH3_1|{(Y)[QDEVAIL][DENPYHI][IPVGAHS]}:SH2|{(Y)..Q}:SH2|{(Y)[VLTFIC]..}:SH2
Q86YZ3	Hornerin	Homo sapiens	Q06187	Tyrosine-protein kinase BTK	Homo sapiens	domain_motif	-	{...[PV]..P}:SH3_1|{(Y)[QDEVAIL][DENPYHI][IPVGAHS]}:SH2|{(Y)..Q}:SH2|{(Y)[VLTFIC]..}:SH2
Q9Y230	RuvB-like 2	Homo sapiens	P62993	Growth factor receptor-bound protein 2	Homo sapiens	domain_motif	-	{...[PV]..P}:SH3_1|{(Y)[QDEVAIL][DENPYHI][IPVGAHS]}:SH2|{(Y)..Q}:SH2|{(Y)[VLTFIC]..}:SH2
Q9Y613	FH1/FH2 domain-containing protein 1	Homo sapiens	P62993	Growth factor receptor-bound protein 2	Homo sapiens	domain_domain|domain_motif	FH2:SH3_1	{...[PV]..P}:SH3_1|{(Y)[QDEVAIL][DENPYHI][IPVGAHS]}:SH2|{(Y)..Q}:SH2|{(Y)[VLTFIC]..}:SH2|{(Y).N.}:SH2
Q6STE5	SWI/SNF-related matrix-associated actin-dependent regulator of chromatin subfamily D member 3	Homo sapiens	P62993	Growth factor receptor-bound protein 2	Homo sapiens	domain_domain|domain_motif	SWIB:SH3_1	{...[PV]..P}:SH3_1|{(Y)[QDEVAIL][DENPYHI][IPVGAHS]}:SH2|{(Y)..Q}:SH2|{(Y)[VLTFIC]..}:SH2|{(Y).N.}:SH2
P51587	Breast cancer type 2 susceptibility protein	Homo sapiens	P00519	Tyrosine-protein kinase ABL1	Homo sapiens	domain_motif	-	{...[PV]..P}:SH3_1|{(Y)[QDEVAIL][DENPYHI][IPVGAHS]}:SH2|{(Y)..Q}:SH2|{(Y)[VLTFIC]..}:SH2|{(Y).N.}:SH2
P51587	Breast cancer type 2 susceptibility protein	Homo sapiens	P06241	Tyrosine-protein kinase Fyn	Homo sapiens	domain_motif	-	{...[PV]..P}:SH3_1|{(Y)[QDEVAIL][DENPYHI][IPVGAHS]}:SH2|{(Y)..Q}:SH2|{(Y)[VLTFIC]..}:SH2|{(Y).N.}:SH2
Q15018	BRISC complex subunit Abro1	Homo sapiens	P62993	Growth factor receptor-bound protein 2	Homo sapiens	domain_motif	-	{...[PV]..P}:SH3_1|{(Y)[QDEVAIL][DENPYHI][IPVGAHS]}:SH2|{(Y)..Q}:SH2|{(Y)[VLTFIC]..}:SH2|{(Y).N.}:SH2
Q9H204	Mediator of RNA polymerase II transcription subunit 28	Homo sapiens	P06239	Tyrosine-protein kinase Lck	Homo sapiens	domain_motif	-	{...[PV]..P}:SH3_1|{(Y)[QDEVAIL][DENPYHI][IPVGAHS]}:SH2|{(Y)..Q}:SH2|{(Y)[VLTFIC]..}:SH2|{(Y).N.}:SH2
Q9H204	Mediator of RNA polymerase II transcription subunit 28	Homo sapiens	P06241	Tyrosine-protein kinase Fyn	Homo sapiens	domain_motif	-	{...[PV]..P}:SH3_1|{(Y)[QDEVAIL][DENPYHI][IPVGAHS]}:SH2|{(Y)..Q}:SH2|{(Y)[VLTFIC]..}:SH2|{(Y).N.}:SH2
Q9H204	Mediator of RNA polymerase II transcription subunit 28	Homo sapiens	P12931	Proto-oncogene tyrosine-protein kinase Src	Homo sapiens	domain_motif	-	{...[PV]..P}:SH3_1|{(Y)[QDEVAIL][DENPYHI][IPVGAHS]}:SH2|{(Y)..Q}:SH2|{(Y)[VLTFIC]..}:SH2|{(Y).N.}:SH2
Q9H204	Mediator of RNA polymerase II transcription subunit 28	Homo sapiens	P62993	Growth factor receptor-bound protein 2	Homo sapiens	domain_motif	-	{...[PV]..P}:SH3_1|{(Y)[QDEVAIL][DENPYHI][IPVGAHS]}:SH2|{(Y)..Q}:SH2|{(Y)[VLTFIC]..}:SH2|{(Y).N.}:SH2
P20273	B-cell receptor CD22	Homo sapiens	P07948	Tyrosine-protein kinase Lyn	Homo sapiens	domain_domain|domain_motif	V-set:SH2|ig:SH3_1|ig:SH2	{...[PV]..P}:SH3_1|{(Y)[QDEVAIL][DENPYHI][IPVGAHS]}:SH2|{(Y)..Q}:SH2|{(Y)[VLTFIC]..}:SH2|{(Y).N.}:SH2|{(Y)[IV].[VILP]}:SH2|{[ILV].(Y)..[ILV]}:SH2
Q15393	Splicing factor 3B subunit 3	Homo sapiens	P08631	Tyrosine-protein kinase HCK	Homo sapiens	domain_motif	-	{...[PV]..P}:SH3_1|{(Y)[QDEVAIL][DENPYHI][IPVGAHS]}:SH2|{(Y)..Q}:SH2|{(Y)[VLTFIC]..}:SH2|{(Y).N.}:SH2|{(Y)[IV].[VILP]}:SH2|{[ILV].(Y)..[ILV]}:SH2
Q9BSA4	Protein tweety homolog 2	Homo sapiens	P62993	Growth factor receptor-bound protein 2	Homo sapiens	domain_motif	-	{...[PV]..P}:SH3_1|{(Y)[QDEVAIL][DENPYHI][IPVGAHS]}:SH2|{(Y)..Q}:SH2|{(Y)[VLTFIC]..}:SH2|{(Y).N.}:SH2|{(Y)[IV].[VILP]}:SH2|{[ILV].(Y)..[ILV]}:SH2
Q70EK8	Inactive ubiquitin carboxyl-terminal hydrolase 53	Homo sapiens	P62993	Growth factor receptor-bound protein 2	Homo sapiens	domain_domain|domain_motif	UCH:SH3_1|UCH:SH2	{...[PV]..P}:SH3_1|{(Y)[QDEVAIL][DENPYHI][IPVGAHS]}:SH2|{(Y)..Q}:SH2|{(Y)[VLTFIC]..}:SH2|{(Y).N.}:SH2|{..T.(Y)..[IV]}:SH2
P68363	Tubulin alpha-1B chain	Homo sapiens	P62993	Growth factor receptor-bound protein 2	Homo sapiens	domain_motif	-	{...[PV]..P}:SH3_1|{(Y)[QDEVAIL][DENPYHI][IPVGAHS]}:SH2|{(Y)..Q}:SH2|{(Y)[VLTFIC]..}:SH2|{(Y).N.}:SH2|{[ILV].(Y)..[ILV]}:SH2
P68366	Tubulin alpha-4A chain	Homo sapiens	P62993	Growth factor receptor-bound protein 2	Homo sapiens	domain_motif	-	{...[PV]..P}:SH3_1|{(Y)[QDEVAIL][DENPYHI][IPVGAHS]}:SH2|{(Y)..Q}:SH2|{(Y)[VLTFIC]..}:SH2|{(Y).N.}:SH2|{[ILV].(Y)..[ILV]}:SH2
Q16643	Drebrin	Homo sapiens	P62993	Growth factor receptor-bound protein 2	Homo sapiens	domain_domain|domain_motif	Cofilin_ADF:SH3_1	{...[PV]..P}:SH3_1|{(Y)[QDEVAIL][DENPYHI][IPVGAHS]}:SH2|{(Y)..Q}:SH2|{(Y)[VLTFIC]..}:SH2|{(Y)[IV].[VILP]}:SH2
Q92664	Transcription factor IIIA	Homo sapiens	P06241	Tyrosine-protein kinase Fyn	Homo sapiens	domain_domain|domain_motif	zf-C2H2:SH3_1	{...[PV]..P}:SH3_1|{(Y)[QDEVAIL][DENPYHI][IPVGAHS]}:SH2|{(Y)..Q}:SH2|{(Y)[VLTFIC]..}:SH2|{(Y)[IV].[VILP]}:SH2
Q12947	Forkhead box protein F2	Homo sapiens	P06241	Tyrosine-protein kinase Fyn	Homo sapiens	domain_motif	-	{...[PV]..P}:SH3_1|{(Y)[QDEVAIL][DENPYHI][IPVGAHS]}:SH2|{(Y)..Q}:SH2|{(Y)[VLTFIC]..}:SH2|{(Y)[IV].[VILP]}:SH2
Q9Y265	RuvB-like 1	Homo sapiens	P62993	Growth factor receptor-bound protein 2	Homo sapiens	domain_motif	-	{...[PV]..P}:SH3_1|{(Y)[QDEVAIL][DENPYHI][IPVGAHS]}:SH2|{(Y)..Q}:SH2|{(Y)[VLTFIC]..}:SH2|{(Y)[IV].[VILP]}:SH2
Q92966	snRNA-activating protein complex subunit 3	Homo sapiens	P62993	Growth factor receptor-bound protein 2	Homo sapiens	domain_motif	-	{...[PV]..P}:SH3_1|{(Y)[QDEVAIL][DENPYHI][IPVGAHS]}:SH2|{(Y)..Q}:SH2|{(Y)[VLTFIC]..}:SH2|{(Y)[IV].[VILP]}:SH2|{[ILV].(Y)..[ILV]}:SH2
Q9UL18	Protein argonaute-1	Homo sapiens	P46108	Adapter molecule crk	Homo sapiens	domain_motif	-	{...[PV]..P}:SH3_1|{(Y)[QDEVAIL][DENPYHI][IPVGAHS]}:SH2|{(Y)..Q}:SH2|{(Y)[VLTFIC]..}:SH2|{(Y)[IV].[VILP]}:SH2|{[ILV].(Y)..[ILV]}:SH2
Q92947	Glutaryl-CoA dehydrogenase, mitochondrial	Homo sapiens	P62993	Growth factor receptor-bound protein 2	Homo sapiens	domain_motif	-	{...[PV]..P}:SH3_1|{(Y)[QDEVAIL][DENPYHI][IPVGAHS]}:SH2|{(Y)..Q}:SH2|{(Y)[VLTFIC]..}:SH2|{[ILV].(Y)..[ILV]}:SH2
Q9UKV8	Protein argonaute-2	Homo sapiens	P46108	Adapter molecule crk	Homo sapiens	domain_motif	-	{...[PV]..P}:SH3_1|{(Y)[QDEVAIL][DENPYHI][IPVGAHS]}:SH2|{(Y)..Q}:SH2|{(Y)[VLTFIC]..}:SH2|{[ILV].(Y)..[ILV]}:SH2
Q9UBM4	Opticin	Homo sapiens	P46108	Adapter molecule crk	Homo sapiens	domain_motif	-	{...[PV]..P}:SH3_1|{(Y)[QDEVAIL][DENPYHI][IPVGAHS]}:SH2|{(Y)..Q}:SH2|{(Y)[VLTFIC]..}:SH2|{P..P.[KR]}:SH3_2
Q9Y2Q3	Glutathione S-transferase kappa 1	Homo sapiens	P62993	Growth factor receptor-bound protein 2	Homo sapiens	domain_motif	-	{...[PV]..P}:SH3_1|{(Y)[QDEVAIL][DENPYHI][IPVGAHS]}:SH2|{(Y).N.}:SH2|{[ILV].(Y)..[ILV]}:SH2
Q92874	Deoxyribonuclease-1-like 2	Homo sapiens	P00519	Tyrosine-protein kinase ABL1	Homo sapiens	domain_domain|domain_motif	Exo_endo_phos:SH2	{...[PV]..P}:SH3_1|{(Y)[QDEVAIL][DENPYHI][IPVGAHS]}:SH2|{(Y)[VLTFIC]..}:SH2
Q92874	Deoxyribonuclease-1-like 2	Homo sapiens	P06241	Tyrosine-protein kinase Fyn	Homo sapiens	domain_domain|domain_motif	Exo_endo_phos:SH2	{...[PV]..P}:SH3_1|{(Y)[QDEVAIL][DENPYHI][IPVGAHS]}:SH2|{(Y)[VLTFIC]..}:SH2
Q9NR12	PDZ and LIM domain protein 7	Homo sapiens	P62993	Growth factor receptor-bound protein 2	Homo sapiens	domain_domain|domain_motif	LIM:SH3_1|PDZ:SH3_1	{...[PV]..P}:SH3_1|{(Y)[QDEVAIL][DENPYHI][IPVGAHS]}:SH2|{(Y)[VLTFIC]..}:SH2
Q99418	Cytohesin-2	Homo sapiens	P62993	Growth factor receptor-bound protein 2	Homo sapiens	domain_domain|domain_motif	PH:SH3_1|PH:SH2	{...[PV]..P}:SH3_1|{(Y)[QDEVAIL][DENPYHI][IPVGAHS]}:SH2|{(Y)[VLTFIC]..}:SH2
Q9UMY4	Sorting nexin-12	Homo sapiens	P00519	Tyrosine-protein kinase ABL1	Homo sapiens	domain_domain|domain_motif	PX:SH3_1	{...[PV]..P}:SH3_1|{(Y)[QDEVAIL][DENPYHI][IPVGAHS]}:SH2|{(Y)[VLTFIC]..}:SH2
Q9UMY4	Sorting nexin-12	Homo sapiens	P06241	Tyrosine-protein kinase Fyn	Homo sapiens	domain_domain|domain_motif	PX:SH3_1	{...[PV]..P}:SH3_1|{(Y)[QDEVAIL][DENPYHI][IPVGAHS]}:SH2|{(Y)[VLTFIC]..}:SH2
Q9UMY4	Sorting nexin-12	Homo sapiens	P62993	Growth factor receptor-bound protein 2	Homo sapiens	domain_domain|domain_motif	PX:SH3_1	{...[PV]..P}:SH3_1|{(Y)[QDEVAIL][DENPYHI][IPVGAHS]}:SH2|{(Y)[VLTFIC]..}:SH2
P20774	Mimecan	Homo sapiens	P00519	Tyrosine-protein kinase ABL1	Homo sapiens	domain_motif	-	{...[PV]..P}:SH3_1|{(Y)[QDEVAIL][DENPYHI][IPVGAHS]}:SH2|{(Y)[VLTFIC]..}:SH2
P20774	Mimecan	Homo sapiens	P12931	Proto-oncogene tyrosine-protein kinase Src	Homo sapiens	domain_motif	-	{...[PV]..P}:SH3_1|{(Y)[QDEVAIL][DENPYHI][IPVGAHS]}:SH2|{(Y)[VLTFIC]..}:SH2
P41970	ETS domain-containing protein Elk-3	Homo sapiens	P16333	Cytoplasmic protein NCK1	Homo sapiens	domain_motif	-	{...[PV]..P}:SH3_1|{(Y)[QDEVAIL][DENPYHI][IPVGAHS]}:SH2|{(Y)[VLTFIC]..}:SH2
Q3ZCQ8	Mitochondrial import inner membrane translocase subunit TIM50	Homo sapiens	Q13239	Src-like-adapter	Homo sapiens	domain_motif	-	{...[PV]..P}:SH3_1|{(Y)[QDEVAIL][DENPYHI][IPVGAHS]}:SH2|{(Y)[VLTFIC]..}:SH2
Q9UBS4	DnaJ homolog subfamily B member 11	Homo sapiens	P62993	Growth factor receptor-bound protein 2	Homo sapiens	domain_domain|domain_motif	DnaJ:SH3_1	{...[PV]..P}:SH3_1|{(Y)[QDEVAIL][DENPYHI][IPVGAHS]}:SH2|{(Y)[VLTFIC]..}:SH2|{(Y).N.}:SH2
Q92928	Putative Ras-related protein Rab-1C	Homo sapiens	P62993	Growth factor receptor-bound protein 2	Homo sapiens	domain_domain|domain_motif	Ras:SH3_1|Ras:SH2	{...[PV]..P}:SH3_1|{(Y)[QDEVAIL][DENPYHI][IPVGAHS]}:SH2|{(Y)[VLTFIC]..}:SH2|{(Y).N.}:SH2
P68371	Tubulin beta-4B chain	Homo sapiens	P62993	Growth factor receptor-bound protein 2	Homo sapiens	domain_motif	-	{...[PV]..P}:SH3_1|{(Y)[QDEVAIL][DENPYHI][IPVGAHS]}:SH2|{(Y)[VLTFIC]..}:SH2|{(Y).N.}:SH2
Q13509	Tubulin beta-3 chain	Homo sapiens	P62993	Growth factor receptor-bound protein 2	Homo sapiens	domain_motif	-	{...[PV]..P}:SH3_1|{(Y)[QDEVAIL][DENPYHI][IPVGAHS]}:SH2|{(Y)[VLTFIC]..}:SH2|{(Y).N.}:SH2
Q15165	Serum paraoxonase/arylesterase 2	Homo sapiens	P62993	Growth factor receptor-bound protein 2	Homo sapiens	domain_motif	-	{...[PV]..P}:SH3_1|{(Y)[QDEVAIL][DENPYHI][IPVGAHS]}:SH2|{(Y)[VLTFIC]..}:SH2|{(Y).N.}:SH2|{..T.(Y)..[IV]}:SH2|{(Y)[IV].[VILP]}:SH2
Q9Y697	Cysteine desulfurase, mitochondrial	Homo sapiens	P00519	Tyrosine-protein kinase ABL1	Homo sapiens	domain_domain|domain_motif	Aminotran_5:Pkinase_Tyr	{...[PV]..P}:SH3_1|{(Y)[QDEVAIL][DENPYHI][IPVGAHS]}:SH2|{(Y)[VLTFIC]..}:SH2|{(Y).N.}:SH2|{[ILV].(Y)..[ILV]}:SH2
Q9Y697	Cysteine desulfurase, mitochondrial	Homo sapiens	P06241	Tyrosine-protein kinase Fyn	Homo sapiens	domain_domain|domain_motif	Aminotran_5:Pkinase_Tyr	{...[PV]..P}:SH3_1|{(Y)[QDEVAIL][DENPYHI][IPVGAHS]}:SH2|{(Y)[VLTFIC]..}:SH2|{(Y).N.}:SH2|{[ILV].(Y)..[ILV]}:SH2
Q69YQ0	Cytospin-A	Homo sapiens	P62993	Growth factor receptor-bound protein 2	Homo sapiens	domain_domain|domain_motif	CH:SH3_1|CH:SH2	{...[PV]..P}:SH3_1|{(Y)[QDEVAIL][DENPYHI][IPVGAHS]}:SH2|{(Y)[VLTFIC]..}:SH2|{(Y).N.}:SH2|{[ILV].(Y)..[ILV]}:SH2
Q9Y496	Kinesin-like protein KIF3A	Homo sapiens	P62993	Growth factor receptor-bound protein 2	Homo sapiens	domain_motif	-	{...[PV]..P}:SH3_1|{(Y)[QDEVAIL][DENPYHI][IPVGAHS]}:SH2|{(Y)[VLTFIC]..}:SH2|{(Y).N.}:SH2|{[ILV].(Y)..[ILV]}:SH2
Q9Y697	Cysteine desulfurase, mitochondrial	Homo sapiens	P62993	Growth factor receptor-bound protein 2	Homo sapiens	domain_motif	-	{...[PV]..P}:SH3_1|{(Y)[QDEVAIL][DENPYHI][IPVGAHS]}:SH2|{(Y)[VLTFIC]..}:SH2|{(Y).N.}:SH2|{[ILV].(Y)..[ILV]}:SH2
Q9NPY3	Complement component C1q receptor	Homo sapiens	P46108	Adapter molecule crk	Homo sapiens	domain_domain|domain_motif	EGF_CA:SH3_1|EGF_CA:SH3_2	{...[PV]..P}:SH3_1|{(Y)[QDEVAIL][DENPYHI][IPVGAHS]}:SH2|{(Y)[VLTFIC]..}:SH2|{(Y).N.}:SH2|{P..P.[KR]}:SH3_2
Q96EY1	DnaJ homolog subfamily A member 3, mitochondrial	Homo sapiens	P62993	Growth factor receptor-bound protein 2	Homo sapiens	domain_domain|domain_motif	DnaJ:SH3_1	{...[PV]..P}:SH3_1|{(Y)[QDEVAIL][DENPYHI][IPVGAHS]}:SH2|{(Y)[VLTFIC]..}:SH2|{(Y)[IV].[VILP]}:SH2
P68104	Elongation factor 1-alpha 1	Homo sapiens	P62993	Growth factor receptor-bound protein 2	Homo sapiens	domain_domain|domain_motif	GTP_EFTU:SH3_1|GTP_EFTU_D2:SH3_1|GTP_EFTU_D3:SH3_1	{...[PV]..P}:SH3_1|{(Y)[QDEVAIL][DENPYHI][IPVGAHS]}:SH2|{(Y)[VLTFIC]..}:SH2|{(Y)[IV].[VILP]}:SH2
P49407	Beta-arrestin-1	Homo sapiens	P07947	Tyrosine-protein kinase Yes	Homo sapiens	domain_motif	-	{...[PV]..P}:SH3_1|{(Y)[QDEVAIL][DENPYHI][IPVGAHS]}:SH2|{(Y)[VLTFIC]..}:SH2|{(Y)[IV].[VILP]}:SH2
Q9UJV9	Probable ATP-dependent RNA helicase DDX41	Homo sapiens	P06241	Tyrosine-protein kinase Fyn	Homo sapiens	domain_domain|domain_motif	Helicase_C:SH3_1|DEAD:SH3_1	{...[PV]..P}:SH3_1|{(Y)[QDEVAIL][DENPYHI][IPVGAHS]}:SH2|{(Y)[VLTFIC]..}:SH2|{(Y)[IV].[VILP]}:SH2|{[ILV].(Y)..[ILV]}:SH2
Q9BZF9	Uveal autoantigen with coiled-coil domains and ankyrin repeats	Homo sapiens	P62993	Growth factor receptor-bound protein 2	Homo sapiens	domain_motif	-	{...[PV]..P}:SH3_1|{(Y)[QDEVAIL][DENPYHI][IPVGAHS]}:SH2|{(Y)[VLTFIC]..}:SH2|{(Y)[IV].[VILP]}:SH2|{[ILV].(Y)..[ILV]}:SH2
Q9H6R7	WD repeat-containing protein C2orf44	Homo sapiens	P08631	Tyrosine-protein kinase HCK	Homo sapiens	domain_motif	-	{...[PV]..P}:SH3_1|{(Y)[QDEVAIL][DENPYHI][IPVGAHS]}:SH2|{(Y)[VLTFIC]..}:SH2|{(Y)[IV].[VILP]}:SH2|{[ILV].(Y)..[ILV]}:SH2
Q9NYA1	Sphingosine kinase 1	Homo sapiens	P06241	Tyrosine-protein kinase Fyn	Homo sapiens	domain_motif	-	{...[PV]..P}:SH3_1|{(Y)[QDEVAIL][DENPYHI][IPVGAHS]}:SH2|{(Y)[VLTFIC]..}:SH2|{(Y)[IV].[VILP]}:SH2|{[ILV].(Y)..[ILV]}:SH2
Q9UJV9	Probable ATP-dependent RNA helicase DDX41	Homo sapiens	P46108	Adapter molecule crk	Homo sapiens	domain_domain|domain_motif	Helicase_C:SH3_1|DEAD:SH3_1	{...[PV]..P}:SH3_1|{(Y)[QDEVAIL][DENPYHI][IPVGAHS]}:SH2|{(Y)[VLTFIC]..}:SH2|{(Y)[IV].[VILP]}:SH2|{[ILV].(Y)..[ILV]}:SH2|{P..P.[KR]}:SH3_2
Q9NQ76	Matrix extracellular phosphoglycoprotein	Homo sapiens	P00519	Tyrosine-protein kinase ABL1	Homo sapiens	domain_motif	-	{...[PV]..P}:SH3_1|{(Y)[QDEVAIL][DENPYHI][IPVGAHS]}:SH2|{(Y)[VLTFIC]..}:SH2|{..T.(Y)..[IV]}:SH2
Q9NQ76	Matrix extracellular phosphoglycoprotein	Homo sapiens	P06241	Tyrosine-protein kinase Fyn	Homo sapiens	domain_motif	-	{...[PV]..P}:SH3_1|{(Y)[QDEVAIL][DENPYHI][IPVGAHS]}:SH2|{(Y)[VLTFIC]..}:SH2|{..T.(Y)..[IV]}:SH2
Q9NQ76	Matrix extracellular phosphoglycoprotein	Homo sapiens	P12931	Proto-oncogene tyrosine-protein kinase Src	Homo sapiens	domain_motif	-	{...[PV]..P}:SH3_1|{(Y)[QDEVAIL][DENPYHI][IPVGAHS]}:SH2|{(Y)[VLTFIC]..}:SH2|{..T.(Y)..[IV]}:SH2
Q9NQ76	Matrix extracellular phosphoglycoprotein	Homo sapiens	P16333	Cytoplasmic protein NCK1	Homo sapiens	domain_motif	-	{...[PV]..P}:SH3_1|{(Y)[QDEVAIL][DENPYHI][IPVGAHS]}:SH2|{(Y)[VLTFIC]..}:SH2|{..T.(Y)..[IV]}:SH2
Q9NQ76	Matrix extracellular phosphoglycoprotein	Homo sapiens	P62993	Growth factor receptor-bound protein 2	Homo sapiens	domain_motif	-	{...[PV]..P}:SH3_1|{(Y)[QDEVAIL][DENPYHI][IPVGAHS]}:SH2|{(Y)[VLTFIC]..}:SH2|{..T.(Y)..[IV]}:SH2
Q9NQ76	Matrix extracellular phosphoglycoprotein	Homo sapiens	P46108	Adapter molecule crk	Homo sapiens	domain_motif	-	{...[PV]..P}:SH3_1|{(Y)[QDEVAIL][DENPYHI][IPVGAHS]}:SH2|{(Y)[VLTFIC]..}:SH2|{..T.(Y)..[IV]}:SH2|{P..P.[KR]}:SH3_2
Q04837	Single-stranded DNA-binding protein, mitochondrial	Homo sapiens	P62993	Growth factor receptor-bound protein 2	Homo sapiens	domain_motif	-	{...[PV]..P}:SH3_1|{(Y)[QDEVAIL][DENPYHI][IPVGAHS]}:SH2|{(Y)[VLTFIC]..}:SH2|{[ILV].(Y)..[ILV]}:SH2
P80404	4-aminobutyrate aminotransferase, mitochondrial	Homo sapiens	P46108	Adapter molecule crk	Homo sapiens	domain_motif	-	{...[PV]..P}:SH3_1|{(Y)[QDEVAIL][DENPYHI][IPVGAHS]}:SH2|{(Y)[VLTFIC]..}:SH2|{P..P.[KR]}:SH3_2
Q9Y281	Cofilin-2	Homo sapiens	P62993	Growth factor receptor-bound protein 2	Homo sapiens	domain_domain|domain_motif	Cofilin_ADF:SH3_1	{...[PV]..P}:SH3_1|{(Y)[VLTFIC]..}:SH2
P49450	Histone H3-like centromeric protein A	Homo sapiens	P06241	Tyrosine-protein kinase Fyn	Homo sapiens	domain_domain|domain_motif	Histone:SH3_1|Histone:SH2	{...[PV]..P}:SH3_1|{(Y)[VLTFIC]..}:SH2
P68431	Histone H3.1	Homo sapiens	P62993	Growth factor receptor-bound protein 2	Homo sapiens	domain_domain|domain_motif	Histone:SH3_1|Histone:SH2	{...[PV]..P}:SH3_1|{(Y)[VLTFIC]..}:SH2
Q6FI13	Histone H2A type 2-A	Homo sapiens	P62993	Growth factor receptor-bound protein 2	Homo sapiens	domain_domain|domain_motif	Histone:SH3_1|Histone:SH2	{...[PV]..P}:SH3_1|{(Y)[VLTFIC]..}:SH2
Q15750	TGF-beta-activated kinase 1 and MAP3K7-binding protein 1	Homo sapiens	P62993	Growth factor receptor-bound protein 2	Homo sapiens	domain_domain|domain_motif	PP2C:SH3_1	{...[PV]..P}:SH3_1|{(Y)[VLTFIC]..}:SH2
Q9NRW1	Ras-related protein Rab-6B	Homo sapiens	P62993	Growth factor receptor-bound protein 2	Homo sapiens	domain_domain|domain_motif	Ras:SH3_1|Ras:SH2	{...[PV]..P}:SH3_1|{(Y)[VLTFIC]..}:SH2
P25445	Tumor necrosis factor receptor superfamily member 6	Homo sapiens	P07947	Tyrosine-protein kinase Yes	Homo sapiens	domain_motif	-	{...[PV]..P}:SH3_1|{(Y)[VLTFIC]..}:SH2
P25445	Tumor necrosis factor receptor superfamily member 6	Homo sapiens	P12931	Proto-oncogene tyrosine-protein kinase Src	Homo sapiens	domain_motif	-	{...[PV]..P}:SH3_1|{(Y)[VLTFIC]..}:SH2
Q02535	DNA-binding protein inhibitor ID-3	Homo sapiens	P41240	Tyrosine-protein kinase CSK	Homo sapiens	domain_motif	-	{...[PV]..P}:SH3_1|{(Y)[VLTFIC]..}:SH2
Q07020	60S ribosomal protein L18	Homo sapiens	P62993	Growth factor receptor-bound protein 2	Homo sapiens	domain_motif	-	{...[PV]..P}:SH3_1|{(Y)[VLTFIC]..}:SH2
Q68DK7	Male-specific lethal 1 homolog	Homo sapiens	P46109	Crk-like protein	Homo sapiens	domain_motif	-	{...[PV]..P}:SH3_1|{(Y)[VLTFIC]..}:SH2
Q92967	Zinc finger protein zfp6 (Fragment)	Homo sapiens	P62993	Growth factor receptor-bound protein 2	Homo sapiens	domain_motif	-	{...[PV]..P}:SH3_1|{(Y)[VLTFIC]..}:SH2
Q9BQ83	Structure-specific endonuclease subunit SLX1	Homo sapiens	P62993	Growth factor receptor-bound protein 2	Homo sapiens	domain_motif	-	{...[PV]..P}:SH3_1|{(Y)[VLTFIC]..}:SH2
Q9NYL9	Tropomodulin-3	Homo sapiens	P62993	Growth factor receptor-bound protein 2	Homo sapiens	domain_motif	-	{...[PV]..P}:SH3_1|{(Y)[VLTFIC]..}:SH2
Q9UK85	Dickkopf-like protein 1	Homo sapiens	P00519	Tyrosine-protein kinase ABL1	Homo sapiens	domain_motif	-	{...[PV]..P}:SH3_1|{(Y)[VLTFIC]..}:SH2
Q9UK85	Dickkopf-like protein 1	Homo sapiens	P06241	Tyrosine-protein kinase Fyn	Homo sapiens	domain_motif	-	{...[PV]..P}:SH3_1|{(Y)[VLTFIC]..}:SH2
P43699	Homeobox protein Nkx-2.1	Homo sapiens	P06241	Tyrosine-protein kinase Fyn	Homo sapiens	domain_motif	-	{...[PV]..P}:SH3_1|{(Y)[VLTFIC]..}:SH2|{(Y).N.}:SH2
P43699	Homeobox protein Nkx-2.1	Homo sapiens	P12931	Proto-oncogene tyrosine-protein kinase Src	Homo sapiens	domain_motif	-	{...[PV]..P}:SH3_1|{(Y)[VLTFIC]..}:SH2|{(Y).N.}:SH2
Q5JNZ3	Zinc finger protein 311	Homo sapiens	P62993	Growth factor receptor-bound protein 2	Homo sapiens	domain_motif	-	{...[PV]..P}:SH3_1|{(Y)[VLTFIC]..}:SH2|{(Y).N.}:SH2
Q92743	Serine protease HTRA1	Homo sapiens	P62993	Growth factor receptor-bound protein 2	Homo sapiens	domain_domain|domain_motif	PDZ:SH3_1	{...[PV]..P}:SH3_1|{(Y)[VLTFIC]..}:SH2|{(Y).N.}:SH2|{(Y)[IV].[VILP]}:SH2
O95630	STAM-binding protein	Homo sapiens	O75791	GRB2-related adapter protein 2	Homo sapiens	domain_motif	-	{...[PV]..P}:SH3_1|{(Y)[VLTFIC]..}:SH2|{(Y).N.}:SH2|{(Y)[IV].[VILP]}:SH2
Q9H9L3	Interferon-stimulated 20 kDa exonuclease-like 2	Homo sapiens	P06241	Tyrosine-protein kinase Fyn	Homo sapiens	domain_motif	-	{...[PV]..P}:SH3_1|{(Y)[VLTFIC]..}:SH2|{(Y)[IV].[VILP]}:SH2
Q9H9L3	Interferon-stimulated 20 kDa exonuclease-like 2	Homo sapiens	P12931	Proto-oncogene tyrosine-protein kinase Src	Homo sapiens	domain_motif	-	{...[PV]..P}:SH3_1|{(Y)[VLTFIC]..}:SH2|{(Y)[IV].[VILP]}:SH2
Q9H9L3	Interferon-stimulated 20 kDa exonuclease-like 2	Homo sapiens	P16333	Cytoplasmic protein NCK1	Homo sapiens	domain_motif	-	{...[PV]..P}:SH3_1|{(Y)[VLTFIC]..}:SH2|{(Y)[IV].[VILP]}:SH2
Q9H9L3	Interferon-stimulated 20 kDa exonuclease-like 2	Homo sapiens	P62993	Growth factor receptor-bound protein 2	Homo sapiens	domain_motif	-	{...[PV]..P}:SH3_1|{(Y)[VLTFIC]..}:SH2|{(Y)[IV].[VILP]}:SH2
Q9H9L3	Interferon-stimulated 20 kDa exonuclease-like 2	Homo sapiens	P46108	Adapter molecule crk	Homo sapiens	domain_motif	-	{...[PV]..P}:SH3_1|{(Y)[VLTFIC]..}:SH2|{(Y)[IV].[VILP]}:SH2|{P..P.[KR]}:SH3_2
P08047	Transcription factor Sp1	Homo sapiens	P00519	Tyrosine-protein kinase ABL1	Homo sapiens	domain_motif	-	{...[PV]..P}:SH3_1|{(Y)[VLTFIC]..}:SH2|{[ILV].(Y)..[ILV]}:SH2
P08047	Transcription factor Sp1	Homo sapiens	P06241	Tyrosine-protein kinase Fyn	Homo sapiens	domain_motif	-	{...[PV]..P}:SH3_1|{(Y)[VLTFIC]..}:SH2|{[ILV].(Y)..[ILV]}:SH2
Q9BWW9	Apolipoprotein L5	Homo sapiens	P00519	Tyrosine-protein kinase ABL1	Homo sapiens	domain_motif	-	{...[PV]..P}:SH3_1|{(Y)[VLTFIC]..}:SH2|{[ILV].(Y)..[ILV]}:SH2
Q9BWW9	Apolipoprotein L5	Homo sapiens	P06241	Tyrosine-protein kinase Fyn	Homo sapiens	domain_motif	-	{...[PV]..P}:SH3_1|{(Y)[VLTFIC]..}:SH2|{[ILV].(Y)..[ILV]}:SH2
Q9BWW9	Apolipoprotein L5	Homo sapiens	P12931	Proto-oncogene tyrosine-protein kinase Src	Homo sapiens	domain_motif	-	{...[PV]..P}:SH3_1|{(Y)[VLTFIC]..}:SH2|{[ILV].(Y)..[ILV]}:SH2
Q9BWW9	Apolipoprotein L5	Homo sapiens	P16333	Cytoplasmic protein NCK1	Homo sapiens	domain_motif	-	{...[PV]..P}:SH3_1|{(Y)[VLTFIC]..}:SH2|{[ILV].(Y)..[ILV]}:SH2
Q9BWW9	Apolipoprotein L5	Homo sapiens	P62993	Growth factor receptor-bound protein 2	Homo sapiens	domain_motif	-	{...[PV]..P}:SH3_1|{(Y)[VLTFIC]..}:SH2|{[ILV].(Y)..[ILV]}:SH2
Q9H1R2	Dual specificity protein phosphatase 15	Homo sapiens	P00519	Tyrosine-protein kinase ABL1	Homo sapiens	domain_motif	-	{...[PV]..P}:SH3_1|{(Y)[VLTFIC]..}:SH2|{[ILV].(Y)..[ILV]}:SH2
Q9H1R2	Dual specificity protein phosphatase 15	Homo sapiens	P06241	Tyrosine-protein kinase Fyn	Homo sapiens	domain_motif	-	{...[PV]..P}:SH3_1|{(Y)[VLTFIC]..}:SH2|{[ILV].(Y)..[ILV]}:SH2
Q9H1R2	Dual specificity protein phosphatase 15	Homo sapiens	P12931	Proto-oncogene tyrosine-protein kinase Src	Homo sapiens	domain_motif	-	{...[PV]..P}:SH3_1|{(Y)[VLTFIC]..}:SH2|{[ILV].(Y)..[ILV]}:SH2
Q9H1R2	Dual specificity protein phosphatase 15	Homo sapiens	P16333	Cytoplasmic protein NCK1	Homo sapiens	domain_motif	-	{...[PV]..P}:SH3_1|{(Y)[VLTFIC]..}:SH2|{[ILV].(Y)..[ILV]}:SH2
Q9H1R2	Dual specificity protein phosphatase 15	Homo sapiens	P62993	Growth factor receptor-bound protein 2	Homo sapiens	domain_motif	-	{...[PV]..P}:SH3_1|{(Y)[VLTFIC]..}:SH2|{[ILV].(Y)..[ILV]}:SH2
Q9BWW9	Apolipoprotein L5	Homo sapiens	P46108	Adapter molecule crk	Homo sapiens	domain_motif	-	{...[PV]..P}:SH3_1|{(Y)[VLTFIC]..}:SH2|{[ILV].(Y)..[ILV]}:SH2|{P..P.[KR]}:SH3_2
Q9H1R2	Dual specificity protein phosphatase 15	Homo sapiens	P46108	Adapter molecule crk	Homo sapiens	domain_motif	-	{...[PV]..P}:SH3_1|{(Y)[VLTFIC]..}:SH2|{[ILV].(Y)..[ILV]}:SH2|{P..P.[KR]}:SH3_2
Q9UK85	Dickkopf-like protein 1	Homo sapiens	P46108	Adapter molecule crk	Homo sapiens	domain_motif	-	{...[PV]..P}:SH3_1|{(Y)[VLTFIC]..}:SH2|{P..P.[KR]}:SH3_2
P60953	Cell division control protein 42 homolog	Homo sapiens	P19878	Neutrophil cytosol factor 2	Homo sapiens	domain_domain|domain_motif	Ras:SH3_1|Ras:PB1	{...[PV]..P}:SH3_1|{[RKY]..P..P}:SH3_1
P39023	60S ribosomal protein L3	Homo sapiens	O43586	Proline-serine-threonine phosphatase-interacting protein 1	Homo sapiens	domain_domain|domain_motif	Ribosomal_L3:SH3_1	{...[PV]..P}:SH3_1|{[RKY]..P..P}:SH3_1
P62750	60S ribosomal protein L23a	Homo sapiens	O43586	Proline-serine-threonine phosphatase-interacting protein 1	Homo sapiens	domain_motif	-	{...[PV]..P}:SH3_1|{[RKY]..P..P}:SH3_1
Q01094	Transcription factor E2F1	Homo sapiens	P55345	Protein arginine N-methyltransferase 2	Homo sapiens	domain_motif	-	{...[PV]..P}:SH3_1|{[RKY]..P..P}:SH3_1
Q86YD1	Prostate tumor-overexpressed gene 1 protein	Homo sapiens	Q13813	Spectrin alpha chain, brain	Homo sapiens	domain_motif	-	{...[PV]..P}:SH3_1|{[RKY]..P..P}:SH3_1
Q8IYN2	Transcription elongation factor A protein-like 8	Homo sapiens	P62993	Growth factor receptor-bound protein 2	Homo sapiens	domain_motif	-	{...[PV]..P}:SH3_1|{[RKY]..P..P}:SH3_1
Q9HCC0	Methylcrotonoyl-CoA carboxylase beta chain, mitochondrial	Homo sapiens	Q8TF42	Ubiquitin-associated and SH3 domain-containing protein B	Homo sapiens	domain_motif	-	{...[PV]..P}:SH3_1|{[RKY]..P..P}:SH3_1
Q9HCQ7	FMRFamide-related peptides	Homo sapiens	P00519	Tyrosine-protein kinase ABL1	Homo sapiens	domain_motif	-	{...[PV]..P}:SH3_1|{[RKY]..P..P}:SH3_1
Q9HCQ7	FMRFamide-related peptides	Homo sapiens	P06241	Tyrosine-protein kinase Fyn	Homo sapiens	domain_motif	-	{...[PV]..P}:SH3_1|{[RKY]..P..P}:SH3_1
Q9HCQ7	FMRFamide-related peptides	Homo sapiens	P16333	Cytoplasmic protein NCK1	Homo sapiens	domain_motif	-	{...[PV]..P}:SH3_1|{[RKY]..P..P}:SH3_1
Q9UMS0	NFU1 iron-sulfur cluster scaffold homolog, mitochondrial	Homo sapiens	Q9P0V3	SH3 domain-binding protein 4	Homo sapiens	domain_motif	-	{...[PV]..P}:SH3_1|{[RKY]..P..P}:SH3_1
Q9UPZ6	Thrombospondin type-1 domain-containing protein 7A	Homo sapiens	O43150	Arf-GAP with SH3 domain, ANK repeat and PH domain-containing protein 2	Homo sapiens	domain_motif	-	{...[PV]..P}:SH3_1|{[RKY]..P..P}:SH3_1
Q7L190	Developmental pluripotency-associated protein 4	Homo sapiens	P46108	Adapter molecule crk	Homo sapiens	domain_motif	-	{...[PV]..P}:SH3_1|{[RKY]..P..P}:SH3_1|{(Y)..Q}:SH2|{(Y).N.}:SH2|{P..P.[KR]}:SH3_2
Q16658	Fascin	Homo sapiens	P62993	Growth factor receptor-bound protein 2	Homo sapiens	domain_motif	-	{...[PV]..P}:SH3_1|{[RKY]..P..P}:SH3_1|{(Y)..Q}:SH2|{(Y)[VLTFIC]..}:SH2
Q8IWN7	Retinitis pigmentosa 1-like 1 protein	Homo sapiens	P06241	Tyrosine-protein kinase Fyn	Homo sapiens	domain_motif	-	{...[PV]..P}:SH3_1|{[RKY]..P..P}:SH3_1|{(Y)..Q}:SH2|{(Y)[VLTFIC]..}:SH2
Q8IWN7	Retinitis pigmentosa 1-like 1 protein	Homo sapiens	P16333	Cytoplasmic protein NCK1	Homo sapiens	domain_motif	-	{...[PV]..P}:SH3_1|{[RKY]..P..P}:SH3_1|{(Y)..Q}:SH2|{(Y)[VLTFIC]..}:SH2
Q8IWN7	Retinitis pigmentosa 1-like 1 protein	Homo sapiens	P62993	Growth factor receptor-bound protein 2	Homo sapiens	domain_motif	-	{...[PV]..P}:SH3_1|{[RKY]..P..P}:SH3_1|{(Y)..Q}:SH2|{(Y)[VLTFIC]..}:SH2
Q96IZ0	PRKC apoptosis WT1 regulator protein	Homo sapiens	P62993	Growth factor receptor-bound protein 2	Homo sapiens	domain_motif	-	{...[PV]..P}:SH3_1|{[RKY]..P..P}:SH3_1|{(Y)..Q}:SH2|{(Y)[VLTFIC]..}:SH2
Q96DH6	RNA-binding protein Musashi homolog 2	Homo sapiens	P62993	Growth factor receptor-bound protein 2	Homo sapiens	domain_domain|domain_motif	RRM_1:SH3_1	{...[PV]..P}:SH3_1|{[RKY]..P..P}:SH3_1|{(Y)..Q}:SH2|{(Y)[VLTFIC]..}:SH2|{(Y).N.}:SH2
P02765	Alpha-2-HS-glycoprotein	Homo sapiens	P00519	Tyrosine-protein kinase ABL1	Homo sapiens	domain_motif	-	{...[PV]..P}:SH3_1|{[RKY]..P..P}:SH3_1|{(Y)..Q}:SH2|{(Y)[VLTFIC]..}:SH2|{(Y).N.}:SH2
Q05996	Zona pellucida sperm-binding protein 2	Homo sapiens	P12931	Proto-oncogene tyrosine-protein kinase Src	Homo sapiens	domain_motif	-	{...[PV]..P}:SH3_1|{[RKY]..P..P}:SH3_1|{(Y)..Q}:SH2|{(Y)[VLTFIC]..}:SH2|{(Y).N.}:SH2
Q9H5I1	Histone-lysine N-methyltransferase SUV39H2	Homo sapiens	P06241	Tyrosine-protein kinase Fyn	Homo sapiens	domain_motif	-	{...[PV]..P}:SH3_1|{[RKY]..P..P}:SH3_1|{(Y)..Q}:SH2|{(Y)[VLTFIC]..}:SH2|{(Y).N.}:SH2
Q9H5I1	Histone-lysine N-methyltransferase SUV39H2	Homo sapiens	P16333	Cytoplasmic protein NCK1	Homo sapiens	domain_motif	-	{...[PV]..P}:SH3_1|{[RKY]..P..P}:SH3_1|{(Y)..Q}:SH2|{(Y)[VLTFIC]..}:SH2|{(Y).N.}:SH2
Q9H5I1	Histone-lysine N-methyltransferase SUV39H2	Homo sapiens	P62993	Growth factor receptor-bound protein 2	Homo sapiens	domain_motif	-	{...[PV]..P}:SH3_1|{[RKY]..P..P}:SH3_1|{(Y)..Q}:SH2|{(Y)[VLTFIC]..}:SH2|{(Y).N.}:SH2
Q9Y2D5	A-kinase anchor protein 2	Homo sapiens	P12931	Proto-oncogene tyrosine-protein kinase Src	Homo sapiens	domain_motif	-	{...[PV]..P}:SH3_1|{[RKY]..P..P}:SH3_1|{(Y)..Q}:SH2|{(Y)[VLTFIC]..}:SH2|{(Y).N.}:SH2
Q9Y2D5	A-kinase anchor protein 2	Homo sapiens	P16333	Cytoplasmic protein NCK1	Homo sapiens	domain_motif	-	{...[PV]..P}:SH3_1|{[RKY]..P..P}:SH3_1|{(Y)..Q}:SH2|{(Y)[VLTFIC]..}:SH2|{(Y).N.}:SH2
Q9Y2D5	A-kinase anchor protein 2	Homo sapiens	P62993	Growth factor receptor-bound protein 2	Homo sapiens	domain_motif	-	{...[PV]..P}:SH3_1|{[RKY]..P..P}:SH3_1|{(Y)..Q}:SH2|{(Y)[VLTFIC]..}:SH2|{(Y).N.}:SH2
Q9Y2D5	A-kinase anchor protein 2	Homo sapiens	P46108	Adapter molecule crk	Homo sapiens	domain_motif	-	{...[PV]..P}:SH3_1|{[RKY]..P..P}:SH3_1|{(Y)..Q}:SH2|{(Y)[VLTFIC]..}:SH2|{(Y).N.}:SH2|{P..P.[KR]}:SH3_2
Q9UBC2	Epidermal growth factor receptor substrate 15-like 1	Homo sapiens	P62993	Growth factor receptor-bound protein 2	Homo sapiens	domain_motif	-	{...[PV]..P}:SH3_1|{[RKY]..P..P}:SH3_1|{(Y)..Q}:SH2|{(Y)[VLTFIC]..}:SH2|{(Y)[IV].[VILP]}:SH2|{[ILV].(Y)..[ILV]}:SH2
P26992	Ciliary neurotrophic factor receptor subunit alpha	Homo sapiens	P00519	Tyrosine-protein kinase ABL1	Homo sapiens	domain_domain|domain_motif	fn3:Pkinase_Tyr|fn3:SH3_1|fn3:SH2|ig:SH3_1|ig:SH2	{...[PV]..P}:SH3_1|{[RKY]..P..P}:SH3_1|{(Y)..Q}:SH2|{(Y)[VLTFIC]..}:SH2|{[ILV].(Y)..[ILV]}:SH2
P26992	Ciliary neurotrophic factor receptor subunit alpha	Homo sapiens	P06241	Tyrosine-protein kinase Fyn	Homo sapiens	domain_domain|domain_motif	fn3:Pkinase_Tyr|fn3:SH3_1|fn3:SH2|ig:SH3_1|ig:SH2	{...[PV]..P}:SH3_1|{[RKY]..P..P}:SH3_1|{(Y)..Q}:SH2|{(Y)[VLTFIC]..}:SH2|{[ILV].(Y)..[ILV]}:SH2
P26992	Ciliary neurotrophic factor receptor subunit alpha	Homo sapiens	P16333	Cytoplasmic protein NCK1	Homo sapiens	domain_domain|domain_motif	fn3:SH3_1|fn3:SH2|ig:SH3_1|ig:SH2	{...[PV]..P}:SH3_1|{[RKY]..P..P}:SH3_1|{(Y)..Q}:SH2|{(Y)[VLTFIC]..}:SH2|{[ILV].(Y)..[ILV]}:SH2
Q14296	Fas-activated serine/threonine kinase	Homo sapiens	P46108	Adapter molecule crk	Homo sapiens	domain_motif	-	{...[PV]..P}:SH3_1|{[RKY]..P..P}:SH3_1|{(Y)..Q}:SH2|{(Y)[VLTFIC]..}:SH2|{[ILV].(Y)..[ILV]}:SH2|{P..P.[KR]}:SH3_2
Q15109	Advanced glycosylation end product-specific receptor	Homo sapiens	P16333	Cytoplasmic protein NCK1	Homo sapiens	domain_motif	-	{...[PV]..P}:SH3_1|{[RKY]..P..P}:SH3_1|{(Y)[QDEVAIL][DENPYHI][IPVGAHS]}:SH2
Q15109	Advanced glycosylation end product-specific receptor	Homo sapiens	P62993	Growth factor receptor-bound protein 2	Homo sapiens	domain_motif	-	{...[PV]..P}:SH3_1|{[RKY]..P..P}:SH3_1|{(Y)[QDEVAIL][DENPYHI][IPVGAHS]}:SH2
Q15027	Arf-GAP with coiled-coil, ANK repeat and PH domain-containing protein 1	Homo sapiens	P12931	Proto-oncogene tyrosine-protein kinase Src	Homo sapiens	domain_domain|domain_motif	PH:SH3_1|PH:SH2|ArfGap:SH3_1	{...[PV]..P}:SH3_1|{[RKY]..P..P}:SH3_1|{(Y)[QDEVAIL][DENPYHI][IPVGAHS]}:SH2|{(Y)..Q}:SH2|{(Y)[VLTFIC]..}:SH2
Q15027	Arf-GAP with coiled-coil, ANK repeat and PH domain-containing protein 1	Homo sapiens	P16333	Cytoplasmic protein NCK1	Homo sapiens	domain_domain|domain_motif	PH:SH3_1|PH:SH2|ArfGap:SH3_1	{...[PV]..P}:SH3_1|{[RKY]..P..P}:SH3_1|{(Y)[QDEVAIL][DENPYHI][IPVGAHS]}:SH2|{(Y)..Q}:SH2|{(Y)[VLTFIC]..}:SH2
Q15027	Arf-GAP with coiled-coil, ANK repeat and PH domain-containing protein 1	Homo sapiens	P62993	Growth factor receptor-bound protein 2	Homo sapiens	domain_domain|domain_motif	PH:SH3_1|PH:SH2|ArfGap:SH3_1	{...[PV]..P}:SH3_1|{[RKY]..P..P}:SH3_1|{(Y)[QDEVAIL][DENPYHI][IPVGAHS]}:SH2|{(Y)..Q}:SH2|{(Y)[VLTFIC]..}:SH2
Q8IXK0	Polyhomeotic-like protein 2	Homo sapiens	P16333	Cytoplasmic protein NCK1	Homo sapiens	domain_domain|domain_motif	SAM_1:SH3_1	{...[PV]..P}:SH3_1|{[RKY]..P..P}:SH3_1|{(Y)[QDEVAIL][DENPYHI][IPVGAHS]}:SH2|{(Y)..Q}:SH2|{(Y)[VLTFIC]..}:SH2
Q8IXK0	Polyhomeotic-like protein 2	Homo sapiens	P62993	Growth factor receptor-bound protein 2	Homo sapiens	domain_domain|domain_motif	SAM_1:SH3_1	{...[PV]..P}:SH3_1|{[RKY]..P..P}:SH3_1|{(Y)[QDEVAIL][DENPYHI][IPVGAHS]}:SH2|{(Y)..Q}:SH2|{(Y)[VLTFIC]..}:SH2
Q96NS5	Ankyrin repeat and SOCS box protein 16	Homo sapiens	P12931	Proto-oncogene tyrosine-protein kinase Src	Homo sapiens	domain_domain|domain_motif	SOCS_box:SH2|Ank:SH3_1|Ank:SH2	{...[PV]..P}:SH3_1|{[RKY]..P..P}:SH3_1|{(Y)[QDEVAIL][DENPYHI][IPVGAHS]}:SH2|{(Y)..Q}:SH2|{(Y)[VLTFIC]..}:SH2
Q96NS5	Ankyrin repeat and SOCS box protein 16	Homo sapiens	P16333	Cytoplasmic protein NCK1	Homo sapiens	domain_domain|domain_motif	SOCS_box:SH2|Ank:SH3_1|Ank:SH2	{...[PV]..P}:SH3_1|{[RKY]..P..P}:SH3_1|{(Y)[QDEVAIL][DENPYHI][IPVGAHS]}:SH2|{(Y)..Q}:SH2|{(Y)[VLTFIC]..}:SH2
Q96NS5	Ankyrin repeat and SOCS box protein 16	Homo sapiens	P62993	Growth factor receptor-bound protein 2	Homo sapiens	domain_domain|domain_motif	SOCS_box:SH2|Ank:SH3_1|Ank:SH2	{...[PV]..P}:SH3_1|{[RKY]..P..P}:SH3_1|{(Y)[QDEVAIL][DENPYHI][IPVGAHS]}:SH2|{(Y)..Q}:SH2|{(Y)[VLTFIC]..}:SH2
Q96GM5	SWI/SNF-related matrix-associated actin-dependent regulator of chromatin subfamily D member 1	Homo sapiens	P62993	Growth factor receptor-bound protein 2	Homo sapiens	domain_domain|domain_motif	SWIB:SH3_1	{...[PV]..P}:SH3_1|{[RKY]..P..P}:SH3_1|{(Y)[QDEVAIL][DENPYHI][IPVGAHS]}:SH2|{(Y)..Q}:SH2|{(Y)[VLTFIC]..}:SH2
P26951	Interleukin-3 receptor subunit alpha	Homo sapiens	P06241	Tyrosine-protein kinase Fyn	Homo sapiens	domain_motif	-	{...[PV]..P}:SH3_1|{[RKY]..P..P}:SH3_1|{(Y)[QDEVAIL][DENPYHI][IPVGAHS]}:SH2|{(Y)..Q}:SH2|{(Y)[VLTFIC]..}:SH2|{(Y).N.}:SH2
P26951	Interleukin-3 receptor subunit alpha	Homo sapiens	P16333	Cytoplasmic protein NCK1	Homo sapiens	domain_motif	-	{...[PV]..P}:SH3_1|{[RKY]..P..P}:SH3_1|{(Y)[QDEVAIL][DENPYHI][IPVGAHS]}:SH2|{(Y)..Q}:SH2|{(Y)[VLTFIC]..}:SH2|{(Y).N.}:SH2
P49916	DNA ligase 3	Homo sapiens	P00519	Tyrosine-protein kinase ABL1	Homo sapiens	domain_motif	-	{...[PV]..P}:SH3_1|{[RKY]..P..P}:SH3_1|{(Y)[QDEVAIL][DENPYHI][IPVGAHS]}:SH2|{(Y)..Q}:SH2|{(Y)[VLTFIC]..}:SH2|{(Y).N.}:SH2
P49916	DNA ligase 3	Homo sapiens	P12931	Proto-oncogene tyrosine-protein kinase Src	Homo sapiens	domain_motif	-	{...[PV]..P}:SH3_1|{[RKY]..P..P}:SH3_1|{(Y)[QDEVAIL][DENPYHI][IPVGAHS]}:SH2|{(Y)..Q}:SH2|{(Y)[VLTFIC]..}:SH2|{(Y).N.}:SH2
Q99259	Glutamate decarboxylase 1	Homo sapiens	P00519	Tyrosine-protein kinase ABL1	Homo sapiens	domain_motif	-	{...[PV]..P}:SH3_1|{[RKY]..P..P}:SH3_1|{(Y)[QDEVAIL][DENPYHI][IPVGAHS]}:SH2|{(Y)..Q}:SH2|{(Y)[VLTFIC]..}:SH2|{(Y).N.}:SH2
Q99259	Glutamate decarboxylase 1	Homo sapiens	P06241	Tyrosine-protein kinase Fyn	Homo sapiens	domain_motif	-	{...[PV]..P}:SH3_1|{[RKY]..P..P}:SH3_1|{(Y)[QDEVAIL][DENPYHI][IPVGAHS]}:SH2|{(Y)..Q}:SH2|{(Y)[VLTFIC]..}:SH2|{(Y).N.}:SH2
Q99259	Glutamate decarboxylase 1	Homo sapiens	P16333	Cytoplasmic protein NCK1	Homo sapiens	domain_motif	-	{...[PV]..P}:SH3_1|{[RKY]..P..P}:SH3_1|{(Y)[QDEVAIL][DENPYHI][IPVGAHS]}:SH2|{(Y)..Q}:SH2|{(Y)[VLTFIC]..}:SH2|{(Y).N.}:SH2
Q99259	Glutamate decarboxylase 1	Homo sapiens	P62993	Growth factor receptor-bound protein 2	Homo sapiens	domain_motif	-	{...[PV]..P}:SH3_1|{[RKY]..P..P}:SH3_1|{(Y)[QDEVAIL][DENPYHI][IPVGAHS]}:SH2|{(Y)..Q}:SH2|{(Y)[VLTFIC]..}:SH2|{(Y).N.}:SH2
Q8NI27	THO complex subunit 2	Homo sapiens	P46108	Adapter molecule crk	Homo sapiens	domain_motif	-	{...[PV]..P}:SH3_1|{[RKY]..P..P}:SH3_1|{(Y)[QDEVAIL][DENPYHI][IPVGAHS]}:SH2|{(Y)..Q}:SH2|{(Y)[VLTFIC]..}:SH2|{(Y).N.}:SH2|{(Y)[IV].[VILP]}:SH2|{[ILV].(Y)..[ILV]}:SH2
P21333	Filamin-A	Homo sapiens	P00519	Tyrosine-protein kinase ABL1	Homo sapiens	domain_domain|domain_motif	CH:Pkinase_Tyr|CH:SH3_1|CH:SH2	{...[PV]..P}:SH3_1|{[RKY]..P..P}:SH3_1|{(Y)[QDEVAIL][DENPYHI][IPVGAHS]}:SH2|{(Y)..Q}:SH2|{(Y)[VLTFIC]..}:SH2|{(Y).N.}:SH2|{..T.(Y)..[IV]}:SH2|{(Y)[IV].[VILP]}:SH2|{[ILV].(Y)..[ILV]}:SH2
P21333	Filamin-A	Homo sapiens	P06241	Tyrosine-protein kinase Fyn	Homo sapiens	domain_domain|domain_motif	CH:Pkinase_Tyr|CH:SH3_1|CH:SH2	{...[PV]..P}:SH3_1|{[RKY]..P..P}:SH3_1|{(Y)[QDEVAIL][DENPYHI][IPVGAHS]}:SH2|{(Y)..Q}:SH2|{(Y)[VLTFIC]..}:SH2|{(Y).N.}:SH2|{..T.(Y)..[IV]}:SH2|{(Y)[IV].[VILP]}:SH2|{[ILV].(Y)..[ILV]}:SH2
P21333	Filamin-A	Homo sapiens	P12931	Proto-oncogene tyrosine-protein kinase Src	Homo sapiens	domain_domain|domain_motif	CH:Pkinase_Tyr|CH:SH3_1|CH:SH2	{...[PV]..P}:SH3_1|{[RKY]..P..P}:SH3_1|{(Y)[QDEVAIL][DENPYHI][IPVGAHS]}:SH2|{(Y)..Q}:SH2|{(Y)[VLTFIC]..}:SH2|{(Y).N.}:SH2|{..T.(Y)..[IV]}:SH2|{(Y)[IV].[VILP]}:SH2|{[ILV].(Y)..[ILV]}:SH2
Q5HY54	Filamin A, alpha	Homo sapiens	P62993	Growth factor receptor-bound protein 2	Homo sapiens	domain_domain|domain_motif	CH:SH3_1|CH:SH2	{...[PV]..P}:SH3_1|{[RKY]..P..P}:SH3_1|{(Y)[QDEVAIL][DENPYHI][IPVGAHS]}:SH2|{(Y)..Q}:SH2|{(Y)[VLTFIC]..}:SH2|{(Y).N.}:SH2|{..T.(Y)..[IV]}:SH2|{(Y)[IV].[VILP]}:SH2|{[ILV].(Y)..[ILV]}:SH2
Q6PIJ6	F-box only protein 38	Homo sapiens	P42684	Abelson tyrosine-protein kinase 2	Homo sapiens	domain_domain|domain_motif	F-box:SH3_1	{...[PV]..P}:SH3_1|{[RKY]..P..P}:SH3_1|{(Y)[QDEVAIL][DENPYHI][IPVGAHS]}:SH2|{(Y)..Q}:SH2|{(Y)[VLTFIC]..}:SH2|{(Y).N.}:SH2|{..T.(Y)..[IV]}:SH2|{(Y)[IV].[VILP]}:SH2|{[ILV].(Y)..[ILV]}:SH2
P30260	Cell division cycle protein 27 homolog	Homo sapiens	P00519	Tyrosine-protein kinase ABL1	Homo sapiens	domain_domain|domain_motif	TPR_1:SH3_1	{...[PV]..P}:SH3_1|{[RKY]..P..P}:SH3_1|{(Y)[QDEVAIL][DENPYHI][IPVGAHS]}:SH2|{(Y)..Q}:SH2|{(Y)[VLTFIC]..}:SH2|{(Y).N.}:SH2|{[ILV].(Y)..[ILV]}:SH2
P30260	Cell division cycle protein 27 homolog	Homo sapiens	P06241	Tyrosine-protein kinase Fyn	Homo sapiens	domain_domain|domain_motif	TPR_1:SH3_1	{...[PV]..P}:SH3_1|{[RKY]..P..P}:SH3_1|{(Y)[QDEVAIL][DENPYHI][IPVGAHS]}:SH2|{(Y)..Q}:SH2|{(Y)[VLTFIC]..}:SH2|{(Y).N.}:SH2|{[ILV].(Y)..[ILV]}:SH2
P30260	Cell division cycle protein 27 homolog	Homo sapiens	P16333	Cytoplasmic protein NCK1	Homo sapiens	domain_domain|domain_motif	TPR_1:SH3_1	{...[PV]..P}:SH3_1|{[RKY]..P..P}:SH3_1|{(Y)[QDEVAIL][DENPYHI][IPVGAHS]}:SH2|{(Y)..Q}:SH2|{(Y)[VLTFIC]..}:SH2|{(Y).N.}:SH2|{[ILV].(Y)..[ILV]}:SH2
Q8TAQ2	SWI/SNF complex subunit SMARCC2	Homo sapiens	P62993	Growth factor receptor-bound protein 2	Homo sapiens	domain_motif	-	{...[PV]..P}:SH3_1|{[RKY]..P..P}:SH3_1|{(Y)[QDEVAIL][DENPYHI][IPVGAHS]}:SH2|{(Y)..Q}:SH2|{(Y)[VLTFIC]..}:SH2|{(Y).N.}:SH2|{[ILV].(Y)..[ILV]}:SH2
Q96G74	OTU domain-containing protein 5	Homo sapiens	P62993	Growth factor receptor-bound protein 2	Homo sapiens	domain_motif	-	{...[PV]..P}:SH3_1|{[RKY]..P..P}:SH3_1|{(Y)[QDEVAIL][DENPYHI][IPVGAHS]}:SH2|{(Y)..Q}:SH2|{(Y)[VLTFIC]..}:SH2|{(Y).N.}:SH2|{[ILV].(Y)..[ILV]}:SH2
Q96Q35	Amyotrophic lateral sclerosis 2 chromosomal region candidate gene 12 protein	Homo sapiens	P12931	Proto-oncogene tyrosine-protein kinase Src	Homo sapiens	domain_motif	-	{...[PV]..P}:SH3_1|{[RKY]..P..P}:SH3_1|{(Y)[QDEVAIL][DENPYHI][IPVGAHS]}:SH2|{(Y)..Q}:SH2|{(Y)[VLTFIC]..}:SH2|{(Y).N.}:SH2|{[ILV].(Y)..[ILV]}:SH2
Q9H222	ATP-binding cassette sub-family G member 5	Homo sapiens	P16333	Cytoplasmic protein NCK1	Homo sapiens	domain_motif	-	{...[PV]..P}:SH3_1|{[RKY]..P..P}:SH3_1|{(Y)[QDEVAIL][DENPYHI][IPVGAHS]}:SH2|{(Y)..Q}:SH2|{(Y)[VLTFIC]..}:SH2|{(Y).N.}:SH2|{[ILV].(Y)..[ILV]}:SH2
P49916	DNA ligase 3	Homo sapiens	P46108	Adapter molecule crk	Homo sapiens	domain_motif	-	{...[PV]..P}:SH3_1|{[RKY]..P..P}:SH3_1|{(Y)[QDEVAIL][DENPYHI][IPVGAHS]}:SH2|{(Y)..Q}:SH2|{(Y)[VLTFIC]..}:SH2|{(Y).N.}:SH2|{P..P.[KR]}:SH3_2
P48960	CD97 antigen	Homo sapiens	P12931	Proto-oncogene tyrosine-protein kinase Src	Homo sapiens	domain_domain|domain_motif	EGF_CA:SH3_1	{...[PV]..P}:SH3_1|{[RKY]..P..P}:SH3_1|{(Y)[QDEVAIL][DENPYHI][IPVGAHS]}:SH2|{(Y)..Q}:SH2|{(Y)[VLTFIC]..}:SH2|{(Y)[IV].[VILP]}:SH2|{[ILV].(Y)..[ILV]}:SH2
P28340	DNA polymerase delta catalytic subunit	Homo sapiens	P00519	Tyrosine-protein kinase ABL1	Homo sapiens	domain_motif	-	{...[PV]..P}:SH3_1|{[RKY]..P..P}:SH3_1|{(Y)[QDEVAIL][DENPYHI][IPVGAHS]}:SH2|{(Y)..Q}:SH2|{(Y)[VLTFIC]..}:SH2|{(Y)[IV].[VILP]}:SH2|{[ILV].(Y)..[ILV]}:SH2
P28340	DNA polymerase delta catalytic subunit	Homo sapiens	P06241	Tyrosine-protein kinase Fyn	Homo sapiens	domain_motif	-	{...[PV]..P}:SH3_1|{[RKY]..P..P}:SH3_1|{(Y)[QDEVAIL][DENPYHI][IPVGAHS]}:SH2|{(Y)..Q}:SH2|{(Y)[VLTFIC]..}:SH2|{(Y)[IV].[VILP]}:SH2|{[ILV].(Y)..[ILV]}:SH2
P28340	DNA polymerase delta catalytic subunit	Homo sapiens	P12931	Proto-oncogene tyrosine-protein kinase Src	Homo sapiens	domain_motif	-	{...[PV]..P}:SH3_1|{[RKY]..P..P}:SH3_1|{(Y)[QDEVAIL][DENPYHI][IPVGAHS]}:SH2|{(Y)..Q}:SH2|{(Y)[VLTFIC]..}:SH2|{(Y)[IV].[VILP]}:SH2|{[ILV].(Y)..[ILV]}:SH2
P98161	Polycystin-1	Homo sapiens	P00519	Tyrosine-protein kinase ABL1	Homo sapiens	domain_motif	-	{...[PV]..P}:SH3_1|{[RKY]..P..P}:SH3_1|{(Y)[QDEVAIL][DENPYHI][IPVGAHS]}:SH2|{(Y)..Q}:SH2|{(Y)[VLTFIC]..}:SH2|{(Y)[IV].[VILP]}:SH2|{[ILV].(Y)..[ILV]}:SH2
P98161	Polycystin-1	Homo sapiens	P06241	Tyrosine-protein kinase Fyn	Homo sapiens	domain_motif	-	{...[PV]..P}:SH3_1|{[RKY]..P..P}:SH3_1|{(Y)[QDEVAIL][DENPYHI][IPVGAHS]}:SH2|{(Y)..Q}:SH2|{(Y)[VLTFIC]..}:SH2|{(Y)[IV].[VILP]}:SH2|{[ILV].(Y)..[ILV]}:SH2
Q96JJ3	Engulfment and cell motility protein 2	Homo sapiens	P62993	Growth factor receptor-bound protein 2	Homo sapiens	domain_motif	-	{...[PV]..P}:SH3_1|{[RKY]..P..P}:SH3_1|{(Y)[QDEVAIL][DENPYHI][IPVGAHS]}:SH2|{(Y)..Q}:SH2|{(Y)[VLTFIC]..}:SH2|{(Y)[IV].[VILP]}:SH2|{[ILV].(Y)..[ILV]}:SH2
Q9P0K7	Ankycorbin	Homo sapiens	P62993	Growth factor receptor-bound protein 2	Homo sapiens	domain_motif	-	{...[PV]..P}:SH3_1|{[RKY]..P..P}:SH3_1|{(Y)[QDEVAIL][DENPYHI][IPVGAHS]}:SH2|{(Y)..Q}:SH2|{(Y)[VLTFIC]..}:SH2|{[ILV].(Y)..[ILV]}:SH2
Q8IXK0	Polyhomeotic-like protein 2	Homo sapiens	P46109	Crk-like protein	Homo sapiens	domain_domain|domain_motif	SAM_1:SH3_1	{...[PV]..P}:SH3_1|{[RKY]..P..P}:SH3_1|{(Y)[QDEVAIL][DENPYHI][IPVGAHS]}:SH2|{(Y)..Q}:SH2|{(Y)[VLTFIC]..}:SH2|{P..P.[KR]}:SH3_2
Q16630	Cleavage and polyadenylation specificity factor subunit 6	Homo sapiens	O43639	Cytoplasmic protein NCK2	Homo sapiens	domain_motif	-	{...[PV]..P}:SH3_1|{[RKY]..P..P}:SH3_1|{(Y)[QDEVAIL][DENPYHI][IPVGAHS]}:SH2|{(Y)[VLTFIC]..}:SH2
Q99417	C-Myc-binding protein	Homo sapiens	P62993	Growth factor receptor-bound protein 2	Homo sapiens	domain_motif	-	{...[PV]..P}:SH3_1|{[RKY]..P..P}:SH3_1|{(Y)[QDEVAIL][DENPYHI][IPVGAHS]}:SH2|{(Y)[VLTFIC]..}:SH2
Q9UHB6	LIM domain and actin-binding protein 1	Homo sapiens	P62993	Growth factor receptor-bound protein 2	Homo sapiens	domain_domain|domain_motif	LIM:SH3_1	{...[PV]..P}:SH3_1|{[RKY]..P..P}:SH3_1|{(Y)[QDEVAIL][DENPYHI][IPVGAHS]}:SH2|{(Y)[VLTFIC]..}:SH2|{(Y).N.}:SH2
Q92988	Homeobox protein DLX-4	Homo sapiens	P06241	Tyrosine-protein kinase Fyn	Homo sapiens	domain_motif	-	{...[PV]..P}:SH3_1|{[RKY]..P..P}:SH3_1|{(Y)[QDEVAIL][DENPYHI][IPVGAHS]}:SH2|{(Y)[VLTFIC]..}:SH2|{(Y).N.}:SH2
Q92988	Homeobox protein DLX-4	Homo sapiens	P12931	Proto-oncogene tyrosine-protein kinase Src	Homo sapiens	domain_motif	-	{...[PV]..P}:SH3_1|{[RKY]..P..P}:SH3_1|{(Y)[QDEVAIL][DENPYHI][IPVGAHS]}:SH2|{(Y)[VLTFIC]..}:SH2|{(Y).N.}:SH2
Q92988	Homeobox protein DLX-4	Homo sapiens	P62993	Growth factor receptor-bound protein 2	Homo sapiens	domain_motif	-	{...[PV]..P}:SH3_1|{[RKY]..P..P}:SH3_1|{(Y)[QDEVAIL][DENPYHI][IPVGAHS]}:SH2|{(Y)[VLTFIC]..}:SH2|{(Y).N.}:SH2
Q9UBC5	Unconventional myosin-Ia	Homo sapiens	P62993	Growth factor receptor-bound protein 2	Homo sapiens	domain_domain|domain_motif	IQ:SH3_1|IQ:SH2|Myosin_head:SH3_1|Myosin_TH1:SH3_1	{...[PV]..P}:SH3_1|{[RKY]..P..P}:SH3_1|{(Y)[QDEVAIL][DENPYHI][IPVGAHS]}:SH2|{(Y)[VLTFIC]..}:SH2|{(Y).N.}:SH2|{(Y)[IV].[VILP]}:SH2|{[ILV].(Y)..[ILV]}:SH2
Q9Y2R2	Tyrosine-protein phosphatase non-receptor type 22	Homo sapiens	P06239	Tyrosine-protein kinase Lck	Homo sapiens	domain_domain|domain_motif	Y_phosphatase:Pkinase_Tyr|Y_phosphatase:SH3_1|Y_phosphatase:SH2	{...[PV]..P}:SH3_1|{[RKY]..P..P}:SH3_1|{(Y)[QDEVAIL][DENPYHI][IPVGAHS]}:SH2|{(Y)[VLTFIC]..}:SH2|{(Y).N.}:SH2|{(Y)[IV].[VILP]}:SH2|{[ILV].(Y)..[ILV]}:SH2
Q92922	SWI/SNF complex subunit SMARCC1	Homo sapiens	P62993	Growth factor receptor-bound protein 2	Homo sapiens	domain_motif	-	{...[PV]..P}:SH3_1|{[RKY]..P..P}:SH3_1|{(Y)[QDEVAIL][DENPYHI][IPVGAHS]}:SH2|{(Y)[VLTFIC]..}:SH2|{(Y).N.}:SH2|{[ILV].(Y)..[ILV]}:SH2
Q9Y6K9	NF-kappa-B essential modulator	Homo sapiens	P12931	Proto-oncogene tyrosine-protein kinase Src	Homo sapiens	domain_motif	-	{...[PV]..P}:SH3_1|{[RKY]..P..P}:SH3_1|{(Y)[QDEVAIL][DENPYHI][IPVGAHS]}:SH2|{(Y)[VLTFIC]..}:SH2|{(Y).N.}:SH2|{[ILV].(Y)..[ILV]}:SH2
Q13111	Chromatin assembly factor 1 subunit A	Homo sapiens	P06241	Tyrosine-protein kinase Fyn	Homo sapiens	domain_motif	-	{...[PV]..P}:SH3_1|{[RKY]..P..P}:SH3_1|{(Y)[QDEVAIL][DENPYHI][IPVGAHS]}:SH2|{(Y)[VLTFIC]..}:SH2|{(Y)[IV].[VILP]}:SH2
Q13111	Chromatin assembly factor 1 subunit A	Homo sapiens	P16333	Cytoplasmic protein NCK1	Homo sapiens	domain_motif	-	{...[PV]..P}:SH3_1|{[RKY]..P..P}:SH3_1|{(Y)[QDEVAIL][DENPYHI][IPVGAHS]}:SH2|{(Y)[VLTFIC]..}:SH2|{(Y)[IV].[VILP]}:SH2
P23759	Paired box protein Pax-7	Homo sapiens	P06241	Tyrosine-protein kinase Fyn	Homo sapiens	domain_motif	-	{...[PV]..P}:SH3_1|{[RKY]..P..P}:SH3_1|{(Y)[QDEVAIL][DENPYHI][IPVGAHS]}:SH2|{(Y)[VLTFIC]..}:SH2|{..T.(Y)..[IV]}:SH2
P23759	Paired box protein Pax-7	Homo sapiens	P12931	Proto-oncogene tyrosine-protein kinase Src	Homo sapiens	domain_motif	-	{...[PV]..P}:SH3_1|{[RKY]..P..P}:SH3_1|{(Y)[QDEVAIL][DENPYHI][IPVGAHS]}:SH2|{(Y)[VLTFIC]..}:SH2|{..T.(Y)..[IV]}:SH2
Q969F2	Protein naked cuticle homolog 2	Homo sapiens	P62993	Growth factor receptor-bound protein 2	Homo sapiens	domain_motif	-	{...[PV]..P}:SH3_1|{[RKY]..P..P}:SH3_1|{(Y)[QDEVAIL][DENPYHI][IPVGAHS]}:SH2|{(Y)[VLTFIC]..}:SH2|{..T.(Y)..[IV]}:SH2
Q13087	Protein disulfide-isomerase A2	Homo sapiens	P00519	Tyrosine-protein kinase ABL1	Homo sapiens	domain_motif	-	{...[PV]..P}:SH3_1|{[RKY]..P..P}:SH3_1|{(Y)[QDEVAIL][DENPYHI][IPVGAHS]}:SH2|{(Y)[VLTFIC]..}:SH2|{[ILV].(Y)..[ILV]}:SH2
Q13087	Protein disulfide-isomerase A2	Homo sapiens	P06241	Tyrosine-protein kinase Fyn	Homo sapiens	domain_motif	-	{...[PV]..P}:SH3_1|{[RKY]..P..P}:SH3_1|{(Y)[QDEVAIL][DENPYHI][IPVGAHS]}:SH2|{(Y)[VLTFIC]..}:SH2|{[ILV].(Y)..[ILV]}:SH2
Q13087	Protein disulfide-isomerase A2	Homo sapiens	P12931	Proto-oncogene tyrosine-protein kinase Src	Homo sapiens	domain_motif	-	{...[PV]..P}:SH3_1|{[RKY]..P..P}:SH3_1|{(Y)[QDEVAIL][DENPYHI][IPVGAHS]}:SH2|{(Y)[VLTFIC]..}:SH2|{[ILV].(Y)..[ILV]}:SH2
Q13087	Protein disulfide-isomerase A2	Homo sapiens	P16333	Cytoplasmic protein NCK1	Homo sapiens	domain_motif	-	{...[PV]..P}:SH3_1|{[RKY]..P..P}:SH3_1|{(Y)[QDEVAIL][DENPYHI][IPVGAHS]}:SH2|{(Y)[VLTFIC]..}:SH2|{[ILV].(Y)..[ILV]}:SH2
Q13087	Protein disulfide-isomerase A2	Homo sapiens	P62993	Growth factor receptor-bound protein 2	Homo sapiens	domain_motif	-	{...[PV]..P}:SH3_1|{[RKY]..P..P}:SH3_1|{(Y)[QDEVAIL][DENPYHI][IPVGAHS]}:SH2|{(Y)[VLTFIC]..}:SH2|{[ILV].(Y)..[ILV]}:SH2
Q9NRA0	Sphingosine kinase 2	Homo sapiens	P06241	Tyrosine-protein kinase Fyn	Homo sapiens	domain_motif	-	{...[PV]..P}:SH3_1|{[RKY]..P..P}:SH3_1|{(Y)[QDEVAIL][DENPYHI][IPVGAHS]}:SH2|{(Y)[VLTFIC]..}:SH2|{[ILV].(Y)..[ILV]}:SH2
Q9NRA0	Sphingosine kinase 2	Homo sapiens	P07948	Tyrosine-protein kinase Lyn	Homo sapiens	domain_motif	-	{...[PV]..P}:SH3_1|{[RKY]..P..P}:SH3_1|{(Y)[QDEVAIL][DENPYHI][IPVGAHS]}:SH2|{(Y)[VLTFIC]..}:SH2|{[ILV].(Y)..[ILV]}:SH2
Q13087	Protein disulfide-isomerase A2	Homo sapiens	P46108	Adapter molecule crk	Homo sapiens	domain_motif	-	{...[PV]..P}:SH3_1|{[RKY]..P..P}:SH3_1|{(Y)[QDEVAIL][DENPYHI][IPVGAHS]}:SH2|{(Y)[VLTFIC]..}:SH2|{[ILV].(Y)..[ILV]}:SH2|{P..P.[KR]}:SH3_2
Q9NUR3	Transmembrane protein 74B	Homo sapiens	P00519	Tyrosine-protein kinase ABL1	Homo sapiens	domain_motif	-	{...[PV]..P}:SH3_1|{[RKY]..P..P}:SH3_1|{(Y)[QDEVAIL][DENPYHI][IPVGAHS]}:SH2|{[ILV].(Y)..[ILV]}:SH2
Q9Y5X2	Sorting nexin-8	Homo sapiens	P00519	Tyrosine-protein kinase ABL1	Homo sapiens	domain_domain|domain_motif	PX:SH3_1	{...[PV]..P}:SH3_1|{[RKY]..P..P}:SH3_1|{(Y)[VLTFIC]..}:SH2
Q9Y5X2	Sorting nexin-8	Homo sapiens	P06241	Tyrosine-protein kinase Fyn	Homo sapiens	domain_domain|domain_motif	PX:SH3_1	{...[PV]..P}:SH3_1|{[RKY]..P..P}:SH3_1|{(Y)[VLTFIC]..}:SH2
Q9Y5X2	Sorting nexin-8	Homo sapiens	P62993	Growth factor receptor-bound protein 2	Homo sapiens	domain_domain|domain_motif	PX:SH3_1	{...[PV]..P}:SH3_1|{[RKY]..P..P}:SH3_1|{(Y)[VLTFIC]..}:SH2
P34820	Bone morphogenetic protein 8B	Homo sapiens	P00519	Tyrosine-protein kinase ABL1	Homo sapiens	domain_domain|domain_motif	TGF_beta:Pkinase_Tyr	{...[PV]..P}:SH3_1|{[RKY]..P..P}:SH3_1|{(Y)[VLTFIC]..}:SH2
P34820	Bone morphogenetic protein 8B	Homo sapiens	P06241	Tyrosine-protein kinase Fyn	Homo sapiens	domain_domain|domain_motif	TGF_beta:Pkinase_Tyr	{...[PV]..P}:SH3_1|{[RKY]..P..P}:SH3_1|{(Y)[VLTFIC]..}:SH2
Q96AC6	Kinesin-like protein KIFC2	Homo sapiens	P00519	Tyrosine-protein kinase ABL1	Homo sapiens	domain_motif	-	{...[PV]..P}:SH3_1|{[RKY]..P..P}:SH3_1|{(Y)[VLTFIC]..}:SH2
Q96AC6	Kinesin-like protein KIFC2	Homo sapiens	P16333	Cytoplasmic protein NCK1	Homo sapiens	domain_motif	-	{...[PV]..P}:SH3_1|{[RKY]..P..P}:SH3_1|{(Y)[VLTFIC]..}:SH2
Q8NFW9	Rab effector MyRIP	Homo sapiens	P16333	Cytoplasmic protein NCK1	Homo sapiens	domain_motif	-	{...[PV]..P}:SH3_1|{[RKY]..P..P}:SH3_1|{(Y)[VLTFIC]..}:SH2|{(Y).N.}:SH2
Q8NFW9	Rab effector MyRIP	Homo sapiens	P62993	Growth factor receptor-bound protein 2	Homo sapiens	domain_motif	-	{...[PV]..P}:SH3_1|{[RKY]..P..P}:SH3_1|{(Y)[VLTFIC]..}:SH2|{(Y).N.}:SH2
Q9UQ16	Dynamin-3	Homo sapiens	P06241	Tyrosine-protein kinase Fyn	Homo sapiens	domain_domain|domain_motif	PH:SH3_1|PH:SH2	{...[PV]..P}:SH3_1|{[RKY]..P..P}:SH3_1|{(Y)[VLTFIC]..}:SH2|{(Y).N.}:SH2|{(Y)[IV].[VILP]}:SH2
Q9UQ16	Dynamin-3	Homo sapiens	P62993	Growth factor receptor-bound protein 2	Homo sapiens	domain_domain|domain_motif	PH:SH3_1|PH:SH2	{...[PV]..P}:SH3_1|{[RKY]..P..P}:SH3_1|{(Y)[VLTFIC]..}:SH2|{(Y).N.}:SH2|{(Y)[IV].[VILP]}:SH2
P27816	Microtubule-associated protein 4	Homo sapiens	P16333	Cytoplasmic protein NCK1	Homo sapiens	domain_motif	-	{...[PV]..P}:SH3_1|{[RKY]..P..P}:SH3_1|{(Y)[VLTFIC]..}:SH2|{(Y).N.}:SH2|{(Y)[IV].[VILP]}:SH2|{[ILV].(Y)..[ILV]}:SH2
Q8WX92	Negative elongation factor B	Homo sapiens	P00519	Tyrosine-protein kinase ABL1	Homo sapiens	domain_motif	-	{...[PV]..P}:SH3_1|{[RKY]..P..P}:SH3_1|{(Y)[VLTFIC]..}:SH2|{(Y).N.}:SH2|{[ILV].(Y)..[ILV]}:SH2
Q8WX92	Negative elongation factor B	Homo sapiens	P06241	Tyrosine-protein kinase Fyn	Homo sapiens	domain_motif	-	{...[PV]..P}:SH3_1|{[RKY]..P..P}:SH3_1|{(Y)[VLTFIC]..}:SH2|{(Y).N.}:SH2|{[ILV].(Y)..[ILV]}:SH2
Q8WX92	Negative elongation factor B	Homo sapiens	P16333	Cytoplasmic protein NCK1	Homo sapiens	domain_motif	-	{...[PV]..P}:SH3_1|{[RKY]..P..P}:SH3_1|{(Y)[VLTFIC]..}:SH2|{(Y).N.}:SH2|{[ILV].(Y)..[ILV]}:SH2
Q8WX92	Negative elongation factor B	Homo sapiens	P62993	Growth factor receptor-bound protein 2	Homo sapiens	domain_motif	-	{...[PV]..P}:SH3_1|{[RKY]..P..P}:SH3_1|{(Y)[VLTFIC]..}:SH2|{(Y).N.}:SH2|{[ILV].(Y)..[ILV]}:SH2
Q9P270	SLAIN motif-containing protein 2	Homo sapiens	P62993	Growth factor receptor-bound protein 2	Homo sapiens	domain_motif	-	{...[PV]..P}:SH3_1|{[RKY]..P..P}:SH3_1|{(Y)[VLTFIC]..}:SH2|{(Y).N.}:SH2|{[ILV].(Y)..[ILV]}:SH2
P42167	Lamina-associated polypeptide 2, isoforms beta/gamma	Homo sapiens	P00519	Tyrosine-protein kinase ABL1	Homo sapiens	domain_motif	-	{...[PV]..P}:SH3_1|{[RKY]..P..P}:SH3_1|{(Y)[VLTFIC]..}:SH2|{(Y)[IV].[VILP]}:SH2
P42167	Lamina-associated polypeptide 2, isoforms beta/gamma	Homo sapiens	P06241	Tyrosine-protein kinase Fyn	Homo sapiens	domain_motif	-	{...[PV]..P}:SH3_1|{[RKY]..P..P}:SH3_1|{(Y)[VLTFIC]..}:SH2|{(Y)[IV].[VILP]}:SH2
P42167	Lamina-associated polypeptide 2, isoforms beta/gamma	Homo sapiens	P16333	Cytoplasmic protein NCK1	Homo sapiens	domain_motif	-	{...[PV]..P}:SH3_1|{[RKY]..P..P}:SH3_1|{(Y)[VLTFIC]..}:SH2|{(Y)[IV].[VILP]}:SH2
P54259	Atrophin-1	Homo sapiens	O43639	Cytoplasmic protein NCK2	Homo sapiens	domain_motif	-	{...[PV]..P}:SH3_1|{[RKY]..P..P}:SH3_1|{(Y)[VLTFIC]..}:SH2|{(Y)[IV].[VILP]}:SH2
Q16851	UTP--glucose-1-phosphate uridylyltransferase	Homo sapiens	P62993	Growth factor receptor-bound protein 2	Homo sapiens	domain_motif	-	{...[PV]..P}:SH3_1|{[RKY]..P..P}:SH3_1|{(Y)[VLTFIC]..}:SH2|{(Y)[IV].[VILP]}:SH2
P46092	C-C chemokine receptor type 10	Homo sapiens	P06241	Tyrosine-protein kinase Fyn	Homo sapiens	domain_domain|domain_motif	7tm_1:SH2	{...[PV]..P}:SH3_1|{[RKY]..P..P}:SH3_1|{(Y)[VLTFIC]..}:SH2|{(Y)[IV].[VILP]}:SH2|{[ILV].(Y)..[ILV]}:SH2
P46092	C-C chemokine receptor type 10	Homo sapiens	P16333	Cytoplasmic protein NCK1	Homo sapiens	domain_domain|domain_motif	7tm_1:SH2	{...[PV]..P}:SH3_1|{[RKY]..P..P}:SH3_1|{(Y)[VLTFIC]..}:SH2|{(Y)[IV].[VILP]}:SH2|{[ILV].(Y)..[ILV]}:SH2
Q96EV8	Dysbindin	Homo sapiens	P16333	Cytoplasmic protein NCK1	Homo sapiens	domain_motif	-	{...[PV]..P}:SH3_1|{[RKY]..P..P}:SH3_1|{(Y)[VLTFIC]..}:SH2|{..T.(Y)..[IV]}:SH2
Q9Y3E1	Hepatoma-derived growth factor-related protein 3	Homo sapiens	P62993	Growth factor receptor-bound protein 2	Homo sapiens	domain_motif	-	{...[PV]..P}:SH3_1|{[RKY]..P..P}:SH3_1|{(Y)[VLTFIC]..}:SH2|{..T.(Y)..[IV]}:SH2
Q9Y478	5'-AMP-activated protein kinase subunit beta-1	Homo sapiens	P62993	Growth factor receptor-bound protein 2	Homo sapiens	domain_motif	-	{...[PV]..P}:SH3_1|{[RKY]..P..P}:SH3_1|{(Y)[VLTFIC]..}:SH2|{[ILV].(Y)..[ILV]}:SH2
Q9GZM8	Nuclear distribution protein nudE-like 1	Homo sapiens	O60229	Kalirin	Homo sapiens	domain_motif	-	{...[PV]..P}:SH3_1|{[RKY]..P..P}:SH3_1|{L.K.V}:PH|{S..SS}:Pkinase|{[RK]..(S)[VI]..}:Pkinase|{.R.([ST])[^P]..}:Pkinase|{[RK][RK].([ST])[^P]..}:Pkinase|{...([ST])..E}:Pkinase|{...([ST])P..}:Pkinase|{...([ST])...[ST]}:Pkinase|{[KR]{0,2}[KR].{0,2}[KR].{2,4}[ILVM].[ILVF]}:Pkinase|{S..([ST])...}:Pkinase
Q86WR7	Uncharacterized protein C10orf47	Homo sapiens	Q12929	Epidermal growth factor receptor kinase substrate 8	Homo sapiens	domain_motif	-	{...[PV]..P}:SH3_1|{[RKY]..P..P}:SH3_1|{P..P..P}:PTB
Q9BU70	Nef-associated protein 1	Homo sapiens	Q99469	SH3 and cysteine-rich domain-containing protein	Homo sapiens	domain_motif	-	{...[PV]..P}:SH3_1|{[RKY]..P..P}:SH3_1|{P..P.[KR]}:SH3_2
Q8TAQ2	SWI/SNF complex subunit SMARCC2	Homo sapiens	Q15811	Intersectin-1	Homo sapiens	domain_motif	-	{...[PV]..P}:SH3_1|{[RKY]..P..P}:SH3_1|{P..P.[KR]}:SH3_2|{L.K.V}:PH
Q6P1M0	Long-chain fatty acid transport protein 4	Homo sapiens	Q12929	Epidermal growth factor receptor kinase substrate 8	Homo sapiens	domain_motif	-	{...[PV]..P}:SH3_1|{[RKY]..P..P}:SH3_1|{P..PG}:PTB|{P..P..P}:PTB
Q9Y6M9	NADH dehydrogenase [ubiquinone] 1 beta subcomplex subunit 9	Homo sapiens	Q99963	Endophilin-A3	Homo sapiens	domain_motif	-	{...[PV]..P}:SH3_1|{[RKY]..P..P}:SH3_1|{PP..P}:BAR
Q5VTD9	Zinc finger protein Gfi-1b	Homo sapiens	O60229	Kalirin	Homo sapiens	domain_domain|domain_motif	zf-C2H2:SH3_1|zf-C2H2:Pkinase	{...[PV]..P}:SH3_1|{[RKY]..P..P}:SH3_1|{ST.S}:Pkinase|{.R.([ST])[^P]..}:Pkinase|{[RK][RK].([ST])[^P]..}:Pkinase|{...([ST])P..}:Pkinase|{...([ST])...[ST]}:Pkinase|{S..([ST])...}:Pkinase
Q16643	Drebrin	Homo sapiens	Q06187	Tyrosine-protein kinase BTK	Homo sapiens	domain_domain|domain_motif	Cofilin_ADF:SH3_1	{...[PV]..P}:SH3_1|{L.K.V}:PH|{(Y)[QDEVAIL][DENPYHI][IPVGAHS]}:SH2|{(Y)..Q}:SH2|{(Y)[VLTFIC]..}:SH2|{(Y)[IV].[VILP]}:SH2|{PPP}:BTK|{PP.P}:BTK
Q13155	Aminoacyl tRNA synthase complex-interacting multifunctional protein 2	Homo sapiens	Q12929	Epidermal growth factor receptor kinase substrate 8	Homo sapiens	domain_motif	-	{...[PV]..P}:SH3_1|{P..DY}:SH3_1
Q96PU8	Protein quaking	Homo sapiens	P14317	Hematopoietic lineage cell-specific protein	Homo sapiens	domain_motif	-	{...[PV]..P}:SH3_1|{P..DY}:SH3_1
Q9Y5U2	Protein TSSC4	Homo sapiens	Q13813	Spectrin alpha chain, brain	Homo sapiens	domain_motif	-	{...[PV]..P}:SH3_1|{P..DY}:SH3_1
Q9NUG4	Uncharacterized protein C20orf160	Homo sapiens	P62993	Growth factor receptor-bound protein 2	Homo sapiens	domain_motif	-	{...[PV]..P}:SH3_1|{P..DY}:SH3_1|{(Y)..Q}:SH2|{(Y)[VLTFIC]..}:SH2|{(Y).N.}:SH2
P15941	Mucin-1	Homo sapiens	P12931	Proto-oncogene tyrosine-protein kinase Src	Homo sapiens	domain_motif	-	{...[PV]..P}:SH3_1|{P..DY}:SH3_1|{(Y)[QDEVAIL][DENPYHI][IPVGAHS]}:SH2|{(Y)[VLTFIC]..}:SH2|{(Y).N.}:SH2|{(Y)[IV].[VILP]}:SH2
Q9UQB8	Brain-specific angiogenesis inhibitor 1-associated protein 2	Homo sapiens	Q8IZP0	Abl interactor 1	Homo sapiens	domain_domain|domain_motif	SH3_2:SH3_1	{...[PV]..P}:SH3_1|{P..DY}:SH3_1|{[RKY]..P..P}:SH3_1
Q00978	Interferon regulatory factor 9	Homo sapiens	O00160	Unconventional myosin-If	Homo sapiens	domain_motif	-	{...[PV]..P}:SH3_1|{P..DY}:SH3_1|{[RKY]..P..P}:SH3_1
Q13285	Steroidogenic factor 1	Homo sapiens	P06241	Tyrosine-protein kinase Fyn	Homo sapiens	domain_motif	-	{...[PV]..P}:SH3_1|{P..DY}:SH3_1|{[RKY]..P..P}:SH3_1|{(Y)[QDEVAIL][DENPYHI][IPVGAHS]}:SH2|{(Y)[VLTFIC]..}:SH2|{(Y)[IV].[VILP]}:SH2
Q13285	Steroidogenic factor 1	Homo sapiens	P16333	Cytoplasmic protein NCK1	Homo sapiens	domain_motif	-	{...[PV]..P}:SH3_1|{P..DY}:SH3_1|{[RKY]..P..P}:SH3_1|{(Y)[QDEVAIL][DENPYHI][IPVGAHS]}:SH2|{(Y)[VLTFIC]..}:SH2|{(Y)[IV].[VILP]}:SH2
Q13285	Steroidogenic factor 1	Homo sapiens	P62993	Growth factor receptor-bound protein 2	Homo sapiens	domain_motif	-	{...[PV]..P}:SH3_1|{P..DY}:SH3_1|{[RKY]..P..P}:SH3_1|{(Y)[QDEVAIL][DENPYHI][IPVGAHS]}:SH2|{(Y)[VLTFIC]..}:SH2|{(Y)[IV].[VILP]}:SH2
P23760	Paired box protein Pax-3	Homo sapiens	P06241	Tyrosine-protein kinase Fyn	Homo sapiens	domain_motif	-	{...[PV]..P}:SH3_1|{P..DY}:SH3_1|{[RKY]..P..P}:SH3_1|{(Y)[QDEVAIL][DENPYHI][IPVGAHS]}:SH2|{(Y)[VLTFIC]..}:SH2|{..T.(Y)..[IV]}:SH2
P23760	Paired box protein Pax-3	Homo sapiens	P12931	Proto-oncogene tyrosine-protein kinase Src	Homo sapiens	domain_motif	-	{...[PV]..P}:SH3_1|{P..DY}:SH3_1|{[RKY]..P..P}:SH3_1|{(Y)[QDEVAIL][DENPYHI][IPVGAHS]}:SH2|{(Y)[VLTFIC]..}:SH2|{..T.(Y)..[IV]}:SH2
P38432	Coilin	Homo sapiens	O60229	Kalirin	Homo sapiens	domain_motif	-	{...[PV]..P}:SH3_1|{P..DY}:SH3_1|{[RKY]..P..P}:SH3_1|{S..SS}:Pkinase|{R.R..([ST])[^P]..}:Pkinase|{S.S..S}:Pkinase|{[RK]..(S)[VI]..}:Pkinase|{.R.([ST])[^P]..}:Pkinase|{[RK][RK].([ST])[^P]..}:Pkinase|{...([ST])..E}:Pkinase|{...([ST])P..}:Pkinase|{...([ST])P.[KR]}:Pkinase|{...([ST])...[ST]}:Pkinase|{[KR]{0,2}[KR].{0,2}[KR].{2,4}[ILVM].[ILVF]}:Pkinase|{S..([ST])...}:Pkinase
Q9Y5X3	Sorting nexin-5	Homo sapiens	Q15811	Intersectin-1	Homo sapiens	domain_domain|domain_motif	PX:SH3_1|PX:C2|PX:PH	{...[PV]..P}:SH3_1|{P..P.[KR]}:SH3_2
Q9ULV3	Cip1-interacting zinc finger protein	Homo sapiens	Q9P0V3	SH3 domain-binding protein 4	Homo sapiens	domain_motif	-	{...[PV]..P}:SH3_1|{P..P.[KR]}:SH3_2
Q15038	DAZ-associated protein 2	Homo sapiens	O75886	Signal transducing adapter molecule 2	Homo sapiens	domain_motif	-	{...[PV]..P}:SH3_1|{P.P..P}:UIM
O95630	STAM-binding protein	Homo sapiens	O75886	Signal transducing adapter molecule 2	Homo sapiens	domain_motif	-	{...[PV]..P}:SH3_1|{PA.P}:UIM|{Q.Q.Q}:VHS|{L...Y..L}:VHS
Q9BQ90	Kelch domain-containing protein 3	Homo sapiens	Q92796	Disks large homolog 3	Homo sapiens	domain_motif	-	{...[PV]..P}:SH3_1|{PP....P}:PDZ
Q9UBP9	PTB domain-containing engulfment adapter protein 1	Homo sapiens	Q12929	Epidermal growth factor receptor kinase substrate 8	Homo sapiens	domain_domain|domain_motif	PID:SH3_1	{...[PV]..P}:SH3_1|{PP...R}:PTB
Q15393	Splicing factor 3B subunit 3	Homo sapiens	Q12929	Epidermal growth factor receptor kinase substrate 8	Homo sapiens	domain_motif	-	{...[PV]..P}:SH3_1|{PP...R}:PTB
Q9NSB4	Keratin, type II cuticular Hb2	Homo sapiens	Q92796	Disks large homolog 3	Homo sapiens	domain_motif	-	{...[PV]..P}:SH3_1|{SS.S}:PDZ
Q15051	IQ calmodulin-binding motif-containing protein 1	Homo sapiens	Q14257	Reticulocalbin-2	Homo sapiens	domain_domain|domain_motif	IQ:efhand	{...[SACLIVTM]..[ILVMFCT]Q.{3,3}[RK].{4,5}[RKQ]..}:efhand
P35579	Myosin-9	Homo sapiens	P25815	Protein S100-P	Homo sapiens	domain_domain|domain_motif	Myosin_head:efhand|IQ:efhand|Myosin_N:efhand	{...[SACLIVTM]..[ILVMFCT]Q.{3,3}[RK].{4,5}[RKQ]..}:efhand
Q15109	Advanced glycosylation end product-specific receptor	Homo sapiens	P25815	Protein S100-P	Homo sapiens	domain_motif	-	{...[SACLIVTM]..[ILVMFCT]Q.{3,3}[RK].{4,5}[RKQ]..}:efhand
Q15628	Tumor necrosis factor receptor type 1-associated DEATH domain protein	Homo sapiens	Q14257	Reticulocalbin-2	Homo sapiens	domain_motif	-	{...[SACLIVTM]..[ILVMFCT]Q.{3,3}[RK].{4,5}[RKQ]..}:efhand
Q9GZT8	NIF3-like protein 1	Homo sapiens	P23297	Protein S100-A1	Homo sapiens	domain_motif	-	{...[SACLIVTM]..[ILVMFCT]Q.{3,3}[RK].{4,5}[RKQ]..}:efhand
Q6UWE0	E3 ubiquitin-protein ligase LRSAM1	Homo sapiens	P10916	Myosin regulatory light chain 2, ventricular/cardiac muscle isoform	Homo sapiens	domain_motif	-	{...[SACLIVTM]..[ILVMFCT]Q.{3,3}[RK].{4,5}[RKQ]..}:efhand|{CK...L}:efhand
Q8IY92	Structure-specific endonuclease subunit SLX4	Homo sapiens	P05109	Protein S100-A8	Homo sapiens	domain_motif	-	{...[SACLIVTM]..[ILVMFCT]Q.{3,3}[RK].{4,5}[RKQ]..}:efhand|{G..P...D}:efhand
Q9HBW0	Lysophosphatidic acid receptor 2	Homo sapiens	Q15599	Na(+)/H(+) exchange regulatory cofactor NHE-RF2	Homo sapiens	domain_domain|domain_motif	7tm_1:PDZ	{...[ST].[ACVILF]$}:PDZ
Q9NS75	Cysteinyl leukotriene receptor 2	Homo sapiens	Q12959	Disks large homolog 1	Homo sapiens	domain_domain|domain_motif	7tm_1:PDZ	{...[ST].[ACVILF]$}:PDZ
Q9BUL8	Programmed cell death protein 10	Homo sapiens	Q12923	Tyrosine-protein phosphatase non-receptor type 13	Homo sapiens	domain_motif	-	{...[ST].[ACVILF]$}:PDZ
Q9ULV1	Frizzled-4	Homo sapiens	O14745	Na(+)/H(+) exchange regulatory cofactor NHE-RF1	Homo sapiens	domain_motif	-	{...[ST].[ACVILF]$}:PDZ
P57678	Gem-associated protein 4	Homo sapiens	O14908	PDZ domain-containing protein GIPC1	Homo sapiens	domain_motif	-	{...[ST].[ACVILF]$}:PDZ|{P.PP}:PDZ
Q9BZM1	Group XIIA secretory phospholipase A2	Homo sapiens	O14641	Segment polarity protein dishevelled homolog DVL-2	Homo sapiens	domain_motif	-	{...[ST].[ACVILF]$}:PDZ|{P.PP}:PDZ
P33993	DNA replication licensing factor MCM7	Homo sapiens	O14908	PDZ domain-containing protein GIPC1	Homo sapiens	domain_motif	-	{...[ST].[ACVILF]$}:PDZ|{PP....P}:PDZ|{T...SS}:PDZ
P13569	Cystic fibrosis transmembrane conductance regulator	Homo sapiens	O14745	Na(+)/H(+) exchange regulatory cofactor NHE-RF1	Homo sapiens	domain_domain|domain_motif	ABC_tran:PDZ	{...[ST].[ACVILF]$}:PDZ|{T...SS}:PDZ
P13569	Cystic fibrosis transmembrane conductance regulator	Homo sapiens	O95049	Tight junction protein ZO-3	Homo sapiens	domain_domain|domain_motif	ABC_tran:PDZ	{...[ST].[ACVILF]$}:PDZ|{T...SS}:PDZ
Q9ULB1	Neurexin-1-alpha	Homo sapiens	O15018	PDZ domain-containing protein 2	Homo sapiens	domain_motif	-	{...[VLIFY].[ACVILF]$}:PDZ
Q9ULB1	Neurexin-1-alpha	Homo sapiens	O43166	Signal-induced proliferation-associated 1-like protein 1	Homo sapiens	domain_motif	-	{...[VLIFY].[ACVILF]$}:PDZ
Q9H1Y0	Autophagy protein 5	Homo sapiens	Q96AG4	Leucine-rich repeat-containing protein 59	Homo sapiens	domain_motif	-	{..[DE].(T)P.K}:LRR_1
Q9BZM1	Group XIIA secretory phospholipase A2	Homo sapiens	P06400	Retinoblastoma-associated protein	Homo sapiens	domain_motif	-	{..[LIMV]..[LM][FY]D.}:RB_A
Q9ULA0	Aspartyl aminopeptidase	Homo sapiens	P28749	Retinoblastoma-like protein 1	Homo sapiens	domain_motif	-	{..[LIMV]..[LM][FY]D.}:RB_A
Q8NHQ3	RBBP8 protein	Homo sapiens	P28749	Retinoblastoma-like protein 1	Homo sapiens	domain_motif	-	{..[LIMV]..[LM][FY]D.}:RB_A|{[LI].C.[DE]}:RB_B
Q13362	Serine/threonine-protein phosphatase 2A 56 kDa regulatory subunit gamma isoform	Homo sapiens	P67775	Serine/threonine-protein phosphatase 2A catalytic subunit alpha isoform	Homo sapiens	domain_domain|domain_motif	B56:Metallophos	{..[RK].{0,1}[VIL][^P][FW].}:Metallophos
Q14738	Serine/threonine-protein phosphatase 2A 56 kDa regulatory subunit delta isoform	Homo sapiens	P60510	Serine/threonine-protein phosphatase 4 catalytic subunit	Homo sapiens	domain_domain|domain_motif	B56:Metallophos	{..[RK].{0,1}[VIL][^P][FW].}:Metallophos
Q14738	Serine/threonine-protein phosphatase 2A 56 kDa regulatory subunit delta isoform	Homo sapiens	P62714	Serine/threonine-protein phosphatase 2A catalytic subunit beta isoform	Homo sapiens	domain_domain|domain_motif	B56:Metallophos	{..[RK].{0,1}[VIL][^P][FW].}:Metallophos
Q14738	Serine/threonine-protein phosphatase 2A 56 kDa regulatory subunit delta isoform	Homo sapiens	P67775	Serine/threonine-protein phosphatase 2A catalytic subunit alpha isoform	Homo sapiens	domain_domain|domain_motif	B56:Metallophos	{..[RK].{0,1}[VIL][^P][FW].}:Metallophos
Q15172	Serine/threonine-protein phosphatase 2A 56 kDa regulatory subunit alpha isoform	Homo sapiens	P67775	Serine/threonine-protein phosphatase 2A catalytic subunit alpha isoform	Homo sapiens	domain_domain|domain_motif	B56:Metallophos	{..[RK].{0,1}[VIL][^P][FW].}:Metallophos
Q15173	Serine/threonine-protein phosphatase 2A 56 kDa regulatory subunit beta isoform	Homo sapiens	P67775	Serine/threonine-protein phosphatase 2A catalytic subunit alpha isoform	Homo sapiens	domain_domain|domain_motif	B56:Metallophos	{..[RK].{0,1}[VIL][^P][FW].}:Metallophos
Q16537	Serine/threonine-protein phosphatase 2A 56 kDa regulatory subunit epsilon isoform	Homo sapiens	P62714	Serine/threonine-protein phosphatase 2A catalytic subunit beta isoform	Homo sapiens	domain_domain|domain_motif	B56:Metallophos	{..[RK].{0,1}[VIL][^P][FW].}:Metallophos
Q16537	Serine/threonine-protein phosphatase 2A 56 kDa regulatory subunit epsilon isoform	Homo sapiens	P67775	Serine/threonine-protein phosphatase 2A catalytic subunit alpha isoform	Homo sapiens	domain_domain|domain_motif	B56:Metallophos	{..[RK].{0,1}[VIL][^P][FW].}:Metallophos
P78371	T-complex protein 1 subunit beta	Homo sapiens	P60510	Serine/threonine-protein phosphatase 4 catalytic subunit	Homo sapiens	domain_domain|domain_motif	Cpn60_TCP1:Metallophos	{..[RK].{0,1}[VIL][^P][FW].}:Metallophos
P78371	T-complex protein 1 subunit beta	Homo sapiens	P62714	Serine/threonine-protein phosphatase 2A catalytic subunit beta isoform	Homo sapiens	domain_domain|domain_motif	Cpn60_TCP1:Metallophos	{..[RK].{0,1}[VIL][^P][FW].}:Metallophos
P78371	T-complex protein 1 subunit beta	Homo sapiens	P67775	Serine/threonine-protein phosphatase 2A catalytic subunit alpha isoform	Homo sapiens	domain_domain|domain_motif	Cpn60_TCP1:Metallophos	{..[RK].{0,1}[VIL][^P][FW].}:Metallophos
Q9HBF4	Zinc finger FYVE domain-containing protein 1	Homo sapiens	P62136	Serine/threonine-protein phosphatase PP1-alpha catalytic subunit	Homo sapiens	domain_domain|domain_motif	FYVE:Metallophos	{..[RK].{0,1}[VIL][^P][FW].}:Metallophos
Q8TF05	Serine/threonine-protein phosphatase 4 regulatory subunit 1	Homo sapiens	P60510	Serine/threonine-protein phosphatase 4 catalytic subunit	Homo sapiens	domain_domain|domain_motif	HEAT:Metallophos	{..[RK].{0,1}[VIL][^P][FW].}:Metallophos
Q8NAP3	Zinc finger and BTB domain-containing protein 38	Homo sapiens	P62136	Serine/threonine-protein phosphatase PP1-alpha catalytic subunit	Homo sapiens	domain_domain|domain_motif	zf-C2H2:Metallophos	{..[RK].{0,1}[VIL][^P][FW].}:Metallophos
Q5T8P6	RNA-binding protein 26	Homo sapiens	P62136	Serine/threonine-protein phosphatase PP1-alpha catalytic subunit	Homo sapiens	domain_domain|domain_motif	zf-CCCH:Metallophos	{..[RK].{0,1}[VIL][^P][FW].}:Metallophos
O15084	Serine/threonine-protein phosphatase 6 regulatory ankyrin repeat subunit A	Homo sapiens	O00743	Serine/threonine-protein phosphatase 6 catalytic subunit	Homo sapiens	domain_motif	-	{..[RK].{0,1}[VIL][^P][FW].}:Metallophos
O75170	Serine/threonine-protein phosphatase 6 regulatory subunit 2	Homo sapiens	O00743	Serine/threonine-protein phosphatase 6 catalytic subunit	Homo sapiens	domain_motif	-	{..[RK].{0,1}[VIL][^P][FW].}:Metallophos
O75663	TIP41-like protein	Homo sapiens	O00743	Serine/threonine-protein phosphatase 6 catalytic subunit	Homo sapiens	domain_motif	-	{..[RK].{0,1}[VIL][^P][FW].}:Metallophos
P63151	Serine/threonine-protein phosphatase 2A 55 kDa regulatory subunit B alpha isoform	Homo sapiens	P62714	Serine/threonine-protein phosphatase 2A catalytic subunit beta isoform	Homo sapiens	domain_motif	-	{..[RK].{0,1}[VIL][^P][FW].}:Metallophos
P63208	S-phase kinase-associated protein 1	Homo sapiens	P62136	Serine/threonine-protein phosphatase PP1-alpha catalytic subunit	Homo sapiens	domain_motif	-	{..[RK].{0,1}[VIL][^P][FW].}:Metallophos
P78396	Cyclin-A1	Homo sapiens	P62714	Serine/threonine-protein phosphatase 2A catalytic subunit beta isoform	Homo sapiens	domain_motif	-	{..[RK].{0,1}[VIL][^P][FW].}:Metallophos
Q00005	Serine/threonine-protein phosphatase 2A 55 kDa regulatory subunit B beta isoform	Homo sapiens	P60510	Serine/threonine-protein phosphatase 4 catalytic subunit	Homo sapiens	domain_motif	-	{..[RK].{0,1}[VIL][^P][FW].}:Metallophos
Q00005	Serine/threonine-protein phosphatase 2A 55 kDa regulatory subunit B beta isoform	Homo sapiens	P62714	Serine/threonine-protein phosphatase 2A catalytic subunit beta isoform	Homo sapiens	domain_motif	-	{..[RK].{0,1}[VIL][^P][FW].}:Metallophos
Q00005	Serine/threonine-protein phosphatase 2A 55 kDa regulatory subunit B beta isoform	Homo sapiens	P67775	Serine/threonine-protein phosphatase 2A catalytic subunit alpha isoform	Homo sapiens	domain_motif	-	{..[RK].{0,1}[VIL][^P][FW].}:Metallophos
Q02224	Centromere-associated protein E	Homo sapiens	P62136	Serine/threonine-protein phosphatase PP1-alpha catalytic subunit	Homo sapiens	domain_motif	-	{..[RK].{0,1}[VIL][^P][FW].}:Metallophos
Q07817	Bcl-2-like protein 1	Homo sapiens	P62136	Serine/threonine-protein phosphatase PP1-alpha catalytic subunit	Homo sapiens	domain_motif	-	{..[RK].{0,1}[VIL][^P][FW].}:Metallophos
Q13136	Liprin-alpha-1	Homo sapiens	P62714	Serine/threonine-protein phosphatase 2A catalytic subunit beta isoform	Homo sapiens	domain_motif	-	{..[RK].{0,1}[VIL][^P][FW].}:Metallophos
Q13136	Liprin-alpha-1	Homo sapiens	P67775	Serine/threonine-protein phosphatase 2A catalytic subunit alpha isoform	Homo sapiens	domain_motif	-	{..[RK].{0,1}[VIL][^P][FW].}:Metallophos
Q13616	Cullin-1	Homo sapiens	P62136	Serine/threonine-protein phosphatase PP1-alpha catalytic subunit	Homo sapiens	domain_motif	-	{..[RK].{0,1}[VIL][^P][FW].}:Metallophos
Q14573	Inositol 1,4,5-trisphosphate receptor type 3	Homo sapiens	P62136	Serine/threonine-protein phosphatase PP1-alpha catalytic subunit	Homo sapiens	domain_motif	-	{..[RK].{0,1}[VIL][^P][FW].}:Metallophos
Q14684	Ribosomal RNA processing protein 1 homolog B	Homo sapiens	P62136	Serine/threonine-protein phosphatase PP1-alpha catalytic subunit	Homo sapiens	domain_motif	-	{..[RK].{0,1}[VIL][^P][FW].}:Metallophos
Q15257	Serine/threonine-protein phosphatase 2A activator	Homo sapiens	P67775	Serine/threonine-protein phosphatase 2A catalytic subunit alpha isoform	Homo sapiens	domain_motif	-	{..[RK].{0,1}[VIL][^P][FW].}:Metallophos
Q16204	Coiled-coil domain-containing protein 6	Homo sapiens	P60510	Serine/threonine-protein phosphatase 4 catalytic subunit	Homo sapiens	domain_motif	-	{..[RK].{0,1}[VIL][^P][FW].}:Metallophos
Q562F6	Shugoshin-like 2	Homo sapiens	P67775	Serine/threonine-protein phosphatase 2A catalytic subunit alpha isoform	Homo sapiens	domain_motif	-	{..[RK].{0,1}[VIL][^P][FW].}:Metallophos
Q5H9R7	Serine/threonine-protein phosphatase 6 regulatory subunit 3	Homo sapiens	O00743	Serine/threonine-protein phosphatase 6 catalytic subunit	Homo sapiens	domain_motif	-	{..[RK].{0,1}[VIL][^P][FW].}:Metallophos
Q5MIZ7	Serine/threonine-protein phosphatase 4 regulatory subunit 3B	Homo sapiens	P60510	Serine/threonine-protein phosphatase 4 catalytic subunit	Homo sapiens	domain_motif	-	{..[RK].{0,1}[VIL][^P][FW].}:Metallophos
Q5R3F8	Protein phosphatase 1 regulatory subunit 29	Homo sapiens	P62136	Serine/threonine-protein phosphatase PP1-alpha catalytic subunit	Homo sapiens	domain_motif	-	{..[RK].{0,1}[VIL][^P][FW].}:Metallophos
Q5SZD4	Glycine N-acyltransferase-like protein 3	Homo sapiens	P60510	Serine/threonine-protein phosphatase 4 catalytic subunit	Homo sapiens	domain_motif	-	{..[RK].{0,1}[VIL][^P][FW].}:Metallophos
Q5T8A7	Protein phosphatase 1 regulatory subunit 26	Homo sapiens	P62136	Serine/threonine-protein phosphatase PP1-alpha catalytic subunit	Homo sapiens	domain_motif	-	{..[RK].{0,1}[VIL][^P][FW].}:Metallophos
Q5TH69	Brefeldin A-inhibited guanine nucleotide-exchange protein 3	Homo sapiens	P62136	Serine/threonine-protein phosphatase PP1-alpha catalytic subunit	Homo sapiens	domain_motif	-	{..[RK].{0,1}[VIL][^P][FW].}:Metallophos
Q5VSL9	Protein FAM40A	Homo sapiens	P62714	Serine/threonine-protein phosphatase 2A catalytic subunit beta isoform	Homo sapiens	domain_motif	-	{..[RK].{0,1}[VIL][^P][FW].}:Metallophos
Q5VSL9	Protein FAM40A	Homo sapiens	P67775	Serine/threonine-protein phosphatase 2A catalytic subunit alpha isoform	Homo sapiens	domain_motif	-	{..[RK].{0,1}[VIL][^P][FW].}:Metallophos
Q66LE6	Serine/threonine-protein phosphatase 2A 55 kDa regulatory subunit B delta isoform	Homo sapiens	P60510	Serine/threonine-protein phosphatase 4 catalytic subunit	Homo sapiens	domain_motif	-	{..[RK].{0,1}[VIL][^P][FW].}:Metallophos
Q66LE6	Serine/threonine-protein phosphatase 2A 55 kDa regulatory subunit B delta isoform	Homo sapiens	P62714	Serine/threonine-protein phosphatase 2A catalytic subunit beta isoform	Homo sapiens	domain_motif	-	{..[RK].{0,1}[VIL][^P][FW].}:Metallophos
Q66LE6	Serine/threonine-protein phosphatase 2A 55 kDa regulatory subunit B delta isoform	Homo sapiens	P67775	Serine/threonine-protein phosphatase 2A catalytic subunit alpha isoform	Homo sapiens	domain_motif	-	{..[RK].{0,1}[VIL][^P][FW].}:Metallophos
Q6GV28	Transmembrane protein 225	Homo sapiens	P62136	Serine/threonine-protein phosphatase PP1-alpha catalytic subunit	Homo sapiens	domain_motif	-	{..[RK].{0,1}[VIL][^P][FW].}:Metallophos
Q6IN85	Serine/threonine-protein phosphatase 4 regulatory subunit 3A	Homo sapiens	P60510	Serine/threonine-protein phosphatase 4 catalytic subunit	Homo sapiens	domain_motif	-	{..[RK].{0,1}[VIL][^P][FW].}:Metallophos
Q6NUP7	Serine/threonine-protein phosphatase 4 regulatory subunit 4	Homo sapiens	P60510	Serine/threonine-protein phosphatase 4 catalytic subunit	Homo sapiens	domain_motif	-	{..[RK].{0,1}[VIL][^P][FW].}:Metallophos
Q6PJW8	Consortin	Homo sapiens	P62136	Serine/threonine-protein phosphatase PP1-alpha catalytic subunit	Homo sapiens	domain_motif	-	{..[RK].{0,1}[VIL][^P][FW].}:Metallophos
Q6TDU7	Cancer susceptibility candidate protein 1	Homo sapiens	P62136	Serine/threonine-protein phosphatase PP1-alpha catalytic subunit	Homo sapiens	domain_motif	-	{..[RK].{0,1}[VIL][^P][FW].}:Metallophos
Q6ZMI0	Protein phosphatase 1 regulatory subunit 21	Homo sapiens	P62136	Serine/threonine-protein phosphatase PP1-alpha catalytic subunit	Homo sapiens	domain_motif	-	{..[RK].{0,1}[VIL][^P][FW].}:Metallophos
Q6ZMY3	SPOC domain-containing protein 1	Homo sapiens	P62136	Serine/threonine-protein phosphatase PP1-alpha catalytic subunit	Homo sapiens	domain_motif	-	{..[RK].{0,1}[VIL][^P][FW].}:Metallophos
Q70CQ1	Ubiquitin carboxyl-terminal hydrolase 49	Homo sapiens	P53041	Serine/threonine-protein phosphatase 5	Homo sapiens	domain_motif	-	{..[RK].{0,1}[VIL][^P][FW].}:Metallophos
Q7Z5V6	Protein phosphatase 1 regulatory subunit 32	Homo sapiens	P62136	Serine/threonine-protein phosphatase PP1-alpha catalytic subunit	Homo sapiens	domain_motif	-	{..[RK].{0,1}[VIL][^P][FW].}:Metallophos
Q7Z699	Sprouty-related, EVH1 domain-containing protein 1	Homo sapiens	P62136	Serine/threonine-protein phosphatase PP1-alpha catalytic subunit	Homo sapiens	domain_motif	-	{..[RK].{0,1}[VIL][^P][FW].}:Metallophos
Q86WC6	Protein phosphatase 1 regulatory subunit 27	Homo sapiens	P62136	Serine/threonine-protein phosphatase PP1-alpha catalytic subunit	Homo sapiens	domain_motif	-	{..[RK].{0,1}[VIL][^P][FW].}:Metallophos
Q8IWZ5	Tripartite motif-containing protein 42	Homo sapiens	P62136	Serine/threonine-protein phosphatase PP1-alpha catalytic subunit	Homo sapiens	domain_motif	-	{..[RK].{0,1}[VIL][^P][FW].}:Metallophos
Q8TAP8	Protein phosphatase 1 regulatory subunit 35	Homo sapiens	P62136	Serine/threonine-protein phosphatase PP1-alpha catalytic subunit	Homo sapiens	domain_motif	-	{..[RK].{0,1}[VIL][^P][FW].}:Metallophos
Q8TBB6	Probable cationic amino acid transporter	Homo sapiens	P62136	Serine/threonine-protein phosphatase PP1-alpha catalytic subunit	Homo sapiens	domain_motif	-	{..[RK].{0,1}[VIL][^P][FW].}:Metallophos
Q8WYN3	Cysteine/serine-rich nuclear protein 3	Homo sapiens	P62136	Serine/threonine-protein phosphatase PP1-alpha catalytic subunit	Homo sapiens	domain_motif	-	{..[RK].{0,1}[VIL][^P][FW].}:Metallophos
Q8WZ74	Cortactin-binding protein 2	Homo sapiens	P62714	Serine/threonine-protein phosphatase 2A catalytic subunit beta isoform	Homo sapiens	domain_motif	-	{..[RK].{0,1}[VIL][^P][FW].}:Metallophos
Q8WZ74	Cortactin-binding protein 2	Homo sapiens	P67775	Serine/threonine-protein phosphatase 2A catalytic subunit alpha isoform	Homo sapiens	domain_motif	-	{..[RK].{0,1}[VIL][^P][FW].}:Metallophos
Q92731	Estrogen receptor beta	Homo sapiens	P53041	Serine/threonine-protein phosphatase 5	Homo sapiens	domain_motif	-	{..[RK].{0,1}[VIL][^P][FW].}:Metallophos
Q969G9	Protein naked cuticle homolog 1	Homo sapiens	P67775	Serine/threonine-protein phosphatase 2A catalytic subunit alpha isoform	Homo sapiens	domain_motif	-	{..[RK].{0,1}[VIL][^P][FW].}:Metallophos
Q96D88	PRR14 protein (Fragment)	Homo sapiens	P62714	Serine/threonine-protein phosphatase 2A catalytic subunit beta isoform	Homo sapiens	domain_motif	-	{..[RK].{0,1}[VIL][^P][FW].}:Metallophos
Q96D88	PRR14 protein (Fragment)	Homo sapiens	P67775	Serine/threonine-protein phosphatase 2A catalytic subunit alpha isoform	Homo sapiens	domain_motif	-	{..[RK].{0,1}[VIL][^P][FW].}:Metallophos
Q96LQ0	Protein phosphatase 1 regulatory subunit 36	Homo sapiens	P62136	Serine/threonine-protein phosphatase PP1-alpha catalytic subunit	Homo sapiens	domain_motif	-	{..[RK].{0,1}[VIL][^P][FW].}:Metallophos
Q96MP5	Zinc finger SWIM domain-containing protein 3	Homo sapiens	P62136	Serine/threonine-protein phosphatase PP1-alpha catalytic subunit	Homo sapiens	domain_motif	-	{..[RK].{0,1}[VIL][^P][FW].}:Metallophos
Q96Q04	Serine/threonine-protein kinase LMTK3	Homo sapiens	P62136	Serine/threonine-protein phosphatase PP1-alpha catalytic subunit	Homo sapiens	domain_motif	-	{..[RK].{0,1}[VIL][^P][FW].}:Metallophos
Q99471	Prefoldin subunit 5	Homo sapiens	P62714	Serine/threonine-protein phosphatase 2A catalytic subunit beta isoform	Homo sapiens	domain_motif	-	{..[RK].{0,1}[VIL][^P][FW].}:Metallophos
Q9BRQ6	Coiled-coil-helix-coiled-coil-helix domain-containing protein 6	Homo sapiens	P62136	Serine/threonine-protein phosphatase PP1-alpha catalytic subunit	Homo sapiens	domain_motif	-	{..[RK].{0,1}[VIL][^P][FW].}:Metallophos
Q9BT49	THAP domain-containing protein 7	Homo sapiens	P48454	Serine/threonine-protein phosphatase 2B catalytic subunit gamma isoform	Homo sapiens	domain_motif	-	{..[RK].{0,1}[VIL][^P][FW].}:Metallophos
Q9BUL8	Programmed cell death protein 10	Homo sapiens	P67775	Serine/threonine-protein phosphatase 2A catalytic subunit alpha isoform	Homo sapiens	domain_motif	-	{..[RK].{0,1}[VIL][^P][FW].}:Metallophos
Q9BVS5	Potential tRNA (adenine(58)-N(1))-methyltransferase catalytic subunit TRMT61B	Homo sapiens	P62714	Serine/threonine-protein phosphatase 2A catalytic subunit beta isoform	Homo sapiens	domain_motif	-	{..[RK].{0,1}[VIL][^P][FW].}:Metallophos
Q9BWH6	RNA polymerase II-associated protein 1	Homo sapiens	P60510	Serine/threonine-protein phosphatase 4 catalytic subunit	Homo sapiens	domain_motif	-	{..[RK].{0,1}[VIL][^P][FW].}:Metallophos
Q9H0W5	Coiled-coil domain-containing protein 8	Homo sapiens	P62136	Serine/threonine-protein phosphatase PP1-alpha catalytic subunit	Homo sapiens	domain_motif	-	{..[RK].{0,1}[VIL][^P][FW].}:Metallophos
Q9H175	Cysteine/serine-rich nuclear protein 2	Homo sapiens	P62136	Serine/threonine-protein phosphatase PP1-alpha catalytic subunit	Homo sapiens	domain_motif	-	{..[RK].{0,1}[VIL][^P][FW].}:Metallophos
Q9NPG3	Ubinuclein-1	Homo sapiens	P62136	Serine/threonine-protein phosphatase PP1-alpha catalytic subunit	Homo sapiens	domain_motif	-	{..[RK].{0,1}[VIL][^P][FW].}:Metallophos
Q9NPH2	Inositol-3-phosphate synthase 1	Homo sapiens	P67775	Serine/threonine-protein phosphatase 2A catalytic subunit alpha isoform	Homo sapiens	domain_motif	-	{..[RK].{0,1}[VIL][^P][FW].}:Metallophos
Q9NRI5	Disrupted in schizophrenia 1 protein	Homo sapiens	O15442	Metallophosphoesterase domain-containing protein 1	Homo sapiens	domain_motif	-	{..[RK].{0,1}[VIL][^P][FW].}:Metallophos
Q9NRI5	Disrupted in schizophrenia 1 protein	Homo sapiens	P53041	Serine/threonine-protein phosphatase 5	Homo sapiens	domain_motif	-	{..[RK].{0,1}[VIL][^P][FW].}:Metallophos
Q9NW75	G patch domain-containing protein 2	Homo sapiens	P62136	Serine/threonine-protein phosphatase PP1-alpha catalytic subunit	Homo sapiens	domain_motif	-	{..[RK].{0,1}[VIL][^P][FW].}:Metallophos
Q9NX63	Coiled-coil-helix-coiled-coil-helix domain-containing protein 3, mitochondrial	Homo sapiens	P62136	Serine/threonine-protein phosphatase PP1-alpha catalytic subunit	Homo sapiens	domain_motif	-	{..[RK].{0,1}[VIL][^P][FW].}:Metallophos
Q9NY27	Serine/threonine-protein phosphatase 4 regulatory subunit 2	Homo sapiens	P60510	Serine/threonine-protein phosphatase 4 catalytic subunit	Homo sapiens	domain_motif	-	{..[RK].{0,1}[VIL][^P][FW].}:Metallophos
Q9P1Y5	Calmodulin-regulated spectrin-associated protein 3	Homo sapiens	P62136	Serine/threonine-protein phosphatase PP1-alpha catalytic subunit	Homo sapiens	domain_motif	-	{..[RK].{0,1}[VIL][^P][FW].}:Metallophos
Q9UJT2	Testis-specific serine kinase substrate	Homo sapiens	P62136	Serine/threonine-protein phosphatase PP1-alpha catalytic subunit	Homo sapiens	domain_motif	-	{..[RK].{0,1}[VIL][^P][FW].}:Metallophos
Q9UM82	Spermatogenesis-associated protein 2	Homo sapiens	P62136	Serine/threonine-protein phosphatase PP1-alpha catalytic subunit	Homo sapiens	domain_motif	-	{..[RK].{0,1}[VIL][^P][FW].}:Metallophos
Q9Y2T4	Serine/threonine-protein phosphatase 2A 55 kDa regulatory subunit B gamma isoform	Homo sapiens	P67775	Serine/threonine-protein phosphatase 2A catalytic subunit alpha isoform	Homo sapiens	domain_motif	-	{..[RK].{0,1}[VIL][^P][FW].}:Metallophos
Q9Y4F1	FERM, RhoGEF and pleckstrin domain-containing protein 1	Homo sapiens	P62136	Serine/threonine-protein phosphatase PP1-alpha catalytic subunit	Homo sapiens	domain_motif	-	{..[RK].{0,1}[VIL][^P][FW].}:Metallophos
Q9Y4F3	Limkain-b1	Homo sapiens	P62136	Serine/threonine-protein phosphatase PP1-alpha catalytic subunit	Homo sapiens	domain_motif	-	{..[RK].{0,1}[VIL][^P][FW].}:Metallophos
Q9Y4P8	WD repeat domain phosphoinositide-interacting protein 2	Homo sapiens	P53041	Serine/threonine-protein phosphatase 5	Homo sapiens	domain_motif	-	{..[RK].{0,1}[VIL][^P][FW].}:Metallophos
P51784	Ubiquitin carboxyl-terminal hydrolase 11	Homo sapiens	P49959	Double-strand break repair protein MRE11A	Homo sapiens	domain_motif	-	{..[RK].{0,1}[VIL][^P][FW].}:Metallophos|{.P[^P]I[^P][IV][^P]}:Metallophos
Q68CZ1	Protein fantom	Homo sapiens	P62136	Serine/threonine-protein phosphatase PP1-alpha catalytic subunit	Homo sapiens	domain_motif	-	{..[RK].{0,1}[VIL][^P][FW].}:Metallophos|{.P[^P]I[^P][IV][^P]}:Metallophos
Q8N3T6	Transmembrane protein 132C	Homo sapiens	P62136	Serine/threonine-protein phosphatase PP1-alpha catalytic subunit	Homo sapiens	domain_motif	-	{..[RK].{0,1}[VIL][^P][FW].}:Metallophos|{.P[^P]I[^P][IV][^P]}:Metallophos
Q8NG31	Protein CASC5	Homo sapiens	P62136	Serine/threonine-protein phosphatase PP1-alpha catalytic subunit	Homo sapiens	domain_motif	-	{..[RK].{0,1}[VIL][^P][FW].}:Metallophos|{.P[^P]I[^P][IV][^P]}:Metallophos
Q8TEL6	Short transient receptor potential channel 4-associated protein	Homo sapiens	P62136	Serine/threonine-protein phosphatase PP1-alpha catalytic subunit	Homo sapiens	domain_motif	-	{..[RK].{0,1}[VIL][^P][FW].}:Metallophos|{.P[^P]I[^P][IV][^P]}:Metallophos
Q8TEP8	Centrosomal protein of 192 kDa	Homo sapiens	P62136	Serine/threonine-protein phosphatase PP1-alpha catalytic subunit	Homo sapiens	domain_motif	-	{..[RK].{0,1}[VIL][^P][FW].}:Metallophos|{.P[^P]I[^P][IV][^P]}:Metallophos
Q96PZ7	CUB and sushi domain-containing protein 1	Homo sapiens	P62136	Serine/threonine-protein phosphatase PP1-alpha catalytic subunit	Homo sapiens	domain_motif	-	{..[RK].{0,1}[VIL][^P][FW].}:Metallophos|{.P[^P]I[^P][IV][^P]}:Metallophos
Q9BZA7	Protocadherin-11 X-linked	Homo sapiens	P62136	Serine/threonine-protein phosphatase PP1-alpha catalytic subunit	Homo sapiens	domain_motif	-	{..[RK].{0,1}[VIL][^P][FW].}:Metallophos|{.P[^P]I[^P][IV][^P]}:Metallophos
Q9NZJ4	Sacsin	Homo sapiens	P62136	Serine/threonine-protein phosphatase PP1-alpha catalytic subunit	Homo sapiens	domain_motif	-	{..[RK].{0,1}[VIL][^P][FW].}:Metallophos|{.P[^P]I[^P][IV][^P]}:Metallophos
Q9H8H2	Probable ATP-dependent RNA helicase DDX31	Homo sapiens	P62136	Serine/threonine-protein phosphatase PP1-alpha catalytic subunit	Homo sapiens	domain_domain|domain_motif	Helicase_C:Metallophos|DEAD:Metallophos	{..[RK].{0,1}[VIL][^P][FW].}:Metallophos|{D.P.T}:Metallophos
Q14C87	Transmembrane protein 132D	Homo sapiens	P62136	Serine/threonine-protein phosphatase PP1-alpha catalytic subunit	Homo sapiens	domain_motif	-	{..[RK].{0,1}[VIL][^P][FW].}:Metallophos|{D.P.T}:Metallophos
Q5FBB7	Shugoshin-like 1	Homo sapiens	P67775	Serine/threonine-protein phosphatase 2A catalytic subunit alpha isoform	Homo sapiens	domain_motif	-	{..[RK].{0,1}[VIL][^P][FW].}:Metallophos|{D.P.T}:Metallophos
Q5THK1	Protein PRR14L	Homo sapiens	P67775	Serine/threonine-protein phosphatase 2A catalytic subunit alpha isoform	Homo sapiens	domain_motif	-	{..[RK].{0,1}[VIL][^P][FW].}:Metallophos|{D.P.T}:Metallophos
Q86Y13	E3 ubiquitin-protein ligase DZIP3	Homo sapiens	P62136	Serine/threonine-protein phosphatase PP1-alpha catalytic subunit	Homo sapiens	domain_motif	-	{..[RK].{0,1}[VIL][^P][FW].}:Metallophos|{D.P.T}:Metallophos
Q9UPN7	Serine/threonine-protein phosphatase 6 regulatory subunit 1	Homo sapiens	O00743	Serine/threonine-protein phosphatase 6 catalytic subunit	Homo sapiens	domain_motif	-	{..[RK].{0,1}[VIL][^P][FW].}:Metallophos|{D.P.T}:Metallophos
Q14790	Caspase-8	Homo sapiens	Q13077	TNF receptor-associated factor 1	Homo sapiens	domain_motif	-	{..P.E..[FYWHDE].}:MATH|{P.E[^P].S[^P]}:MATH|{DD.....D}:MATH|{[PSAT].[QE]E}:MATH
Q8N8A2	Serine/threonine-protein phosphatase 6 regulatory ankyrin repeat subunit B	Homo sapiens	P53350	Serine/threonine-protein kinase PLK1	Homo sapiens	domain_domain|domain_motif	Ank:Pkinase	{.[DE].([ST])[ILFWMVA]..}:POLO_box|{.R.([ST])[^P]..}:Pkinase|{...([ST])..E}:Pkinase|{...([ST])P..}:Pkinase|{...([ST])P.[KR]}:Pkinase|{...([ST])...[ST]}:Pkinase|{[KR]{0,2}[KR].{0,2}[KR].{2,4}[ILVM].[ILVF]}:Pkinase|{S..([ST])...}:Pkinase
Q9H773	dCTP pyrophosphatase 1	Homo sapiens	P53350	Serine/threonine-protein kinase PLK1	Homo sapiens	domain_motif	-	{.[DE].([ST])[ILFWMVA]..}:POLO_box|{.R.([ST])[^P]..}:Pkinase|{[RK][RK].([ST])[^P]..}:Pkinase|{...([ST])..E}:Pkinase|{...([ST])P..}:Pkinase|{...([ST])...[ST]}:Pkinase|{[KR]{0,2}[KR].{0,2}[KR].{2,4}[ILVM].[ILVF]}:Pkinase
Q5VWP2	Protein FAM46C	Homo sapiens	O00444	Serine/threonine-protein kinase PLK4	Homo sapiens	domain_motif	-	{.[DE].([ST])[ILFWMVA]..}:POLO_box|{.R.([ST])[^P]..}:Pkinase|{[RK][RK].([ST])[^P]..}:Pkinase|{...([ST])..E}:Pkinase|{...([ST])P..}:Pkinase|{...([ST])...[ST]}:Pkinase|{[KR]{0,2}[KR].{0,2}[KR].{2,4}[ILVM].[ILVF]}:Pkinase|{S..([ST])...}:Pkinase
Q13410	Butyrophilin subfamily 1 member A1	Homo sapiens	P53350	Serine/threonine-protein kinase PLK1	Homo sapiens	domain_domain|domain_motif	SPRY:Pkinase	{.[DE].([ST])[ILFWMVA]..}:POLO_box|{.R.([ST])[^P]..}:Pkinase|{[RK][RK].([ST])[^P]..}:Pkinase|{...([ST])..E}:Pkinase|{...([ST])P..}:Pkinase|{...([ST])P.[KR]}:Pkinase|{...([ST])...[ST]}:Pkinase|{[KR]{0,2}[KR].{0,2}[KR].{2,4}[ILVM].[ILVF]}:Pkinase|{S..([ST])...}:Pkinase
Q92844	TRAF family member-associated NF-kappa-B activator	Homo sapiens	P53350	Serine/threonine-protein kinase PLK1	Homo sapiens	domain_motif	-	{.[DE].([ST])[ILFWMVA]..}:POLO_box|{.R.([ST])[^P]..}:Pkinase|{[RK][RK].([ST])[^P]..}:Pkinase|{...([ST])..E}:Pkinase|{...([ST])P..}:Pkinase|{...([ST])P.[KR]}:Pkinase|{...([ST])...[ST]}:Pkinase|{[KR]{0,2}[KR].{0,2}[KR].{2,4}[ILVM].[ILVF]}:Pkinase|{S..([ST])...}:Pkinase
P78539	Sushi repeat-containing protein SRPX	Homo sapiens	P53350	Serine/threonine-protein kinase PLK1	Homo sapiens	domain_domain|domain_motif	Sushi:Pkinase	{.[DE].([ST])[ILFWMVA]..}:POLO_box|{[RK]..(S)[VI]..}:Pkinase|{.R.([ST])[^P]..}:Pkinase|{[RK][RK].([ST])[^P]..}:Pkinase|{...([ST])..E}:Pkinase|{...([ST])P..}:Pkinase|{...([ST])P.[KR]}:Pkinase|{...([ST])...[ST]}:Pkinase|{[KR]{0,2}[KR].{0,2}[KR].{2,4}[ILVM].[ILVF]}:Pkinase|{S..([ST])...}:Pkinase
Q9UBS3	DnaJ homolog subfamily B member 9	Homo sapiens	P53350	Serine/threonine-protein kinase PLK1	Homo sapiens	domain_domain|domain_motif	DnaJ:Pkinase	{.[DE].([ST])[ILFWMVA]..}:POLO_box|{F..[FWY][ST][FY]}:Pkinase|{.R.([ST])[^P]..}:Pkinase|{...([ST])..E}:Pkinase|{...([ST])P..}:Pkinase|{...([ST])...[ST]}:Pkinase|{S..([ST])...}:Pkinase
Q9NWV8	BRISC and BRCA1-A complex member 1	Homo sapiens	P53350	Serine/threonine-protein kinase PLK1	Homo sapiens	domain_motif	-	{.[DE].([ST])[ILFWMVA]..}:POLO_box|{R.R..([ST])[^P]..}:Pkinase|{...([ST])..E}:Pkinase|{...([ST])P..}:Pkinase|{...([ST])...[ST]}:Pkinase|{S..([ST])...}:Pkinase
Q9BQ83	Structure-specific endonuclease subunit SLX1	Homo sapiens	P53350	Serine/threonine-protein kinase PLK1	Homo sapiens	domain_motif	-	{.[DE].([ST])[ILFWMVA]..}:POLO_box|{R.R..([ST])[^P]..}:Pkinase|{.R.([ST])[^P]..}:Pkinase|{...([ST])..E}:Pkinase|{[KR]{0,2}[KR].{0,2}[KR].{2,4}[ILVM].[ILVF]}:Pkinase
Q8IW35	Centrosomal protein of 97 kDa	Homo sapiens	P53350	Serine/threonine-protein kinase PLK1	Homo sapiens	domain_domain|domain_motif	IQ:Pkinase	{.[DE].([ST])[ILFWMVA]..}:POLO_box|{S..SS}:Pkinase|{.R.([ST])[^P]..}:Pkinase|{...([ST])..E}:Pkinase|{...([ST])P..}:Pkinase|{...([ST])...[ST]}:Pkinase|{[KR]{0,2}[KR].{0,2}[KR].{2,4}[ILVM].[ILVF]}:Pkinase|{S..([ST])...}:Pkinase
Q9Y5V3	Melanoma-associated antigen D1	Homo sapiens	P53350	Serine/threonine-protein kinase PLK1	Homo sapiens	domain_motif	-	{.[DE].([ST])[ILFWMVA]..}:POLO_box|{S..SS}:Pkinase|{.R.([ST])[^P]..}:Pkinase|{...([ST])..E}:Pkinase|{...([ST])P..}:Pkinase|{...([ST])P.[KR]}:Pkinase|{...([ST])...[ST]}:Pkinase|{[KR]{0,2}[KR].{0,2}[KR].{2,4}[ILVM].[ILVF]}:Pkinase|{S..([ST])...}:Pkinase
Q8NB46	Serine/threonine-protein phosphatase 6 regulatory ankyrin repeat subunit C	Homo sapiens	P53350	Serine/threonine-protein kinase PLK1	Homo sapiens	domain_motif	-	{.[DE].([ST])[ILFWMVA]..}:POLO_box|{S..SS}:Pkinase|{[RK]..(S)[VI]..}:Pkinase|{.R.([ST])[^P]..}:Pkinase|{...([ST])..E}:Pkinase|{...([ST])P..}:Pkinase|{...([ST])...[ST]}:Pkinase|{[KR]{0,2}[KR].{0,2}[KR].{2,4}[ILVM].[ILVF]}:Pkinase|{S..([ST])...}:Pkinase
P82094	TATA element modulatory factor	Homo sapiens	P53350	Serine/threonine-protein kinase PLK1	Homo sapiens	domain_motif	-	{.[DE].([ST])[ILFWMVA]..}:POLO_box|{S..SS}:Pkinase|{N.Y....E}:Pkinase|{R.R..([ST])[^P]..}:Pkinase|{S.S..S}:Pkinase|{ST.S}:Pkinase|{[RK]..(S)[VI]..}:Pkinase|{.R.([ST])[^P]..}:Pkinase|{...([ST])..E}:Pkinase|{...([ST])P..}:Pkinase|{...([ST])...[ST]}:Pkinase|{[KR]{0,2}[KR].{0,2}[KR].{2,4}[ILVM].[ILVF]}:Pkinase|{S..([ST])...}:Pkinase
Q13472	DNA topoisomerase 3-alpha	Homo sapiens	P53350	Serine/threonine-protein kinase PLK1	Homo sapiens	domain_motif	-	{.[DE].([ST])[ILFWMVA]..}:POLO_box|{S..SS}:Pkinase|{R.R..([ST])[^P]..}:Pkinase|{S.S..S}:Pkinase|{[RK]..(S)[VI]..}:Pkinase|{.R.([ST])[^P]..}:Pkinase|{[RK][RK].([ST])[^P]..}:Pkinase|{...([ST])..E}:Pkinase|{...([ST])P..}:Pkinase|{...([ST])P.[KR]}:Pkinase|{...([ST])...[ST]}:Pkinase|{[KR]{0,2}[KR].{0,2}[KR].{2,4}[ILVM].[ILVF]}:Pkinase|{S..([ST])...}:Pkinase
Q8TD16	Protein bicaudal D homolog 2	Homo sapiens	P53350	Serine/threonine-protein kinase PLK1	Homo sapiens	domain_motif	-	{.[DE].([ST])[ILFWMVA]..}:POLO_box|{S..SS}:Pkinase|{R.R..([ST])[^P]..}:Pkinase|{S.S..S}:Pkinase|{[RK]..(S)[VI]..}:Pkinase|{.R.([ST])[^P]..}:Pkinase|{[RK][RK].([ST])[^P]..}:Pkinase|{...([ST])..E}:Pkinase|{...([ST])P..}:Pkinase|{...([ST])P.[KR]}:Pkinase|{...([ST])...[ST]}:Pkinase|{[KR]{0,2}[KR].{0,2}[KR].{2,4}[ILVM].[ILVF]}:Pkinase|{S..([ST])...}:Pkinase
Q9BZF3	Oxysterol-binding protein-related protein 6	Homo sapiens	P53350	Serine/threonine-protein kinase PLK1	Homo sapiens	domain_domain|domain_motif	PH:Pkinase	{.[DE].([ST])[ILFWMVA]..}:POLO_box|{S..SS}:Pkinase|{R.R..([ST])[^P]..}:Pkinase|{S.S..S}:Pkinase|{ST.S}:Pkinase|{[RK]..(S)[VI]..}:Pkinase|{.R.([ST])[^P]..}:Pkinase|{[RK][RK].([ST])[^P]..}:Pkinase|{...([ST])..E}:Pkinase|{...([ST])P..}:Pkinase|{...([ST])P.[KR]}:Pkinase|{...([ST])...[ST]}:Pkinase|{[KR]{0,2}[KR].{0,2}[KR].{2,4}[ILVM].[ILVF]}:Pkinase|{S..([ST])...}:Pkinase
Q8IY92	Structure-specific endonuclease subunit SLX4	Homo sapiens	P53350	Serine/threonine-protein kinase PLK1	Homo sapiens	domain_motif	-	{.[DE].([ST])[ILFWMVA]..}:POLO_box|{S..SS}:Pkinase|{R.R..([ST])[^P]..}:Pkinase|{S.S..S}:Pkinase|{ST.S}:Pkinase|{[RK]..(S)[VI]..}:Pkinase|{.R.([ST])[^P]..}:Pkinase|{[RK][RK].([ST])[^P]..}:Pkinase|{...([ST])..E}:Pkinase|{...([ST])P..}:Pkinase|{...([ST])P.[KR]}:Pkinase|{...([ST])...[ST]}:Pkinase|{[KR]{0,2}[KR].{0,2}[KR].{2,4}[ILVM].[ILVF]}:Pkinase|{S..([ST])...}:Pkinase
Q9Y2H0	Disks large-associated protein 4	Homo sapiens	Q9NYY3	Serine/threonine-protein kinase PLK2	Homo sapiens	domain_motif	-	{.[DE].([ST])[ILFWMVA]..}:POLO_box|{S..SS}:Pkinase|{R.R..([ST])[^P]..}:Pkinase|{S.S..S}:Pkinase|{ST.S}:Pkinase|{[RK]..(S)[VI]..}:Pkinase|{.R.([ST])[^P]..}:Pkinase|{[RK][RK].([ST])[^P]..}:Pkinase|{...([ST])..E}:Pkinase|{...([ST])P..}:Pkinase|{...([ST])P.[KR]}:Pkinase|{...([ST])...[ST]}:Pkinase|{[KR]{0,2}[KR].{0,2}[KR].{2,4}[ILVM].[ILVF]}:Pkinase|{S..([ST])...}:Pkinase
Q6PGQ7	Protein aurora borealis	Homo sapiens	P53350	Serine/threonine-protein kinase PLK1	Homo sapiens	domain_motif	-	{.[DE].([ST])[ILFWMVA]..}:POLO_box|{S..SS}:Pkinase|{S.S..S}:Pkinase|{.R.([ST])[^P]..}:Pkinase|{[RK][RK].([ST])[^P]..}:Pkinase|{...([ST])..E}:Pkinase|{...([ST])P..}:Pkinase|{...([ST])P.[KR]}:Pkinase|{...([ST])...[ST]}:Pkinase|{S..([ST])...}:Pkinase
Q8TDY2	RB1-inducible coiled-coil protein 1	Homo sapiens	P53350	Serine/threonine-protein kinase PLK1	Homo sapiens	domain_motif	-	{.[DE].([ST])[ILFWMVA]..}:POLO_box|{S..SS}:Pkinase|{S.S..S}:Pkinase|{[RK]..(S)[VI]..}:Pkinase|{.R.([ST])[^P]..}:Pkinase|{[RK][RK].([ST])[^P]..}:Pkinase|{...([ST])..E}:Pkinase|{...([ST])P..}:Pkinase|{...([ST])...[ST]}:Pkinase|{[KR]{0,2}[KR].{0,2}[KR].{2,4}[ILVM].[ILVF]}:Pkinase|{S..([ST])...}:Pkinase
Q9Y2K6	Ubiquitin carboxyl-terminal hydrolase 20	Homo sapiens	P53350	Serine/threonine-protein kinase PLK1	Homo sapiens	domain_domain|domain_motif	zf-UBP:Pkinase|UCH:Pkinase	{.[DE].([ST])[ILFWMVA]..}:POLO_box|{S..SS}:Pkinase|{S.S..S}:Pkinase|{[RK]..(S)[VI]..}:Pkinase|{.R.([ST])[^P]..}:Pkinase|{[RK][RK].([ST])[^P]..}:Pkinase|{...([ST])..E}:Pkinase|{...([ST])P..}:Pkinase|{...([ST])P.[KR]}:Pkinase|{...([ST])...[ST]}:Pkinase|{[KR]{0,2}[KR].{0,2}[KR].{2,4}[ILVM].[ILVF]}:Pkinase|{S..([ST])...}:Pkinase
Q8IXK0	Polyhomeotic-like protein 2	Homo sapiens	P53350	Serine/threonine-protein kinase PLK1	Homo sapiens	domain_domain|domain_motif	SAM_1:Pkinase	{.[DE].([ST])[ILFWMVA]..}:POLO_box|{S..SS}:Pkinase|{S.S..S}:Pkinase|{[RK]..(S)[VI]..}:Pkinase|{.R.([ST])[^P]..}:Pkinase|{[RK][RK].([ST])[^P]..}:Pkinase|{...([ST])..E}:Pkinase|{...([ST])P..}:Pkinase|{...([ST])P.[KR]}:Pkinase|{...([ST])...[ST]}:Pkinase|{S..([ST])...}:Pkinase
Q9UKT4	F-box only protein 5	Homo sapiens	P53350	Serine/threonine-protein kinase PLK1	Homo sapiens	domain_domain|domain_motif	F-box:Pkinase	{.[DE].([ST])[ILFWMVA]..}:POLO_box|{S..SS}:Pkinase|{S.S..S}:Pkinase|{ST.S}:Pkinase|{.R.([ST])[^P]..}:Pkinase|{...([ST])..E}:Pkinase|{...([ST])P..}:Pkinase|{...([ST])P.[KR]}:Pkinase|{...([ST])...[ST]}:Pkinase|{S..([ST])...}:Pkinase
Q7Z3J3	RanBP2-like and GRIP domain-containing protein 4	Homo sapiens	P53350	Serine/threonine-protein kinase PLK1	Homo sapiens	domain_domain|domain_motif	TPR_1:Pkinase|Ran_BP1:Pkinase	{.[DE].([ST])[ILFWMVA]..}:POLO_box|{S..SS}:Pkinase|{S.S..S}:Pkinase|{ST.S}:Pkinase|{[RK]..(S)[VI]..}:Pkinase|{.R.([ST])[^P]..}:Pkinase|{[RK][RK].([ST])[^P]..}:Pkinase|{...([ST])..E}:Pkinase|{...([ST])P..}:Pkinase|{...([ST])P.[KR]}:Pkinase|{...([ST])...[ST]}:Pkinase|{[KR]{0,2}[KR].{0,2}[KR].{2,4}[ILVM].[ILVF]}:Pkinase|{S..([ST])...}:Pkinase
Q5JR59	Microtubule-associated tumor suppressor candidate 2	Homo sapiens	O00444	Serine/threonine-protein kinase PLK4	Homo sapiens	domain_motif	-	{.[DE].([ST])[ILFWMVA]..}:POLO_box|{S..SS}:Pkinase|{S.S..S}:Pkinase|{ST.S}:Pkinase|{[RK]..(S)[VI]..}:Pkinase|{.R.([ST])[^P]..}:Pkinase|{[RK][RK].([ST])[^P]..}:Pkinase|{...([ST])..E}:Pkinase|{...([ST])P..}:Pkinase|{...([ST])P.[KR]}:Pkinase|{...([ST])...[ST]}:Pkinase|{[KR]{0,2}[KR].{0,2}[KR].{2,4}[ILVM].[ILVF]}:Pkinase|{S..([ST])...}:Pkinase
Q9H6R7	WD repeat-containing protein C2orf44	Homo sapiens	P53350	Serine/threonine-protein kinase PLK1	Homo sapiens	domain_motif	-	{.[DE].([ST])[ILFWMVA]..}:POLO_box|{S..SS}:Pkinase|{ST.S}:Pkinase|{[RK]..(S)[VI]..}:Pkinase|{.R.([ST])[^P]..}:Pkinase|{[RK][RK].([ST])[^P]..}:Pkinase|{...([ST])..E}:Pkinase|{...([ST])P..}:Pkinase|{...([ST])...[ST]}:Pkinase|{S..([ST])...}:Pkinase
Q92889	DNA repair endonuclease XPF	Homo sapiens	P53350	Serine/threonine-protein kinase PLK1	Homo sapiens	domain_domain|domain_motif	ERCC4:Pkinase	{.[DE].([ST])[ILFWMVA]..}:POLO_box|{S.S..S}:Pkinase|{.R.([ST])[^P]..}:Pkinase|{[RK][RK].([ST])[^P]..}:Pkinase|{...([ST])..E}:Pkinase|{...([ST])P..}:Pkinase|{...([ST])...[ST]}:Pkinase|{[KR]{0,2}[KR].{0,2}[KR].{2,4}[ILVM].[ILVF]}:Pkinase|{S..([ST])...}:Pkinase
Q5VYV7	UPF0492 protein C20orf94	Homo sapiens	P53350	Serine/threonine-protein kinase PLK1	Homo sapiens	domain_motif	-	{.[DE].([ST])[ILFWMVA]..}:POLO_box|{S.S..S}:Pkinase|{.R.([ST])[^P]..}:Pkinase|{[RK][RK].([ST])[^P]..}:Pkinase|{...([ST])..E}:Pkinase|{...([ST])P..}:Pkinase|{...([ST])P.[KR]}:Pkinase|{...([ST])...[ST]}:Pkinase|{[KR]{0,2}[KR].{0,2}[KR].{2,4}[ILVM].[ILVF]}:Pkinase|{S..([ST])...}:Pkinase
Q7L5D6	Golgi to ER traffic protein 4 homolog	Homo sapiens	P53350	Serine/threonine-protein kinase PLK1	Homo sapiens	domain_motif	-	{.[DE].([ST])[ILFWMVA]..}:POLO_box|{S.S..S}:Pkinase|{[RK]..(S)[VI]..}:Pkinase|{.R.([ST])[^P]..}:Pkinase|{...([ST])..E}:Pkinase|{...([ST])P..}:Pkinase|{...([ST])P.[KR]}:Pkinase|{...([ST])...[ST]}:Pkinase|{[KR]{0,2}[KR].{0,2}[KR].{2,4}[ILVM].[ILVF]}:Pkinase|{S..([ST])...}:Pkinase
Q9Y5Q9	General transcription factor 3C polypeptide 3	Homo sapiens	P53350	Serine/threonine-protein kinase PLK1	Homo sapiens	domain_domain|domain_motif	TPR_1:Pkinase	{.[DE].([ST])[ILFWMVA]..}:POLO_box|{ST.S}:Pkinase|{.R.([ST])[^P]..}:Pkinase|{[RK][RK].([ST])[^P]..}:Pkinase|{...([ST])..E}:Pkinase|{...([ST])P..}:Pkinase|{...([ST])...[ST]}:Pkinase|{[KR]{0,2}[KR].{0,2}[KR].{2,4}[ILVM].[ILVF]}:Pkinase|{S..([ST])...}:Pkinase
Q9H0Q3	FXYD domain-containing ion transport regulator 6	Homo sapiens	Q04724	Transducin-like enhancer protein 1	Homo sapiens	domain_motif	-	{.[FYH].[IVM][^WFYP][^WFYP][ILM][ILMV].}:WD40
Q9UNL2	Translocon-associated protein subunit gamma	Homo sapiens	Q9P2S5	WD repeat-containing protein WRAP73	Homo sapiens	domain_motif	-	{.[FYH].[IVM][^WFYP][^WFYP][ILM][ILMV].}:WD40|{NE.....A}:WD40
Q9BVP2	Guanine nucleotide-binding protein-like 3	Homo sapiens	O76071	Probable cytosolic iron-sulfur protein assembly protein CIAO1	Homo sapiens	domain_domain|domain_motif	GTP_EFTU:WD40	{.KEN.}:WD40
Q9UHV9	Prefoldin subunit 2	Homo sapiens	Q96DI7	U5 small nuclear ribonucleoprotein 40 kDa protein	Homo sapiens	domain_motif	-	{.KEN.}:WD40
Q9UHV9	Prefoldin subunit 2	Homo sapiens	Q9P2S5	WD repeat-containing protein WRAP73	Homo sapiens	domain_motif	-	{.KEN.}:WD40
Q8TAX5	AFF4 protein	Homo sapiens	Q8IUQ4	E3 ubiquitin-protein ligase SIAH1	Homo sapiens	domain_motif	-	{.P.A.V.P[^P]}:Sina
Q8IXK0	Polyhomeotic-like protein 2	Homo sapiens	Q8IUQ4	E3 ubiquitin-protein ligase SIAH1	Homo sapiens	domain_motif	-	{.P.A.V.P[^P]}:Sina|{QQ.R}:Sina
Q99832	T-complex protein 1 subunit eta	Homo sapiens	P60510	Serine/threonine-protein phosphatase 4 catalytic subunit	Homo sapiens	domain_domain|domain_motif	Cpn60_TCP1:Metallophos	{.P[^P]I[^P][IV][^P]}:Metallophos
Q99832	T-complex protein 1 subunit eta	Homo sapiens	P62714	Serine/threonine-protein phosphatase 2A catalytic subunit beta isoform	Homo sapiens	domain_domain|domain_motif	Cpn60_TCP1:Metallophos	{.P[^P]I[^P][IV][^P]}:Metallophos
Q99832	T-complex protein 1 subunit eta	Homo sapiens	P67775	Serine/threonine-protein phosphatase 2A catalytic subunit alpha isoform	Homo sapiens	domain_domain|domain_motif	Cpn60_TCP1:Metallophos	{.P[^P]I[^P][IV][^P]}:Metallophos
Q8IZD2	Histone-lysine N-methyltransferase MLL5	Homo sapiens	P36873	Serine/threonine-protein phosphatase PP1-gamma catalytic subunit	Homo sapiens	domain_motif	-	{.P[^P]I[^P][IV][^P]}:Metallophos
Q8IZD2	Histone-lysine N-methyltransferase MLL5	Homo sapiens	P62140	Serine/threonine-protein phosphatase PP1-beta catalytic subunit	Homo sapiens	domain_motif	-	{.P[^P]I[^P][IV][^P]}:Metallophos
Q8N357	Transmembrane protein C2orf18	Homo sapiens	P13686	Tartrate-resistant acid phosphatase type 5	Homo sapiens	domain_motif	-	{.P[^P]I[^P][IV][^P]}:Metallophos
Q96EB6	NAD-dependent deacetylase sirtuin-1	Homo sapiens	P49959	Double-strand break repair protein MRE11A	Homo sapiens	domain_motif	-	{.P[^P]I[^P][IV][^P]}:Metallophos
Q96GX8	Uncharacterized protein C16orf74	Homo sapiens	Q08209	Serine/threonine-protein phosphatase 2B catalytic subunit alpha isoform	Homo sapiens	domain_motif	-	{.P[^P]I[^P][IV][^P]}:Metallophos
Q9BRB3	Phosphatidylinositol N-acetylglucosaminyltransferase subunit Q	Homo sapiens	Q99816	Tumor susceptibility gene 101 protein	Homo sapiens	domain_motif	-	{.P[TS]AP.}:UEV
Q9Y3U8	60S ribosomal protein L36	Homo sapiens	O43353	Receptor-interacting serine/threonine-protein kinase 2	Homo sapiens	domain_motif	-	{.R.([ST])[^P]..}:Pkinase|{...([ST])...[ST]}:Pkinase|{[KR]{0,2}[KR].{0,2}[KR].{2,4}[ILVM].[ILVF]}:Pkinase
Q9Y3U8	60S ribosomal protein L36	Homo sapiens	Q14164	Inhibitor of nuclear factor kappa-B kinase subunit epsilon	Homo sapiens	domain_motif	-	{.R.([ST])[^P]..}:Pkinase|{...([ST])...[ST]}:Pkinase|{[KR]{0,2}[KR].{0,2}[KR].{2,4}[ILVM].[ILVF]}:Pkinase
Q7L9L4	MOB kinase activator 1B	Homo sapiens	O95835	Serine/threonine-protein kinase LATS1	Homo sapiens	domain_domain|domain_motif	Mob1_phocein:Pkinase	{.R.([ST])[^P]..}:Pkinase|{...([ST])...[ST]}:Pkinase|{S..([ST])...}:Pkinase
Q3ZAQ7	Vacuolar ATPase assembly integral membrane protein VMA21	Homo sapiens	Q14164	Inhibitor of nuclear factor kappa-B kinase subunit epsilon	Homo sapiens	domain_motif	-	{.R.([ST])[^P]..}:Pkinase|{...([ST])...[ST]}:Pkinase|{S..([ST])...}:Pkinase
Q9H6Z9	Egl nine homolog 3	Homo sapiens	P28482	Mitogen-activated protein kinase 1	Homo sapiens	domain_motif	-	{.R.([ST])[^P]..}:Pkinase|{...([ST])...[ST]}:Pkinase|{S..([ST])...}:Pkinase
Q9H6Z9	Egl nine homolog 3	Homo sapiens	Q13164	Mitogen-activated protein kinase 7	Homo sapiens	domain_motif	-	{.R.([ST])[^P]..}:Pkinase|{...([ST])...[ST]}:Pkinase|{S..([ST])...}:Pkinase
Q9H6Z9	Egl nine homolog 3	Homo sapiens	Q16659	Mitogen-activated protein kinase 6	Homo sapiens	domain_motif	-	{.R.([ST])[^P]..}:Pkinase|{...([ST])...[ST]}:Pkinase|{S..([ST])...}:Pkinase
P06702	Protein S100-A9	Homo sapiens	O60285	NUAK family SNF1-like kinase 1	Homo sapiens	domain_domain|domain_motif	efhand:Pkinase	{.R.([ST])[^P]..}:Pkinase|{...([ST])..E}:Pkinase|{...([ST])...[ST]}:Pkinase
P27449	V-type proton ATPase 16 kDa proteolipid subunit	Homo sapiens	P27448	MAP/microtubule affinity-regulating kinase 3	Homo sapiens	domain_motif	-	{.R.([ST])[^P]..}:Pkinase|{...([ST])..E}:Pkinase|{...([ST])...[ST]}:Pkinase
P42771	Cyclin-dependent kinase inhibitor 2A, isoforms 1/2/3	Homo sapiens	O00311	Cell division cycle 7-related protein kinase	Homo sapiens	domain_motif	-	{.R.([ST])[^P]..}:Pkinase|{...([ST])..E}:Pkinase|{...([ST])...[ST]}:Pkinase
P42771	Cyclin-dependent kinase inhibitor 2A, isoforms 1/2/3	Homo sapiens	O14965	Aurora kinase A	Homo sapiens	domain_motif	-	{.R.([ST])[^P]..}:Pkinase|{...([ST])..E}:Pkinase|{...([ST])...[ST]}:Pkinase
P42771	Cyclin-dependent kinase inhibitor 2A, isoforms 1/2/3	Homo sapiens	P11802	Cyclin-dependent kinase 4	Homo sapiens	domain_motif	-	{.R.([ST])[^P]..}:Pkinase|{...([ST])..E}:Pkinase|{...([ST])...[ST]}:Pkinase
P42771	Cyclin-dependent kinase inhibitor 2A, isoforms 1/2/3	Homo sapiens	P17252	Protein kinase C alpha type	Homo sapiens	domain_motif	-	{.R.([ST])[^P]..}:Pkinase|{...([ST])..E}:Pkinase|{...([ST])...[ST]}:Pkinase
Q15649	Zinc finger HIT domain-containing protein 3	Homo sapiens	P19784	Casein kinase II subunit alpha'	Homo sapiens	domain_motif	-	{.R.([ST])[^P]..}:Pkinase|{...([ST])..E}:Pkinase|{...([ST])...[ST]}:Pkinase
Q9P0P0	E3 ubiquitin-protein ligase RNF181	Homo sapiens	Q9HAZ1	Dual specificity protein kinase CLK4	Homo sapiens	domain_motif	-	{.R.([ST])[^P]..}:Pkinase|{...([ST])..E}:Pkinase|{...([ST])...[ST]}:Pkinase
Q9GZT3	SRA stem-loop-interacting RNA-binding protein, mitochondrial	Homo sapiens	P68400	Casein kinase II subunit alpha	Homo sapiens	domain_domain|domain_motif	RRM_1:Pkinase	{.R.([ST])[^P]..}:Pkinase|{...([ST])..E}:Pkinase|{...([ST])...[ST]}:Pkinase|{[KR]{0,2}[KR].{0,2}[KR].{2,4}[ILVM].[ILVF]}:Pkinase
P30084	Enoyl-CoA hydratase, mitochondrial	Homo sapiens	O43353	Receptor-interacting serine/threonine-protein kinase 2	Homo sapiens	domain_motif	-	{.R.([ST])[^P]..}:Pkinase|{...([ST])..E}:Pkinase|{...([ST])...[ST]}:Pkinase|{[KR]{0,2}[KR].{0,2}[KR].{2,4}[ILVM].[ILVF]}:Pkinase
P63173	60S ribosomal protein L38	Homo sapiens	O43353	Receptor-interacting serine/threonine-protein kinase 2	Homo sapiens	domain_motif	-	{.R.([ST])[^P]..}:Pkinase|{...([ST])..E}:Pkinase|{...([ST])...[ST]}:Pkinase|{[KR]{0,2}[KR].{0,2}[KR].{2,4}[ILVM].[ILVF]}:Pkinase
P52209	6-phosphogluconate dehydrogenase, decarboxylating	Homo sapiens	P11802	Cyclin-dependent kinase 4	Homo sapiens	domain_domain|domain_motif	6PGD:Pkinase	{.R.([ST])[^P]..}:Pkinase|{...([ST])..E}:Pkinase|{...([ST])...[ST]}:Pkinase|{[KR]{0,2}[KR].{0,2}[KR].{2,4}[ILVM].[ILVF]}:Pkinase|{S..([ST])...}:Pkinase
P17987	T-complex protein 1 subunit alpha	Homo sapiens	O00506	Serine/threonine-protein kinase 25	Homo sapiens	domain_domain|domain_motif	Cpn60_TCP1:Pkinase	{.R.([ST])[^P]..}:Pkinase|{...([ST])..E}:Pkinase|{...([ST])...[ST]}:Pkinase|{[KR]{0,2}[KR].{0,2}[KR].{2,4}[ILVM].[ILVF]}:Pkinase|{S..([ST])...}:Pkinase
P48643	T-complex protein 1 subunit epsilon	Homo sapiens	O15264	Mitogen-activated protein kinase 13	Homo sapiens	domain_domain|domain_motif	Cpn60_TCP1:Pkinase	{.R.([ST])[^P]..}:Pkinase|{...([ST])..E}:Pkinase|{...([ST])...[ST]}:Pkinase|{[KR]{0,2}[KR].{0,2}[KR].{2,4}[ILVM].[ILVF]}:Pkinase|{S..([ST])...}:Pkinase
Q9BUL8	Programmed cell death protein 10	Homo sapiens	O00506	Serine/threonine-protein kinase 25	Homo sapiens	domain_domain|domain_motif	DUF1241:DUF1241|FH2:Pkinase	{.R.([ST])[^P]..}:Pkinase|{...([ST])..E}:Pkinase|{...([ST])...[ST]}:Pkinase|{[KR]{0,2}[KR].{0,2}[KR].{2,4}[ILVM].[ILVF]}:Pkinase|{S..([ST])...}:Pkinase
Q9UNH7	Sorting nexin-6	Homo sapiens	P19784	Casein kinase II subunit alpha'	Homo sapiens	domain_domain|domain_motif	PX:Pkinase	{.R.([ST])[^P]..}:Pkinase|{...([ST])..E}:Pkinase|{...([ST])...[ST]}:Pkinase|{[KR]{0,2}[KR].{0,2}[KR].{2,4}[ILVM].[ILVF]}:Pkinase|{S..([ST])...}:Pkinase
Q8WU90	Zinc finger CCCH domain-containing protein 15	Homo sapiens	P68400	Casein kinase II subunit alpha	Homo sapiens	domain_domain|domain_motif	zf-CCCH:Pkinase	{.R.([ST])[^P]..}:Pkinase|{...([ST])..E}:Pkinase|{...([ST])...[ST]}:Pkinase|{[KR]{0,2}[KR].{0,2}[KR].{2,4}[ILVM].[ILVF]}:Pkinase|{S..([ST])...}:Pkinase
Q8WU90	Zinc finger CCCH domain-containing protein 15	Homo sapiens	Q14164	Inhibitor of nuclear factor kappa-B kinase subunit epsilon	Homo sapiens	domain_domain|domain_motif	zf-CCCH:Pkinase	{.R.([ST])[^P]..}:Pkinase|{...([ST])..E}:Pkinase|{...([ST])...[ST]}:Pkinase|{[KR]{0,2}[KR].{0,2}[KR].{2,4}[ILVM].[ILVF]}:Pkinase|{S..([ST])...}:Pkinase
Q01469	Fatty acid-binding protein, epidermal	Homo sapiens	O14965	Aurora kinase A	Homo sapiens	domain_motif	-	{.R.([ST])[^P]..}:Pkinase|{...([ST])..E}:Pkinase|{...([ST])...[ST]}:Pkinase|{[KR]{0,2}[KR].{0,2}[KR].{2,4}[ILVM].[ILVF]}:Pkinase|{S..([ST])...}:Pkinase
Q01469	Fatty acid-binding protein, epidermal	Homo sapiens	O43353	Receptor-interacting serine/threonine-protein kinase 2	Homo sapiens	domain_motif	-	{.R.([ST])[^P]..}:Pkinase|{...([ST])..E}:Pkinase|{...([ST])...[ST]}:Pkinase|{[KR]{0,2}[KR].{0,2}[KR].{2,4}[ILVM].[ILVF]}:Pkinase|{S..([ST])...}:Pkinase
Q01469	Fatty acid-binding protein, epidermal	Homo sapiens	P24941	Cyclin-dependent kinase 2	Homo sapiens	domain_motif	-	{.R.([ST])[^P]..}:Pkinase|{...([ST])..E}:Pkinase|{...([ST])...[ST]}:Pkinase|{[KR]{0,2}[KR].{0,2}[KR].{2,4}[ILVM].[ILVF]}:Pkinase|{S..([ST])...}:Pkinase
Q13748	Tubulin alpha-3C/D chain	Homo sapiens	O14920	Inhibitor of nuclear factor kappa-B kinase subunit beta	Homo sapiens	domain_motif	-	{.R.([ST])[^P]..}:Pkinase|{...([ST])..E}:Pkinase|{...([ST])...[ST]}:Pkinase|{[KR]{0,2}[KR].{0,2}[KR].{2,4}[ILVM].[ILVF]}:Pkinase|{S..([ST])...}:Pkinase
Q13748	Tubulin alpha-3C/D chain	Homo sapiens	O15111	Inhibitor of nuclear factor kappa-B kinase subunit alpha	Homo sapiens	domain_motif	-	{.R.([ST])[^P]..}:Pkinase|{...([ST])..E}:Pkinase|{...([ST])...[ST]}:Pkinase|{[KR]{0,2}[KR].{0,2}[KR].{2,4}[ILVM].[ILVF]}:Pkinase|{S..([ST])...}:Pkinase
Q13748	Tubulin alpha-3C/D chain	Homo sapiens	O43353	Receptor-interacting serine/threonine-protein kinase 2	Homo sapiens	domain_motif	-	{.R.([ST])[^P]..}:Pkinase|{...([ST])..E}:Pkinase|{...([ST])...[ST]}:Pkinase|{[KR]{0,2}[KR].{0,2}[KR].{2,4}[ILVM].[ILVF]}:Pkinase|{S..([ST])...}:Pkinase
Q13748	Tubulin alpha-3C/D chain	Homo sapiens	P41279	Mitogen-activated protein kinase kinase kinase 8	Homo sapiens	domain_motif	-	{.R.([ST])[^P]..}:Pkinase|{...([ST])..E}:Pkinase|{...([ST])...[ST]}:Pkinase|{[KR]{0,2}[KR].{0,2}[KR].{2,4}[ILVM].[ILVF]}:Pkinase|{S..([ST])...}:Pkinase
Q13748	Tubulin alpha-3C/D chain	Homo sapiens	Q13233	Mitogen-activated protein kinase kinase kinase 1	Homo sapiens	domain_motif	-	{.R.([ST])[^P]..}:Pkinase|{...([ST])..E}:Pkinase|{...([ST])...[ST]}:Pkinase|{[KR]{0,2}[KR].{0,2}[KR].{2,4}[ILVM].[ILVF]}:Pkinase|{S..([ST])...}:Pkinase
Q15008	26S proteasome non-ATPase regulatory subunit 6	Homo sapiens	O00141	Serine/threonine-protein kinase Sgk1	Homo sapiens	domain_motif	-	{.R.([ST])[^P]..}:Pkinase|{...([ST])..E}:Pkinase|{...([ST])...[ST]}:Pkinase|{[KR]{0,2}[KR].{0,2}[KR].{2,4}[ILVM].[ILVF]}:Pkinase|{S..([ST])...}:Pkinase
Q15008	26S proteasome non-ATPase regulatory subunit 6	Homo sapiens	Q14164	Inhibitor of nuclear factor kappa-B kinase subunit epsilon	Homo sapiens	domain_motif	-	{.R.([ST])[^P]..}:Pkinase|{...([ST])..E}:Pkinase|{...([ST])...[ST]}:Pkinase|{[KR]{0,2}[KR].{0,2}[KR].{2,4}[ILVM].[ILVF]}:Pkinase|{S..([ST])...}:Pkinase
Q15631	Translin	Homo sapiens	Q14164	Inhibitor of nuclear factor kappa-B kinase subunit epsilon	Homo sapiens	domain_motif	-	{.R.([ST])[^P]..}:Pkinase|{...([ST])..E}:Pkinase|{...([ST])...[ST]}:Pkinase|{[KR]{0,2}[KR].{0,2}[KR].{2,4}[ILVM].[ILVF]}:Pkinase|{S..([ST])...}:Pkinase
Q6P1K2	Polyamine-modulated factor 1	Homo sapiens	O43683	Mitotic checkpoint serine/threonine-protein kinase BUB1	Homo sapiens	domain_motif	-	{.R.([ST])[^P]..}:Pkinase|{...([ST])..E}:Pkinase|{...([ST])...[ST]}:Pkinase|{[KR]{0,2}[KR].{0,2}[KR].{2,4}[ILVM].[ILVF]}:Pkinase|{S..([ST])...}:Pkinase
Q71U36	Tubulin alpha-1A chain	Homo sapiens	Q13233	Mitogen-activated protein kinase kinase kinase 1	Homo sapiens	domain_motif	-	{.R.([ST])[^P]..}:Pkinase|{...([ST])..E}:Pkinase|{...([ST])...[ST]}:Pkinase|{[KR]{0,2}[KR].{0,2}[KR].{2,4}[ILVM].[ILVF]}:Pkinase|{S..([ST])...}:Pkinase
Q92905	COP9 signalosome complex subunit 5	Homo sapiens	P36507	Dual specificity mitogen-activated protein kinase kinase 2	Homo sapiens	domain_motif	-	{.R.([ST])[^P]..}:Pkinase|{...([ST])..E}:Pkinase|{...([ST])...[ST]}:Pkinase|{[KR]{0,2}[KR].{0,2}[KR].{2,4}[ILVM].[ILVF]}:Pkinase|{S..([ST])...}:Pkinase
Q92905	COP9 signalosome complex subunit 5	Homo sapiens	P53355	Death-associated protein kinase 1	Homo sapiens	domain_motif	-	{.R.([ST])[^P]..}:Pkinase|{...([ST])..E}:Pkinase|{...([ST])...[ST]}:Pkinase|{[KR]{0,2}[KR].{0,2}[KR].{2,4}[ILVM].[ILVF]}:Pkinase|{S..([ST])...}:Pkinase
Q92905	COP9 signalosome complex subunit 5	Homo sapiens	Q16539	Mitogen-activated protein kinase 14	Homo sapiens	domain_motif	-	{.R.([ST])[^P]..}:Pkinase|{...([ST])..E}:Pkinase|{...([ST])...[ST]}:Pkinase|{[KR]{0,2}[KR].{0,2}[KR].{2,4}[ILVM].[ILVF]}:Pkinase|{S..([ST])...}:Pkinase
Q92905	COP9 signalosome complex subunit 5	Homo sapiens	Q8IVH8	Mitogen-activated protein kinase kinase kinase kinase 3	Homo sapiens	domain_motif	-	{.R.([ST])[^P]..}:Pkinase|{...([ST])..E}:Pkinase|{...([ST])...[ST]}:Pkinase|{[KR]{0,2}[KR].{0,2}[KR].{2,4}[ILVM].[ILVF]}:Pkinase|{S..([ST])...}:Pkinase
Q9UL15	BAG family molecular chaperone regulator 5	Homo sapiens	Q13233	Mitogen-activated protein kinase kinase kinase 1	Homo sapiens	domain_motif	-	{.R.([ST])[^P]..}:Pkinase|{...([ST])..E}:Pkinase|{...([ST])...[ST]}:Pkinase|{[KR]{0,2}[KR].{0,2}[KR].{2,4}[ILVM].[ILVF]}:Pkinase|{S..([ST])...}:Pkinase
Q9UL15	BAG family molecular chaperone regulator 5	Homo sapiens	Q99759	Mitogen-activated protein kinase kinase kinase 3	Homo sapiens	domain_motif	-	{.R.([ST])[^P]..}:Pkinase|{...([ST])..E}:Pkinase|{...([ST])...[ST]}:Pkinase|{[KR]{0,2}[KR].{0,2}[KR].{2,4}[ILVM].[ILVF]}:Pkinase|{S..([ST])...}:Pkinase
Q9UL46	Proteasome activator complex subunit 2	Homo sapiens	Q14164	Inhibitor of nuclear factor kappa-B kinase subunit epsilon	Homo sapiens	domain_motif	-	{.R.([ST])[^P]..}:Pkinase|{...([ST])..E}:Pkinase|{...([ST])...[ST]}:Pkinase|{[KR]{0,2}[KR].{0,2}[KR].{2,4}[ILVM].[ILVF]}:Pkinase|{S..([ST])...}:Pkinase
P19105	Myosin regulatory light chain 12A	Homo sapiens	O15111	Inhibitor of nuclear factor kappa-B kinase subunit alpha	Homo sapiens	domain_domain|domain_motif	efhand:Pkinase	{.R.([ST])[^P]..}:Pkinase|{...([ST])..E}:Pkinase|{...([ST])...[ST]}:Pkinase|{S..([ST])...}:Pkinase
P83916	Chromobox protein homolog 1	Homo sapiens	P17612	cAMP-dependent protein kinase catalytic subunit alpha	Homo sapiens	domain_motif	-	{.R.([ST])[^P]..}:Pkinase|{...([ST])..E}:Pkinase|{...([ST])...[ST]}:Pkinase|{S..([ST])...}:Pkinase
Q9NRX5	Serine incorporator 1	Homo sapiens	P20794	Serine/threonine-protein kinase MAK	Homo sapiens	domain_motif	-	{.R.([ST])[^P]..}:Pkinase|{...([ST])..E}:Pkinase|{...([ST])...[ST]}:Pkinase|{S..([ST])...}:Pkinase
Q9UIJ7	GTP:AMP phosphotransferase, mitochondrial	Homo sapiens	O43293	Death-associated protein kinase 3	Homo sapiens	domain_motif	-	{.R.([ST])[^P]..}:Pkinase|{...([ST])..E}:Pkinase|{...([ST])...[ST]}:Pkinase|{S..([ST])...}:Pkinase
Q15019	Septin-2	Homo sapiens	Q13177	Serine/threonine-protein kinase PAK 2	Homo sapiens	domain_domain|domain_motif	Septin:PBD|Septin:Pkinase	{.R.([ST])[^P]..}:Pkinase|{...([ST])..E}:Pkinase|{...([ST])P..}:Pkinase|{...([ST])...[ST]}:Pkinase|{[KR]{0,2}[KR].{0,2}[KR].{2,4}[ILVM].[ILVF]}:Pkinase
Q15019	Septin-2	Homo sapiens	Q14164	Inhibitor of nuclear factor kappa-B kinase subunit epsilon	Homo sapiens	domain_domain|domain_motif	Septin:Pkinase	{.R.([ST])[^P]..}:Pkinase|{...([ST])..E}:Pkinase|{...([ST])P..}:Pkinase|{...([ST])...[ST]}:Pkinase|{[KR]{0,2}[KR].{0,2}[KR].{2,4}[ILVM].[ILVF]}:Pkinase
Q9Y265	RuvB-like 1	Homo sapiens	P41279	Mitogen-activated protein kinase kinase kinase 8	Homo sapiens	domain_domain|domain_motif	TIP49:Pkinase	{.R.([ST])[^P]..}:Pkinase|{...([ST])..E}:Pkinase|{...([ST])P..}:Pkinase|{...([ST])...[ST]}:Pkinase|{[KR]{0,2}[KR].{0,2}[KR].{2,4}[ILVM].[ILVF]}:Pkinase
Q9Y265	RuvB-like 1	Homo sapiens	Q14164	Inhibitor of nuclear factor kappa-B kinase subunit epsilon	Homo sapiens	domain_domain|domain_motif	TIP49:Pkinase	{.R.([ST])[^P]..}:Pkinase|{...([ST])..E}:Pkinase|{...([ST])P..}:Pkinase|{...([ST])...[ST]}:Pkinase|{[KR]{0,2}[KR].{0,2}[KR].{2,4}[ILVM].[ILVF]}:Pkinase
Q9Y265	RuvB-like 1	Homo sapiens	Q99558	Mitogen-activated protein kinase kinase kinase 14	Homo sapiens	domain_domain|domain_motif	TIP49:Pkinase	{.R.([ST])[^P]..}:Pkinase|{...([ST])..E}:Pkinase|{...([ST])P..}:Pkinase|{...([ST])...[ST]}:Pkinase|{[KR]{0,2}[KR].{0,2}[KR].{2,4}[ILVM].[ILVF]}:Pkinase
Q9Y265	RuvB-like 1	Homo sapiens	Q99759	Mitogen-activated protein kinase kinase kinase 3	Homo sapiens	domain_domain|domain_motif	TIP49:Pkinase	{.R.([ST])[^P]..}:Pkinase|{...([ST])..E}:Pkinase|{...([ST])P..}:Pkinase|{...([ST])...[ST]}:Pkinase|{[KR]{0,2}[KR].{0,2}[KR].{2,4}[ILVM].[ILVF]}:Pkinase
Q9Y265	RuvB-like 1	Homo sapiens	Q9UHD2	Serine/threonine-protein kinase TBK1	Homo sapiens	domain_domain|domain_motif	TIP49:Pkinase	{.R.([ST])[^P]..}:Pkinase|{...([ST])..E}:Pkinase|{...([ST])P..}:Pkinase|{...([ST])...[ST]}:Pkinase|{[KR]{0,2}[KR].{0,2}[KR].{2,4}[ILVM].[ILVF]}:Pkinase
P07737	Profilin-1	Homo sapiens	O15264	Mitogen-activated protein kinase 13	Homo sapiens	domain_motif	-	{.R.([ST])[^P]..}:Pkinase|{...([ST])..E}:Pkinase|{...([ST])P..}:Pkinase|{...([ST])...[ST]}:Pkinase|{[KR]{0,2}[KR].{0,2}[KR].{2,4}[ILVM].[ILVF]}:Pkinase
P49913	Cathelicidin antimicrobial peptide	Homo sapiens	P45983	Mitogen-activated protein kinase 8	Homo sapiens	domain_motif	-	{.R.([ST])[^P]..}:Pkinase|{...([ST])..E}:Pkinase|{...([ST])P..}:Pkinase|{...([ST])...[ST]}:Pkinase|{[KR]{0,2}[KR].{0,2}[KR].{2,4}[ILVM].[ILVF]}:Pkinase
Q06609	DNA repair protein RAD51 homolog 1	Homo sapiens	O14757	Serine/threonine-protein kinase Chk1	Homo sapiens	domain_motif	-	{.R.([ST])[^P]..}:Pkinase|{...([ST])..E}:Pkinase|{...([ST])P..}:Pkinase|{...([ST])...[ST]}:Pkinase|{[KR]{0,2}[KR].{0,2}[KR].{2,4}[ILVM].[ILVF]}:Pkinase
Q96C86	Scavenger mRNA-decapping enzyme DcpS	Homo sapiens	P19784	Casein kinase II subunit alpha'	Homo sapiens	domain_motif	-	{.R.([ST])[^P]..}:Pkinase|{...([ST])..E}:Pkinase|{...([ST])P..}:Pkinase|{...([ST])...[ST]}:Pkinase|{[KR]{0,2}[KR].{0,2}[KR].{2,4}[ILVM].[ILVF]}:Pkinase
Q9P1U1	Actin-related protein 3B	Homo sapiens	P11802	Cyclin-dependent kinase 4	Homo sapiens	domain_domain|domain_motif	Actin:Pkinase	{.R.([ST])[^P]..}:Pkinase|{...([ST])..E}:Pkinase|{...([ST])P..}:Pkinase|{...([ST])...[ST]}:Pkinase|{[KR]{0,2}[KR].{0,2}[KR].{2,4}[ILVM].[ILVF]}:Pkinase|{S..([ST])...}:Pkinase
Q9HCN4	GPN-loop GTPase 1	Homo sapiens	P68400	Casein kinase II subunit alpha	Homo sapiens	domain_domain|domain_motif	ATP_bind_1:Pkinase	{.R.([ST])[^P]..}:Pkinase|{...([ST])..E}:Pkinase|{...([ST])P..}:Pkinase|{...([ST])...[ST]}:Pkinase|{[KR]{0,2}[KR].{0,2}[KR].{2,4}[ILVM].[ILVF]}:Pkinase|{S..([ST])...}:Pkinase
Q16667	Cyclin-dependent kinase inhibitor 3	Homo sapiens	P24941	Cyclin-dependent kinase 2	Homo sapiens	domain_domain|domain_motif	CDKN3:Pkinase	{.R.([ST])[^P]..}:Pkinase|{...([ST])..E}:Pkinase|{...([ST])P..}:Pkinase|{...([ST])...[ST]}:Pkinase|{[KR]{0,2}[KR].{0,2}[KR].{2,4}[ILVM].[ILVF]}:Pkinase|{S..([ST])...}:Pkinase
P40227	T-complex protein 1 subunit zeta	Homo sapiens	O15264	Mitogen-activated protein kinase 13	Homo sapiens	domain_domain|domain_motif	Cpn60_TCP1:Pkinase	{.R.([ST])[^P]..}:Pkinase|{...([ST])..E}:Pkinase|{...([ST])P..}:Pkinase|{...([ST])...[ST]}:Pkinase|{[KR]{0,2}[KR].{0,2}[KR].{2,4}[ILVM].[ILVF]}:Pkinase|{S..([ST])...}:Pkinase
Q9Y2Q3	Glutathione S-transferase kappa 1	Homo sapiens	P24941	Cyclin-dependent kinase 2	Homo sapiens	domain_domain|domain_motif	DSBA:Pkinase	{.R.([ST])[^P]..}:Pkinase|{...([ST])..E}:Pkinase|{...([ST])P..}:Pkinase|{...([ST])...[ST]}:Pkinase|{[KR]{0,2}[KR].{0,2}[KR].{2,4}[ILVM].[ILVF]}:Pkinase|{S..([ST])...}:Pkinase
Q9Y2Q3	Glutathione S-transferase kappa 1	Homo sapiens	P51812	Ribosomal protein S6 kinase alpha-3	Homo sapiens	domain_domain|domain_motif	DSBA:Pkinase	{.R.([ST])[^P]..}:Pkinase|{...([ST])..E}:Pkinase|{...([ST])P..}:Pkinase|{...([ST])...[ST]}:Pkinase|{[KR]{0,2}[KR].{0,2}[KR].{2,4}[ILVM].[ILVF]}:Pkinase|{S..([ST])...}:Pkinase
P17066	Heat shock 70 kDa protein 6	Homo sapiens	O43353	Receptor-interacting serine/threonine-protein kinase 2	Homo sapiens	domain_domain|domain_motif	HSP70:Pkinase	{.R.([ST])[^P]..}:Pkinase|{...([ST])..E}:Pkinase|{...([ST])P..}:Pkinase|{...([ST])...[ST]}:Pkinase|{[KR]{0,2}[KR].{0,2}[KR].{2,4}[ILVM].[ILVF]}:Pkinase|{S..([ST])...}:Pkinase
P62714	Serine/threonine-protein phosphatase 2A catalytic subunit beta isoform	Homo sapiens	P20794	Serine/threonine-protein kinase MAK	Homo sapiens	domain_domain|domain_motif	Metallophos:Pkinase	{.R.([ST])[^P]..}:Pkinase|{...([ST])..E}:Pkinase|{...([ST])P..}:Pkinase|{...([ST])...[ST]}:Pkinase|{[KR]{0,2}[KR].{0,2}[KR].{2,4}[ILVM].[ILVF]}:Pkinase|{S..([ST])...}:Pkinase
Q99733	Nucleosome assembly protein 1-like 4	Homo sapiens	O15264	Mitogen-activated protein kinase 13	Homo sapiens	domain_domain|domain_motif	NAP:Pkinase	{.R.([ST])[^P]..}:Pkinase|{...([ST])..E}:Pkinase|{...([ST])P..}:Pkinase|{...([ST])...[ST]}:Pkinase|{[KR]{0,2}[KR].{0,2}[KR].{2,4}[ILVM].[ILVF]}:Pkinase|{S..([ST])...}:Pkinase
Q99988	Growth/differentiation factor 15	Homo sapiens	Q16539	Mitogen-activated protein kinase 14	Homo sapiens	domain_domain|domain_motif	TGF_beta:Pkinase	{.R.([ST])[^P]..}:Pkinase|{...([ST])..E}:Pkinase|{...([ST])P..}:Pkinase|{...([ST])...[ST]}:Pkinase|{[KR]{0,2}[KR].{0,2}[KR].{2,4}[ILVM].[ILVF]}:Pkinase|{S..([ST])...}:Pkinase
P55084	Trifunctional enzyme subunit beta, mitochondrial	Homo sapiens	O43353	Receptor-interacting serine/threonine-protein kinase 2	Homo sapiens	domain_domain|domain_motif	Thiolase_N:Pkinase|Thiolase_C:Pkinase	{.R.([ST])[^P]..}:Pkinase|{...([ST])..E}:Pkinase|{...([ST])P..}:Pkinase|{...([ST])...[ST]}:Pkinase|{[KR]{0,2}[KR].{0,2}[KR].{2,4}[ILVM].[ILVF]}:Pkinase|{S..([ST])...}:Pkinase
P21796	Voltage-dependent anion-selective channel protein 1	Homo sapiens	O14920	Inhibitor of nuclear factor kappa-B kinase subunit beta	Homo sapiens	domain_motif	-	{.R.([ST])[^P]..}:Pkinase|{...([ST])..E}:Pkinase|{...([ST])P..}:Pkinase|{...([ST])...[ST]}:Pkinase|{[KR]{0,2}[KR].{0,2}[KR].{2,4}[ILVM].[ILVF]}:Pkinase|{S..([ST])...}:Pkinase
P21796	Voltage-dependent anion-selective channel protein 1	Homo sapiens	O43353	Receptor-interacting serine/threonine-protein kinase 2	Homo sapiens	domain_motif	-	{.R.([ST])[^P]..}:Pkinase|{...([ST])..E}:Pkinase|{...([ST])P..}:Pkinase|{...([ST])...[ST]}:Pkinase|{[KR]{0,2}[KR].{0,2}[KR].{2,4}[ILVM].[ILVF]}:Pkinase|{S..([ST])...}:Pkinase
P25963	NF-kappa-B inhibitor alpha	Homo sapiens	O14920	Inhibitor of nuclear factor kappa-B kinase subunit beta	Homo sapiens	domain_motif	-	{.R.([ST])[^P]..}:Pkinase|{...([ST])..E}:Pkinase|{...([ST])P..}:Pkinase|{...([ST])...[ST]}:Pkinase|{[KR]{0,2}[KR].{0,2}[KR].{2,4}[ILVM].[ILVF]}:Pkinase|{S..([ST])...}:Pkinase
P25963	NF-kappa-B inhibitor alpha	Homo sapiens	O15111	Inhibitor of nuclear factor kappa-B kinase subunit alpha	Homo sapiens	domain_motif	-	{.R.([ST])[^P]..}:Pkinase|{...([ST])..E}:Pkinase|{...([ST])P..}:Pkinase|{...([ST])...[ST]}:Pkinase|{[KR]{0,2}[KR].{0,2}[KR].{2,4}[ILVM].[ILVF]}:Pkinase|{S..([ST])...}:Pkinase
P31939	Bifunctional purine biosynthesis protein PURH	Homo sapiens	P24941	Cyclin-dependent kinase 2	Homo sapiens	domain_motif	-	{.R.([ST])[^P]..}:Pkinase|{...([ST])..E}:Pkinase|{...([ST])P..}:Pkinase|{...([ST])...[ST]}:Pkinase|{[KR]{0,2}[KR].{0,2}[KR].{2,4}[ILVM].[ILVF]}:Pkinase|{S..([ST])...}:Pkinase
P40337	Von Hippel-Lindau disease tumor suppressor	Homo sapiens	O75716	Serine/threonine-protein kinase 16	Homo sapiens	domain_motif	-	{.R.([ST])[^P]..}:Pkinase|{...([ST])..E}:Pkinase|{...([ST])P..}:Pkinase|{...([ST])...[ST]}:Pkinase|{[KR]{0,2}[KR].{0,2}[KR].{2,4}[ILVM].[ILVF]}:Pkinase|{S..([ST])...}:Pkinase
P40337	Von Hippel-Lindau disease tumor suppressor	Homo sapiens	P24941	Cyclin-dependent kinase 2	Homo sapiens	domain_motif	-	{.R.([ST])[^P]..}:Pkinase|{...([ST])..E}:Pkinase|{...([ST])P..}:Pkinase|{...([ST])...[ST]}:Pkinase|{[KR]{0,2}[KR].{0,2}[KR].{2,4}[ILVM].[ILVF]}:Pkinase|{S..([ST])...}:Pkinase
P55273	Cyclin-dependent kinase 4 inhibitor D	Homo sapiens	P11802	Cyclin-dependent kinase 4	Homo sapiens	domain_motif	-	{.R.([ST])[^P]..}:Pkinase|{...([ST])..E}:Pkinase|{...([ST])P..}:Pkinase|{...([ST])...[ST]}:Pkinase|{[KR]{0,2}[KR].{0,2}[KR].{2,4}[ILVM].[ILVF]}:Pkinase|{S..([ST])...}:Pkinase
P62263	40S ribosomal protein S14	Homo sapiens	O15264	Mitogen-activated protein kinase 13	Homo sapiens	domain_motif	-	{.R.([ST])[^P]..}:Pkinase|{...([ST])..E}:Pkinase|{...([ST])P..}:Pkinase|{...([ST])...[ST]}:Pkinase|{[KR]{0,2}[KR].{0,2}[KR].{2,4}[ILVM].[ILVF]}:Pkinase|{S..([ST])...}:Pkinase
P62263	40S ribosomal protein S14	Homo sapiens	O43353	Receptor-interacting serine/threonine-protein kinase 2	Homo sapiens	domain_motif	-	{.R.([ST])[^P]..}:Pkinase|{...([ST])..E}:Pkinase|{...([ST])P..}:Pkinase|{...([ST])...[ST]}:Pkinase|{[KR]{0,2}[KR].{0,2}[KR].{2,4}[ILVM].[ILVF]}:Pkinase|{S..([ST])...}:Pkinase
Q86YP4	Transcriptional repressor p66-alpha	Homo sapiens	O96013	Serine/threonine-protein kinase PAK 4	Homo sapiens	domain_motif	-	{.R.([ST])[^P]..}:Pkinase|{...([ST])..E}:Pkinase|{...([ST])P..}:Pkinase|{...([ST])...[ST]}:Pkinase|{[KR]{0,2}[KR].{0,2}[KR].{2,4}[ILVM].[ILVF]}:Pkinase|{S..([ST])...}:Pkinase
Q8N163	Protein KIAA1967	Homo sapiens	O14920	Inhibitor of nuclear factor kappa-B kinase subunit beta	Homo sapiens	domain_motif	-	{.R.([ST])[^P]..}:Pkinase|{...([ST])..E}:Pkinase|{...([ST])P..}:Pkinase|{...([ST])...[ST]}:Pkinase|{[KR]{0,2}[KR].{0,2}[KR].{2,4}[ILVM].[ILVF]}:Pkinase|{S..([ST])...}:Pkinase
Q8N163	Protein KIAA1967	Homo sapiens	Q14164	Inhibitor of nuclear factor kappa-B kinase subunit epsilon	Homo sapiens	domain_motif	-	{.R.([ST])[^P]..}:Pkinase|{...([ST])..E}:Pkinase|{...([ST])P..}:Pkinase|{...([ST])...[ST]}:Pkinase|{[KR]{0,2}[KR].{0,2}[KR].{2,4}[ILVM].[ILVF]}:Pkinase|{S..([ST])...}:Pkinase
Q99598	Translin-associated protein X	Homo sapiens	Q14164	Inhibitor of nuclear factor kappa-B kinase subunit epsilon	Homo sapiens	domain_motif	-	{.R.([ST])[^P]..}:Pkinase|{...([ST])..E}:Pkinase|{...([ST])P..}:Pkinase|{...([ST])...[ST]}:Pkinase|{[KR]{0,2}[KR].{0,2}[KR].{2,4}[ILVM].[ILVF]}:Pkinase|{S..([ST])...}:Pkinase
Q99816	Tumor susceptibility gene 101 protein	Homo sapiens	Q8IV63	Inactive serine/threonine-protein kinase VRK3	Homo sapiens	domain_motif	-	{.R.([ST])[^P]..}:Pkinase|{...([ST])..E}:Pkinase|{...([ST])P..}:Pkinase|{...([ST])...[ST]}:Pkinase|{[KR]{0,2}[KR].{0,2}[KR].{2,4}[ILVM].[ILVF]}:Pkinase|{S..([ST])...}:Pkinase
Q9H1Q7	Protein FAM113A	Homo sapiens	P24941	Cyclin-dependent kinase 2	Homo sapiens	domain_motif	-	{.R.([ST])[^P]..}:Pkinase|{...([ST])..E}:Pkinase|{...([ST])P..}:Pkinase|{...([ST])...[ST]}:Pkinase|{[KR]{0,2}[KR].{0,2}[KR].{2,4}[ILVM].[ILVF]}:Pkinase|{S..([ST])...}:Pkinase
Q9H2P1	DC16	Homo sapiens	Q14164	Inhibitor of nuclear factor kappa-B kinase subunit epsilon	Homo sapiens	domain_motif	-	{.R.([ST])[^P]..}:Pkinase|{...([ST])..E}:Pkinase|{...([ST])P..}:Pkinase|{...([ST])...[ST]}:Pkinase|{[KR]{0,2}[KR].{0,2}[KR].{2,4}[ILVM].[ILVF]}:Pkinase|{S..([ST])...}:Pkinase
Q9H7B2	Ribosome production factor 2 homolog	Homo sapiens	P49841	Glycogen synthase kinase-3 beta	Homo sapiens	domain_motif	-	{.R.([ST])[^P]..}:Pkinase|{...([ST])..E}:Pkinase|{...([ST])P..}:Pkinase|{...([ST])...[ST]}:Pkinase|{[KR]{0,2}[KR].{0,2}[KR].{2,4}[ILVM].[ILVF]}:Pkinase|{S..([ST])...}:Pkinase
Q9NQW7	Xaa-Pro aminopeptidase 1	Homo sapiens	P45984	Mitogen-activated protein kinase 9	Homo sapiens	domain_motif	-	{.R.([ST])[^P]..}:Pkinase|{...([ST])..E}:Pkinase|{...([ST])P..}:Pkinase|{...([ST])...[ST]}:Pkinase|{[KR]{0,2}[KR].{0,2}[KR].{2,4}[ILVM].[ILVF]}:Pkinase|{S..([ST])...}:Pkinase
Q9NUQ9	Protein FAM49B	Homo sapiens	Q14164	Inhibitor of nuclear factor kappa-B kinase subunit epsilon	Homo sapiens	domain_motif	-	{.R.([ST])[^P]..}:Pkinase|{...([ST])..E}:Pkinase|{...([ST])P..}:Pkinase|{...([ST])...[ST]}:Pkinase|{[KR]{0,2}[KR].{0,2}[KR].{2,4}[ILVM].[ILVF]}:Pkinase|{S..([ST])...}:Pkinase
Q9NZL4	Hsp70-binding protein 1	Homo sapiens	Q13233	Mitogen-activated protein kinase kinase kinase 1	Homo sapiens	domain_motif	-	{.R.([ST])[^P]..}:Pkinase|{...([ST])..E}:Pkinase|{...([ST])P..}:Pkinase|{...([ST])...[ST]}:Pkinase|{[KR]{0,2}[KR].{0,2}[KR].{2,4}[ILVM].[ILVF]}:Pkinase|{S..([ST])...}:Pkinase
Q9UH62	Armadillo repeat-containing X-linked protein 3	Homo sapiens	P68400	Casein kinase II subunit alpha	Homo sapiens	domain_motif	-	{.R.([ST])[^P]..}:Pkinase|{...([ST])..E}:Pkinase|{...([ST])P..}:Pkinase|{...([ST])...[ST]}:Pkinase|{[KR]{0,2}[KR].{0,2}[KR].{2,4}[ILVM].[ILVF]}:Pkinase|{S..([ST])...}:Pkinase
Q9Y277	Voltage-dependent anion-selective channel protein 3	Homo sapiens	Q14164	Inhibitor of nuclear factor kappa-B kinase subunit epsilon	Homo sapiens	domain_motif	-	{.R.([ST])[^P]..}:Pkinase|{...([ST])..E}:Pkinase|{...([ST])P..}:Pkinase|{...([ST])...[ST]}:Pkinase|{[KR]{0,2}[KR].{0,2}[KR].{2,4}[ILVM].[ILVF]}:Pkinase|{S..([ST])...}:Pkinase
O95395	Beta-1,3-galactosyl-O-glycosyl-glycoprotein beta-1,6-N-acetylglucosaminyltransferase 3	Homo sapiens	O14936	Peripheral plasma membrane protein CASK	Homo sapiens	domain_motif	-	{.R.([ST])[^P]..}:Pkinase|{...([ST])..E}:Pkinase|{...([ST])P..}:Pkinase|{...([ST])...[ST]}:Pkinase|{[KR]{0,2}[KR].{0,2}[KR].{2,4}[ILVM].[ILVF]}:Pkinase|{S..([ST])...}:Pkinase|{...[ST].[ACVILF]$}:PDZ
Q96AD5	Patatin-like phospholipase domain-containing protein 2	Homo sapiens	P27448	MAP/microtubule affinity-regulating kinase 3	Homo sapiens	domain_motif	-	{.R.([ST])[^P]..}:Pkinase|{...([ST])..E}:Pkinase|{...([ST])P..}:Pkinase|{...([ST])...[ST]}:Pkinase|{[KR]{0,2}[KR].{0,2}[KR].{2,4}[ILVM].[ILVF]}:Pkinase|{S..([ST])...}:Pkinase|{P..P..P}:UBA|{PP.....P}:UBA|{P....PP}:UBA
Q9H3G5	Probable serine carboxypeptidase CPVL	Homo sapiens	Q99759	Mitogen-activated protein kinase kinase kinase 3	Homo sapiens	domain_motif	-	{.R.([ST])[^P]..}:Pkinase|{...([ST])..E}:Pkinase|{...([ST])P..}:Pkinase|{...([ST])...[ST]}:Pkinase|{[KR]{0,2}[KR].{0,2}[KR].{2,4}[ILVM].[ILVF]}:Pkinase|{S..([ST])...}:Pkinase|{S...S.S}:PB1
Q9UDY4	DnaJ homolog subfamily B member 4	Homo sapiens	Q99759	Mitogen-activated protein kinase kinase kinase 3	Homo sapiens	domain_domain|domain_motif	DnaJ:Pkinase|DnaJ_C:Pkinase	{.R.([ST])[^P]..}:Pkinase|{...([ST])..E}:Pkinase|{...([ST])P..}:Pkinase|{...([ST])...[ST]}:Pkinase|{[KR]{0,2}[KR].{0,2}[KR].{2,4}[ILVM].[ILVF]}:Pkinase|{S..([ST])...}:Pkinase|{SSS}:PB1
Q96F24	Nuclear receptor-binding factor 2	Homo sapiens	O75385	Serine/threonine-protein kinase ULK1	Homo sapiens	domain_domain|domain_motif	bZIP_1:Pkinase	{.R.([ST])[^P]..}:Pkinase|{...([ST])..E}:Pkinase|{...([ST])P..}:Pkinase|{...([ST])...[ST]}:Pkinase|{S..([ST])...}:Pkinase
P40926	Malate dehydrogenase, mitochondrial	Homo sapiens	O15264	Mitogen-activated protein kinase 13	Homo sapiens	domain_domain|domain_motif	Ldh_1_N:Pkinase|Ldh_1_C:Pkinase	{.R.([ST])[^P]..}:Pkinase|{...([ST])..E}:Pkinase|{...([ST])P..}:Pkinase|{...([ST])...[ST]}:Pkinase|{S..([ST])...}:Pkinase
P01877	Ig alpha-2 chain C region	Homo sapiens	O60285	NUAK family SNF1-like kinase 1	Homo sapiens	domain_motif	-	{.R.([ST])[^P]..}:Pkinase|{...([ST])..E}:Pkinase|{...([ST])P..}:Pkinase|{...([ST])...[ST]}:Pkinase|{S..([ST])...}:Pkinase
P01877	Ig alpha-2 chain C region	Homo sapiens	O94921	Cyclin-dependent kinase 14	Homo sapiens	domain_motif	-	{.R.([ST])[^P]..}:Pkinase|{...([ST])..E}:Pkinase|{...([ST])P..}:Pkinase|{...([ST])...[ST]}:Pkinase|{S..([ST])...}:Pkinase
P04156	Major prion protein	Homo sapiens	O43781	Dual specificity tyrosine-phosphorylation-regulated kinase 3	Homo sapiens	domain_motif	-	{.R.([ST])[^P]..}:Pkinase|{...([ST])..E}:Pkinase|{...([ST])P..}:Pkinase|{...([ST])...[ST]}:Pkinase|{S..([ST])...}:Pkinase
P80217	Interferon-induced 35 kDa protein	Homo sapiens	P28482	Mitogen-activated protein kinase 1	Homo sapiens	domain_motif	-	{.R.([ST])[^P]..}:Pkinase|{...([ST])..E}:Pkinase|{...([ST])P..}:Pkinase|{...([ST])...[ST]}:Pkinase|{S..([ST])...}:Pkinase
Q13432	Protein unc-119 homolog A	Homo sapiens	P53779	Mitogen-activated protein kinase 10	Homo sapiens	domain_motif	-	{.R.([ST])[^P]..}:Pkinase|{...([ST])..E}:Pkinase|{...([ST])P..}:Pkinase|{...([ST])...[ST]}:Pkinase|{S..([ST])...}:Pkinase
Q15363	Transmembrane emp24 domain-containing protein 2	Homo sapiens	P31751	RAC-beta serine/threonine-protein kinase	Homo sapiens	domain_motif	-	{.R.([ST])[^P]..}:Pkinase|{...([ST])..E}:Pkinase|{...([ST])P..}:Pkinase|{...([ST])...[ST]}:Pkinase|{S..([ST])...}:Pkinase
Q6ZMK1	Cysteine and histidine-rich protein 1	Homo sapiens	P45984	Mitogen-activated protein kinase 9	Homo sapiens	domain_motif	-	{.R.([ST])[^P]..}:Pkinase|{...([ST])..E}:Pkinase|{...([ST])P..}:Pkinase|{...([ST])...[ST]}:Pkinase|{S..([ST])...}:Pkinase
Q71UM5	40S ribosomal protein S27-like	Homo sapiens	Q13233	Mitogen-activated protein kinase kinase kinase 1	Homo sapiens	domain_motif	-	{.R.([ST])[^P]..}:Pkinase|{...([ST])..E}:Pkinase|{...([ST])P..}:Pkinase|{...([ST])...[ST]}:Pkinase|{S..([ST])...}:Pkinase
Q96HD9	Aspartoacylase-2	Homo sapiens	P41279	Mitogen-activated protein kinase kinase kinase 8	Homo sapiens	domain_motif	-	{.R.([ST])[^P]..}:Pkinase|{...([ST])..E}:Pkinase|{...([ST])P..}:Pkinase|{...([ST])...[ST]}:Pkinase|{S..([ST])...}:Pkinase
Q9H4P4	E3 ubiquitin-protein ligase NRDP1	Homo sapiens	Q96L34	MAP/microtubule affinity-regulating kinase 4	Homo sapiens	domain_motif	-	{.R.([ST])[^P]..}:Pkinase|{...([ST])..E}:Pkinase|{...([ST])P..}:Pkinase|{...([ST])...[ST]}:Pkinase|{S..([ST])...}:Pkinase
Q9NPJ3	Acyl-coenzyme A thioesterase 13	Homo sapiens	Q14164	Inhibitor of nuclear factor kappa-B kinase subunit epsilon	Homo sapiens	domain_motif	-	{.R.([ST])[^P]..}:Pkinase|{...([ST])..E}:Pkinase|{...([ST])P..}:Pkinase|{...([ST])P.[KR]}:Pkinase|{...([ST])...[ST]}:Pkinase
P51948	CDK-activating kinase assembly factor MAT1	Homo sapiens	P50613	Cyclin-dependent kinase 7	Homo sapiens	domain_domain|domain_motif	MAT1:Pkinase	{.R.([ST])[^P]..}:Pkinase|{...([ST])..E}:Pkinase|{...([ST])P..}:Pkinase|{...([ST])P.[KR]}:Pkinase|{...([ST])...[ST]}:Pkinase|{[KR]{0,2}[KR].{0,2}[KR].{2,4}[ILVM].[ILVF]}:Pkinase
P61026	Ras-related protein Rab-10	Homo sapiens	O14965	Aurora kinase A	Homo sapiens	domain_domain|domain_motif	Ras:Pkinase	{.R.([ST])[^P]..}:Pkinase|{...([ST])..E}:Pkinase|{...([ST])P..}:Pkinase|{...([ST])P.[KR]}:Pkinase|{...([ST])...[ST]}:Pkinase|{[KR]{0,2}[KR].{0,2}[KR].{2,4}[ILVM].[ILVF]}:Pkinase
O00303	Eukaryotic translation initiation factor 3 subunit F	Homo sapiens	O00141	Serine/threonine-protein kinase Sgk1	Homo sapiens	domain_motif	-	{.R.([ST])[^P]..}:Pkinase|{...([ST])..E}:Pkinase|{...([ST])P..}:Pkinase|{...([ST])P.[KR]}:Pkinase|{...([ST])...[ST]}:Pkinase|{[KR]{0,2}[KR].{0,2}[KR].{2,4}[ILVM].[ILVF]}:Pkinase
Q6YN16	Hydroxysteroid dehydrogenase-like protein 2	Homo sapiens	Q14164	Inhibitor of nuclear factor kappa-B kinase subunit epsilon	Homo sapiens	domain_domain|domain_motif	adh_short:Pkinase	{.R.([ST])[^P]..}:Pkinase|{...([ST])..E}:Pkinase|{...([ST])P..}:Pkinase|{...([ST])P.[KR]}:Pkinase|{...([ST])...[ST]}:Pkinase|{[KR]{0,2}[KR].{0,2}[KR].{2,4}[ILVM].[ILVF]}:Pkinase|{S..([ST])...}:Pkinase
P62136	Serine/threonine-protein phosphatase PP1-alpha catalytic subunit	Homo sapiens	P06493	Cyclin-dependent kinase 1	Homo sapiens	domain_domain|domain_motif	Metallophos:Pkinase	{.R.([ST])[^P]..}:Pkinase|{...([ST])..E}:Pkinase|{...([ST])P..}:Pkinase|{...([ST])P.[KR]}:Pkinase|{...([ST])...[ST]}:Pkinase|{[KR]{0,2}[KR].{0,2}[KR].{2,4}[ILVM].[ILVF]}:Pkinase|{S..([ST])...}:Pkinase
P62136	Serine/threonine-protein phosphatase PP1-alpha catalytic subunit	Homo sapiens	P24941	Cyclin-dependent kinase 2	Homo sapiens	domain_domain|domain_motif	Metallophos:Pkinase	{.R.([ST])[^P]..}:Pkinase|{...([ST])..E}:Pkinase|{...([ST])P..}:Pkinase|{...([ST])P.[KR]}:Pkinase|{...([ST])...[ST]}:Pkinase|{[KR]{0,2}[KR].{0,2}[KR].{2,4}[ILVM].[ILVF]}:Pkinase|{S..([ST])...}:Pkinase
Q15181	Inorganic pyrophosphatase	Homo sapiens	O15264	Mitogen-activated protein kinase 13	Homo sapiens	domain_domain|domain_motif	Pyrophosphatase:Pkinase	{.R.([ST])[^P]..}:Pkinase|{...([ST])..E}:Pkinase|{...([ST])P..}:Pkinase|{...([ST])P.[KR]}:Pkinase|{...([ST])...[ST]}:Pkinase|{[KR]{0,2}[KR].{0,2}[KR].{2,4}[ILVM].[ILVF]}:Pkinase|{S..([ST])...}:Pkinase
Q15233	Non-POU domain-containing octamer-binding protein	Homo sapiens	O15264	Mitogen-activated protein kinase 13	Homo sapiens	domain_domain|domain_motif	RRM_1:Pkinase	{.R.([ST])[^P]..}:Pkinase|{...([ST])..E}:Pkinase|{...([ST])P..}:Pkinase|{...([ST])P.[KR]}:Pkinase|{...([ST])...[ST]}:Pkinase|{[KR]{0,2}[KR].{0,2}[KR].{2,4}[ILVM].[ILVF]}:Pkinase|{S..([ST])...}:Pkinase
O95084	Serine protease 23	Homo sapiens	O15530	3-phosphoinositide-dependent protein kinase 1	Homo sapiens	domain_domain|domain_motif	Trypsin:Pkinase	{.R.([ST])[^P]..}:Pkinase|{...([ST])..E}:Pkinase|{...([ST])P..}:Pkinase|{...([ST])P.[KR]}:Pkinase|{...([ST])...[ST]}:Pkinase|{[KR]{0,2}[KR].{0,2}[KR].{2,4}[ILVM].[ILVF]}:Pkinase|{S..([ST])...}:Pkinase
Q8NBB4	Zinc finger and SCAN domain-containing protein 1	Homo sapiens	Q00534	Cyclin-dependent kinase 6	Homo sapiens	domain_domain|domain_motif	zf-C2H2:Pkinase	{.R.([ST])[^P]..}:Pkinase|{...([ST])..E}:Pkinase|{...([ST])P..}:Pkinase|{...([ST])P.[KR]}:Pkinase|{...([ST])...[ST]}:Pkinase|{[KR]{0,2}[KR].{0,2}[KR].{2,4}[ILVM].[ILVF]}:Pkinase|{S..([ST])...}:Pkinase
P00558	Phosphoglycerate kinase 1	Homo sapiens	O15264	Mitogen-activated protein kinase 13	Homo sapiens	domain_motif	-	{.R.([ST])[^P]..}:Pkinase|{...([ST])..E}:Pkinase|{...([ST])P..}:Pkinase|{...([ST])P.[KR]}:Pkinase|{...([ST])...[ST]}:Pkinase|{[KR]{0,2}[KR].{0,2}[KR].{2,4}[ILVM].[ILVF]}:Pkinase|{S..([ST])...}:Pkinase
P26441	Ciliary neurotrophic factor	Homo sapiens	O75716	Serine/threonine-protein kinase 16	Homo sapiens	domain_motif	-	{.R.([ST])[^P]..}:Pkinase|{...([ST])..E}:Pkinase|{...([ST])P..}:Pkinase|{...([ST])P.[KR]}:Pkinase|{...([ST])...[ST]}:Pkinase|{[KR]{0,2}[KR].{0,2}[KR].{2,4}[ILVM].[ILVF]}:Pkinase|{S..([ST])...}:Pkinase
P52907	F-actin-capping protein subunit alpha-1	Homo sapiens	O15111	Inhibitor of nuclear factor kappa-B kinase subunit alpha	Homo sapiens	domain_motif	-	{.R.([ST])[^P]..}:Pkinase|{...([ST])..E}:Pkinase|{...([ST])P..}:Pkinase|{...([ST])P.[KR]}:Pkinase|{...([ST])...[ST]}:Pkinase|{[KR]{0,2}[KR].{0,2}[KR].{2,4}[ILVM].[ILVF]}:Pkinase|{S..([ST])...}:Pkinase
Q15697	Zinc finger protein 174	Homo sapiens	Q00534	Cyclin-dependent kinase 6	Homo sapiens	domain_motif	-	{.R.([ST])[^P]..}:Pkinase|{...([ST])..E}:Pkinase|{...([ST])P..}:Pkinase|{...([ST])P.[KR]}:Pkinase|{...([ST])...[ST]}:Pkinase|{[KR]{0,2}[KR].{0,2}[KR].{2,4}[ILVM].[ILVF]}:Pkinase|{S..([ST])...}:Pkinase
Q3ZCQ8	Mitochondrial import inner membrane translocase subunit TIM50	Homo sapiens	O14920	Inhibitor of nuclear factor kappa-B kinase subunit beta	Homo sapiens	domain_motif	-	{.R.([ST])[^P]..}:Pkinase|{...([ST])..E}:Pkinase|{...([ST])P..}:Pkinase|{...([ST])P.[KR]}:Pkinase|{...([ST])...[ST]}:Pkinase|{[KR]{0,2}[KR].{0,2}[KR].{2,4}[ILVM].[ILVF]}:Pkinase|{S..([ST])...}:Pkinase
Q3ZCQ8	Mitochondrial import inner membrane translocase subunit TIM50	Homo sapiens	Q13233	Mitogen-activated protein kinase kinase kinase 1	Homo sapiens	domain_motif	-	{.R.([ST])[^P]..}:Pkinase|{...([ST])..E}:Pkinase|{...([ST])P..}:Pkinase|{...([ST])P.[KR]}:Pkinase|{...([ST])...[ST]}:Pkinase|{[KR]{0,2}[KR].{0,2}[KR].{2,4}[ILVM].[ILVF]}:Pkinase|{S..([ST])...}:Pkinase
Q86SF2	N-acetylgalactosaminyltransferase 7	Homo sapiens	Q16659	Mitogen-activated protein kinase 6	Homo sapiens	domain_motif	-	{.R.([ST])[^P]..}:Pkinase|{...([ST])..E}:Pkinase|{...([ST])P..}:Pkinase|{...([ST])P.[KR]}:Pkinase|{...([ST])...[ST]}:Pkinase|{[KR]{0,2}[KR].{0,2}[KR].{2,4}[ILVM].[ILVF]}:Pkinase|{S..([ST])...}:Pkinase
Q9H1Y0	Autophagy protein 5	Homo sapiens	Q13153	Serine/threonine-protein kinase PAK 1	Homo sapiens	domain_motif	-	{.R.([ST])[^P]..}:Pkinase|{...([ST])..E}:Pkinase|{...([ST])P..}:Pkinase|{...([ST])P.[KR]}:Pkinase|{...([ST])...[ST]}:Pkinase|{[KR]{0,2}[KR].{0,2}[KR].{2,4}[ILVM].[ILVF]}:Pkinase|{S..([ST])...}:Pkinase
Q9Y3M2	Protein chibby homolog 1	Homo sapiens	Q00534	Cyclin-dependent kinase 6	Homo sapiens	domain_motif	-	{.R.([ST])[^P]..}:Pkinase|{...([ST])..E}:Pkinase|{...([ST])P..}:Pkinase|{...([ST])P.[KR]}:Pkinase|{...([ST])...[ST]}:Pkinase|{[KR]{0,2}[KR].{0,2}[KR].{2,4}[ILVM].[ILVF]}:Pkinase|{S..([ST])...}:Pkinase
P22234	Multifunctional protein ADE2	Homo sapiens	O00141	Serine/threonine-protein kinase Sgk1	Homo sapiens	domain_domain|domain_motif	AIRC:Pkinase	{.R.([ST])[^P]..}:Pkinase|{...([ST])..E}:Pkinase|{...([ST])P..}:Pkinase|{...([ST])P.[KR]}:Pkinase|{...([ST])...[ST]}:Pkinase|{S..([ST])...}:Pkinase
P22234	Multifunctional protein ADE2	Homo sapiens	O15264	Mitogen-activated protein kinase 13	Homo sapiens	domain_domain|domain_motif	AIRC:Pkinase	{.R.([ST])[^P]..}:Pkinase|{...([ST])..E}:Pkinase|{...([ST])P..}:Pkinase|{...([ST])P.[KR]}:Pkinase|{...([ST])...[ST]}:Pkinase|{S..([ST])...}:Pkinase
P29692	Elongation factor 1-delta	Homo sapiens	O15264	Mitogen-activated protein kinase 13	Homo sapiens	domain_motif	-	{.R.([ST])[^P]..}:Pkinase|{...([ST])..E}:Pkinase|{...([ST])P..}:Pkinase|{...([ST])P.[KR]}:Pkinase|{...([ST])...[ST]}:Pkinase|{S..([ST])...}:Pkinase
Q6NZ67	Mitotic-spindle organizing protein 2B	Homo sapiens	Q14164	Inhibitor of nuclear factor kappa-B kinase subunit epsilon	Homo sapiens	domain_motif	-	{.R.([ST])[^P]..}:Pkinase|{...([ST])..E}:Pkinase|{...([ST])P..}:Pkinase|{...([ST])P.[KR]}:Pkinase|{...([ST])...[ST]}:Pkinase|{S..([ST])...}:Pkinase
Q9Y3B4	Pre-mRNA branch site protein p14	Homo sapiens	Q9UKE5	TRAF2 and NCK-interacting protein kinase	Homo sapiens	domain_domain|domain_motif	RRM_1:Pkinase	{.R.([ST])[^P]..}:Pkinase|{...([ST])..E}:Pkinase|{...([ST])P..}:Pkinase|{[KR]{0,2}[KR].{0,2}[KR].{2,4}[ILVM].[ILVF]}:Pkinase
P63208	S-phase kinase-associated protein 1	Homo sapiens	P11802	Cyclin-dependent kinase 4	Homo sapiens	domain_motif	-	{.R.([ST])[^P]..}:Pkinase|{...([ST])..E}:Pkinase|{...([ST])P..}:Pkinase|{[KR]{0,2}[KR].{0,2}[KR].{2,4}[ILVM].[ILVF]}:Pkinase
Q14657	L antigen family member 3	Homo sapiens	Q14164	Inhibitor of nuclear factor kappa-B kinase subunit epsilon	Homo sapiens	domain_motif	-	{.R.([ST])[^P]..}:Pkinase|{...([ST])..E}:Pkinase|{...([ST])P..}:Pkinase|{[KR]{0,2}[KR].{0,2}[KR].{2,4}[ILVM].[ILVF]}:Pkinase
Q96QR8	Transcriptional activator protein Pur-beta	Homo sapiens	P68400	Casein kinase II subunit alpha	Homo sapiens	domain_motif	-	{.R.([ST])[^P]..}:Pkinase|{...([ST])..E}:Pkinase|{...([ST])P..}:Pkinase|{[KR]{0,2}[KR].{0,2}[KR].{2,4}[ILVM].[ILVF]}:Pkinase|{S..([ST])...}:Pkinase
Q8N5K1	CDGSH iron-sulfur domain-containing protein 2	Homo sapiens	Q14164	Inhibitor of nuclear factor kappa-B kinase subunit epsilon	Homo sapiens	domain_motif	-	{.R.([ST])[^P]..}:Pkinase|{...([ST])..E}:Pkinase|{[KR]{0,2}[KR].{0,2}[KR].{2,4}[ILVM].[ILVF]}:Pkinase
P62888	60S ribosomal protein L30	Homo sapiens	O14733	Dual specificity mitogen-activated protein kinase kinase 7	Homo sapiens	domain_domain|domain_motif	Ribosomal_L7Ae:Pkinase	{.R.([ST])[^P]..}:Pkinase|{...([ST])..E}:Pkinase|{[KR]{0,2}[KR].{0,2}[KR].{2,4}[ILVM].[ILVF]}:Pkinase|{S..([ST])...}:Pkinase
Q15185	Prostaglandin E synthase 3	Homo sapiens	Q14164	Inhibitor of nuclear factor kappa-B kinase subunit epsilon	Homo sapiens	domain_motif	-	{.R.([ST])[^P]..}:Pkinase|{...([ST])..E}:Pkinase|{[KR]{0,2}[KR].{0,2}[KR].{2,4}[ILVM].[ILVF]}:Pkinase|{S..([ST])...}:Pkinase
Q9H204	Mediator of RNA polymerase II transcription subunit 28	Homo sapiens	Q9BWU1	Cyclin-dependent kinase 19	Homo sapiens	domain_motif	-	{.R.([ST])[^P]..}:Pkinase|{...([ST])..E}:Pkinase|{[KR]{0,2}[KR].{0,2}[KR].{2,4}[ILVM].[ILVF]}:Pkinase|{S..([ST])...}:Pkinase
Q9Y2B0	Protein canopy homolog 2	Homo sapiens	Q14164	Inhibitor of nuclear factor kappa-B kinase subunit epsilon	Homo sapiens	domain_motif	-	{.R.([ST])[^P]..}:Pkinase|{...([ST])..E}:Pkinase|{[KR]{0,2}[KR].{0,2}[KR].{2,4}[ILVM].[ILVF]}:Pkinase|{S..([ST])...}:Pkinase
Q9Y2B0	Protein canopy homolog 2	Homo sapiens	Q9UKE5	TRAF2 and NCK-interacting protein kinase	Homo sapiens	domain_motif	-	{.R.([ST])[^P]..}:Pkinase|{...([ST])..E}:Pkinase|{[KR]{0,2}[KR].{0,2}[KR].{2,4}[ILVM].[ILVF]}:Pkinase|{S..([ST])...}:Pkinase
P61626	Lysozyme C	Homo sapiens	O14920	Inhibitor of nuclear factor kappa-B kinase subunit beta	Homo sapiens	domain_motif	-	{.R.([ST])[^P]..}:Pkinase|{...([ST])P..}:Pkinase|{...([ST])...[ST]}:Pkinase
Q9BV86	Alpha N-terminal protein methyltransferase 1A	Homo sapiens	Q14164	Inhibitor of nuclear factor kappa-B kinase subunit epsilon	Homo sapiens	domain_motif	-	{.R.([ST])[^P]..}:Pkinase|{...([ST])P..}:Pkinase|{...([ST])...[ST]}:Pkinase|{[KR]{0,2}[KR].{0,2}[KR].{2,4}[ILVM].[ILVF]}:Pkinase
P18669	Phosphoglycerate mutase 1	Homo sapiens	O15264	Mitogen-activated protein kinase 13	Homo sapiens	domain_motif	-	{.R.([ST])[^P]..}:Pkinase|{...([ST])P..}:Pkinase|{...([ST])...[ST]}:Pkinase|{[KR]{0,2}[KR].{0,2}[KR].{2,4}[ILVM].[ILVF]}:Pkinase|{S..([ST])...}:Pkinase
Q8NHW5	60S acidic ribosomal protein P0-like	Homo sapiens	Q13233	Mitogen-activated protein kinase kinase kinase 1	Homo sapiens	domain_motif	-	{.R.([ST])[^P]..}:Pkinase|{...([ST])P..}:Pkinase|{...([ST])...[ST]}:Pkinase|{[KR]{0,2}[KR].{0,2}[KR].{2,4}[ILVM].[ILVF]}:Pkinase|{S..([ST])...}:Pkinase
Q9GZQ8	Microtubule-associated proteins 1A/1B light chain 3B	Homo sapiens	O75385	Serine/threonine-protein kinase ULK1	Homo sapiens	domain_motif	-	{.R.([ST])[^P]..}:Pkinase|{...([ST])P..}:Pkinase|{...([ST])...[ST]}:Pkinase|{[KR]{0,2}[KR].{0,2}[KR].{2,4}[ILVM].[ILVF]}:Pkinase|{S..([ST])...}:Pkinase
Q9GZQ8	Microtubule-associated proteins 1A/1B light chain 3B	Homo sapiens	P41743	Protein kinase C iota type	Homo sapiens	domain_motif	-	{.R.([ST])[^P]..}:Pkinase|{...([ST])P..}:Pkinase|{...([ST])...[ST]}:Pkinase|{[KR]{0,2}[KR].{0,2}[KR].{2,4}[ILVM].[ILVF]}:Pkinase|{S..([ST])...}:Pkinase
Q9GZQ8	Microtubule-associated proteins 1A/1B light chain 3B	Homo sapiens	Q13043	Serine/threonine-protein kinase 4	Homo sapiens	domain_motif	-	{.R.([ST])[^P]..}:Pkinase|{...([ST])P..}:Pkinase|{...([ST])...[ST]}:Pkinase|{[KR]{0,2}[KR].{0,2}[KR].{2,4}[ILVM].[ILVF]}:Pkinase|{S..([ST])...}:Pkinase
Q9GZQ8	Microtubule-associated proteins 1A/1B light chain 3B	Homo sapiens	Q13188	Serine/threonine-protein kinase 3	Homo sapiens	domain_motif	-	{.R.([ST])[^P]..}:Pkinase|{...([ST])P..}:Pkinase|{...([ST])...[ST]}:Pkinase|{[KR]{0,2}[KR].{0,2}[KR].{2,4}[ILVM].[ILVF]}:Pkinase|{S..([ST])...}:Pkinase
Q9GZQ8	Microtubule-associated proteins 1A/1B light chain 3B	Homo sapiens	Q8IYT8	Serine/threonine-protein kinase ULK2	Homo sapiens	domain_motif	-	{.R.([ST])[^P]..}:Pkinase|{...([ST])P..}:Pkinase|{...([ST])...[ST]}:Pkinase|{[KR]{0,2}[KR].{0,2}[KR].{2,4}[ILVM].[ILVF]}:Pkinase|{S..([ST])...}:Pkinase
Q9GZQ8	Microtubule-associated proteins 1A/1B light chain 3B	Homo sapiens	Q8TD19	Serine/threonine-protein kinase Nek9	Homo sapiens	domain_motif	-	{.R.([ST])[^P]..}:Pkinase|{...([ST])P..}:Pkinase|{...([ST])...[ST]}:Pkinase|{[KR]{0,2}[KR].{0,2}[KR].{2,4}[ILVM].[ILVF]}:Pkinase|{S..([ST])...}:Pkinase
Q9H3S5	GPI mannosyltransferase 1	Homo sapiens	O14757	Serine/threonine-protein kinase Chk1	Homo sapiens	domain_motif	-	{.R.([ST])[^P]..}:Pkinase|{...([ST])P..}:Pkinase|{...([ST])...[ST]}:Pkinase|{[KR]{0,2}[KR].{0,2}[KR].{2,4}[ILVM].[ILVF]}:Pkinase|{S..([ST])...}:Pkinase
Q9HC38	Glyoxalase domain-containing protein 4	Homo sapiens	Q14164	Inhibitor of nuclear factor kappa-B kinase subunit epsilon	Homo sapiens	domain_motif	-	{.R.([ST])[^P]..}:Pkinase|{...([ST])P..}:Pkinase|{...([ST])P.[KR]}:Pkinase|{...([ST])...[ST]}:Pkinase|{[KR]{0,2}[KR].{0,2}[KR].{2,4}[ILVM].[ILVF]}:Pkinase|{S..([ST])...}:Pkinase
Q9NVP2	Histone chaperone ASF1B	Homo sapiens	Q86UE8	Serine/threonine-protein kinase tousled-like 2	Homo sapiens	domain_domain|domain_motif	ASF1_hist_chap:Pkinase	{.R.([ST])[^P]..}:Pkinase|{...([ST])P..}:Pkinase|{...([ST])P.[KR]}:Pkinase|{...([ST])...[ST]}:Pkinase|{S..([ST])...}:Pkinase
Q56A76	SMARCA2 protein (Fragment)	Homo sapiens	P49841	Glycogen synthase kinase-3 beta	Homo sapiens	domain_motif	-	{.R.([ST])[^P]..}:Pkinase|{...([ST])P..}:Pkinase|{...([ST])P.[KR]}:Pkinase|{...([ST])...[ST]}:Pkinase|{S..([ST])...}:Pkinase
P63162	Small nuclear ribonucleoprotein-associated protein N	Homo sapiens	O75716	Serine/threonine-protein kinase 16	Homo sapiens	domain_domain|domain_motif	LSM:Pkinase	{.R.([ST])[^P]..}:Pkinase|{...([ST])P..}:Pkinase|{[KR]{0,2}[KR].{0,2}[KR].{2,4}[ILVM].[ILVF]}:Pkinase
P63162	Small nuclear ribonucleoprotein-associated protein N	Homo sapiens	P49760	Dual specificity protein kinase CLK2	Homo sapiens	domain_domain|domain_motif	LSM:Pkinase	{.R.([ST])[^P]..}:Pkinase|{...([ST])P..}:Pkinase|{[KR]{0,2}[KR].{0,2}[KR].{2,4}[ILVM].[ILVF]}:Pkinase
Q9H492	Microtubule-associated proteins 1A/1B light chain 3A	Homo sapiens	P19784	Casein kinase II subunit alpha'	Homo sapiens	domain_motif	-	{.R.([ST])[^P]..}:Pkinase|{...([ST])P..}:Pkinase|{[KR]{0,2}[KR].{0,2}[KR].{2,4}[ILVM].[ILVF]}:Pkinase|{S..([ST])...}:Pkinase
Q9H492	Microtubule-associated proteins 1A/1B light chain 3A	Homo sapiens	P41743	Protein kinase C iota type	Homo sapiens	domain_motif	-	{.R.([ST])[^P]..}:Pkinase|{...([ST])P..}:Pkinase|{[KR]{0,2}[KR].{0,2}[KR].{2,4}[ILVM].[ILVF]}:Pkinase|{S..([ST])...}:Pkinase
Q9H492	Microtubule-associated proteins 1A/1B light chain 3A	Homo sapiens	P68400	Casein kinase II subunit alpha	Homo sapiens	domain_motif	-	{.R.([ST])[^P]..}:Pkinase|{...([ST])P..}:Pkinase|{[KR]{0,2}[KR].{0,2}[KR].{2,4}[ILVM].[ILVF]}:Pkinase|{S..([ST])...}:Pkinase
Q9H492	Microtubule-associated proteins 1A/1B light chain 3A	Homo sapiens	Q13043	Serine/threonine-protein kinase 4	Homo sapiens	domain_motif	-	{.R.([ST])[^P]..}:Pkinase|{...([ST])P..}:Pkinase|{[KR]{0,2}[KR].{0,2}[KR].{2,4}[ILVM].[ILVF]}:Pkinase|{S..([ST])...}:Pkinase
Q9H492	Microtubule-associated proteins 1A/1B light chain 3A	Homo sapiens	Q13188	Serine/threonine-protein kinase 3	Homo sapiens	domain_motif	-	{.R.([ST])[^P]..}:Pkinase|{...([ST])P..}:Pkinase|{[KR]{0,2}[KR].{0,2}[KR].{2,4}[ILVM].[ILVF]}:Pkinase|{S..([ST])...}:Pkinase
Q9H492	Microtubule-associated proteins 1A/1B light chain 3A	Homo sapiens	Q8TD19	Serine/threonine-protein kinase Nek9	Homo sapiens	domain_motif	-	{.R.([ST])[^P]..}:Pkinase|{...([ST])P..}:Pkinase|{[KR]{0,2}[KR].{0,2}[KR].{2,4}[ILVM].[ILVF]}:Pkinase|{S..([ST])...}:Pkinase
Q9H492	Microtubule-associated proteins 1A/1B light chain 3A	Homo sapiens	Q96PY6	Serine/threonine-protein kinase Nek1	Homo sapiens	domain_motif	-	{.R.([ST])[^P]..}:Pkinase|{...([ST])P..}:Pkinase|{[KR]{0,2}[KR].{0,2}[KR].{2,4}[ILVM].[ILVF]}:Pkinase|{S..([ST])...}:Pkinase
Q9BTM9	Ubiquitin-related modifier 1 homolog	Homo sapiens	P21127	Cyclin-dependent kinase 11B	Homo sapiens	domain_motif	-	{.R.([ST])[^P]..}:Pkinase|{[KR]{0,2}[KR].{0,2}[KR].{2,4}[ILVM].[ILVF]}:Pkinase
Q9Y5J5	Pleckstrin homology-like domain family A member 3	Homo sapiens	P24941	Cyclin-dependent kinase 2	Homo sapiens	domain_domain|domain_motif	PH:Pkinase	{.R.([ST])[^P]..}:Pkinase|{[KR]{0,2}[KR].{0,2}[KR].{2,4}[ILVM].[ILVF]}:Pkinase|{S..([ST])...}:Pkinase
P61353	60S ribosomal protein L27	Homo sapiens	O15111	Inhibitor of nuclear factor kappa-B kinase subunit alpha	Homo sapiens	domain_motif	-	{.R.([ST])[^P]..}:Pkinase|{[RK][RK].([ST])[^P]..}:Pkinase|{...([ST])...[ST]}:Pkinase|{[KR]{0,2}[KR].{0,2}[KR].{2,4}[ILVM].[ILVF]}:Pkinase
Q96AG4	Leucine-rich repeat-containing protein 59	Homo sapiens	P68400	Casein kinase II subunit alpha	Homo sapiens	domain_domain|domain_motif	LRR_1:Pkinase	{.R.([ST])[^P]..}:Pkinase|{[RK][RK].([ST])[^P]..}:Pkinase|{...([ST])...[ST]}:Pkinase|{[KR]{0,2}[KR].{0,2}[KR].{2,4}[ILVM].[ILVF]}:Pkinase|{S..([ST])...}:Pkinase
Q96AG4	Leucine-rich repeat-containing protein 59	Homo sapiens	Q14164	Inhibitor of nuclear factor kappa-B kinase subunit epsilon	Homo sapiens	domain_domain|domain_motif	LRR_1:Pkinase	{.R.([ST])[^P]..}:Pkinase|{[RK][RK].([ST])[^P]..}:Pkinase|{...([ST])...[ST]}:Pkinase|{[KR]{0,2}[KR].{0,2}[KR].{2,4}[ILVM].[ILVF]}:Pkinase|{S..([ST])...}:Pkinase
P61247	40S ribosomal protein S3a	Homo sapiens	O00141	Serine/threonine-protein kinase Sgk1	Homo sapiens	domain_motif	-	{.R.([ST])[^P]..}:Pkinase|{[RK][RK].([ST])[^P]..}:Pkinase|{...([ST])..E}:Pkinase|{...([ST])...[ST]}:Pkinase|{[KR]{0,2}[KR].{0,2}[KR].{2,4}[ILVM].[ILVF]}:Pkinase
Q8NHZ8	Anaphase-promoting complex subunit CDC26	Homo sapiens	O60566	Mitotic checkpoint serine/threonine-protein kinase BUB1 beta	Homo sapiens	domain_motif	-	{.R.([ST])[^P]..}:Pkinase|{[RK][RK].([ST])[^P]..}:Pkinase|{...([ST])..E}:Pkinase|{...([ST])...[ST]}:Pkinase|{[KR]{0,2}[KR].{0,2}[KR].{2,4}[ILVM].[ILVF]}:Pkinase
Q8NHZ8	Anaphase-promoting complex subunit CDC26	Homo sapiens	P51955	Serine/threonine-protein kinase Nek2	Homo sapiens	domain_motif	-	{.R.([ST])[^P]..}:Pkinase|{[RK][RK].([ST])[^P]..}:Pkinase|{...([ST])..E}:Pkinase|{...([ST])...[ST]}:Pkinase|{[KR]{0,2}[KR].{0,2}[KR].{2,4}[ILVM].[ILVF]}:Pkinase
P23526	Adenosylhomocysteinase	Homo sapiens	O15264	Mitogen-activated protein kinase 13	Homo sapiens	domain_domain|domain_motif	AdoHcyase_NAD:Pkinase|AdoHcyase:Pkinase	{.R.([ST])[^P]..}:Pkinase|{[RK][RK].([ST])[^P]..}:Pkinase|{...([ST])..E}:Pkinase|{...([ST])...[ST]}:Pkinase|{[KR]{0,2}[KR].{0,2}[KR].{2,4}[ILVM].[ILVF]}:Pkinase|{S..([ST])...}:Pkinase
O95229	ZW10 interactor	Homo sapiens	O43683	Mitotic checkpoint serine/threonine-protein kinase BUB1	Homo sapiens	domain_motif	-	{.R.([ST])[^P]..}:Pkinase|{[RK][RK].([ST])[^P]..}:Pkinase|{...([ST])..E}:Pkinase|{...([ST])...[ST]}:Pkinase|{[KR]{0,2}[KR].{0,2}[KR].{2,4}[ILVM].[ILVF]}:Pkinase|{S..([ST])...}:Pkinase
O95229	ZW10 interactor	Homo sapiens	O60566	Mitotic checkpoint serine/threonine-protein kinase BUB1 beta	Homo sapiens	domain_motif	-	{.R.([ST])[^P]..}:Pkinase|{[RK][RK].([ST])[^P]..}:Pkinase|{...([ST])..E}:Pkinase|{...([ST])...[ST]}:Pkinase|{[KR]{0,2}[KR].{0,2}[KR].{2,4}[ILVM].[ILVF]}:Pkinase|{S..([ST])...}:Pkinase
Q9NQ31	A-kinase-interacting protein 1	Homo sapiens	O15264	Mitogen-activated protein kinase 13	Homo sapiens	domain_motif	-	{.R.([ST])[^P]..}:Pkinase|{[RK][RK].([ST])[^P]..}:Pkinase|{...([ST])..E}:Pkinase|{...([ST])...[ST]}:Pkinase|{[KR]{0,2}[KR].{0,2}[KR].{2,4}[ILVM].[ILVF]}:Pkinase|{S..([ST])...}:Pkinase
Q9NQ31	A-kinase-interacting protein 1	Homo sapiens	P17612	cAMP-dependent protein kinase catalytic subunit alpha	Homo sapiens	domain_motif	-	{.R.([ST])[^P]..}:Pkinase|{[RK][RK].([ST])[^P]..}:Pkinase|{...([ST])..E}:Pkinase|{...([ST])...[ST]}:Pkinase|{[KR]{0,2}[KR].{0,2}[KR].{2,4}[ILVM].[ILVF]}:Pkinase|{S..([ST])...}:Pkinase
Q9UBK9	Protein UXT	Homo sapiens	Q99759	Mitogen-activated protein kinase kinase kinase 3	Homo sapiens	domain_motif	-	{.R.([ST])[^P]..}:Pkinase|{[RK][RK].([ST])[^P]..}:Pkinase|{...([ST])..E}:Pkinase|{...([ST])...[ST]}:Pkinase|{S..([ST])...}:Pkinase
Q02878	60S ribosomal protein L6	Homo sapiens	P68400	Casein kinase II subunit alpha	Homo sapiens	domain_motif	-	{.R.([ST])[^P]..}:Pkinase|{[RK][RK].([ST])[^P]..}:Pkinase|{...([ST])..E}:Pkinase|{...([ST])P..}:Pkinase|{...([ST])...[ST]}:Pkinase|{[KR]{0,2}[KR].{0,2}[KR].{2,4}[ILVM].[ILVF]}:Pkinase
Q6PKD3	RDX protein (Fragment)	Homo sapiens	Q14164	Inhibitor of nuclear factor kappa-B kinase subunit epsilon	Homo sapiens	domain_motif	-	{.R.([ST])[^P]..}:Pkinase|{[RK][RK].([ST])[^P]..}:Pkinase|{...([ST])..E}:Pkinase|{...([ST])P..}:Pkinase|{...([ST])...[ST]}:Pkinase|{[KR]{0,2}[KR].{0,2}[KR].{2,4}[ILVM].[ILVF]}:Pkinase
Q13451	Peptidyl-prolyl cis-trans isomerase FKBP5	Homo sapiens	O15111	Inhibitor of nuclear factor kappa-B kinase subunit alpha	Homo sapiens	domain_domain|domain_motif	FKBP_C:Pkinase	{.R.([ST])[^P]..}:Pkinase|{[RK][RK].([ST])[^P]..}:Pkinase|{...([ST])..E}:Pkinase|{...([ST])P..}:Pkinase|{...([ST])...[ST]}:Pkinase|{[KR]{0,2}[KR].{0,2}[KR].{2,4}[ILVM].[ILVF]}:Pkinase|{S..([ST])...}:Pkinase
Q13451	Peptidyl-prolyl cis-trans isomerase FKBP5	Homo sapiens	Q13233	Mitogen-activated protein kinase kinase kinase 1	Homo sapiens	domain_domain|domain_motif	FKBP_C:Pkinase	{.R.([ST])[^P]..}:Pkinase|{[RK][RK].([ST])[^P]..}:Pkinase|{...([ST])..E}:Pkinase|{...([ST])P..}:Pkinase|{...([ST])...[ST]}:Pkinase|{[KR]{0,2}[KR].{0,2}[KR].{2,4}[ILVM].[ILVF]}:Pkinase|{S..([ST])...}:Pkinase
P34931	Heat shock 70 kDa protein 1-like	Homo sapiens	O43353	Receptor-interacting serine/threonine-protein kinase 2	Homo sapiens	domain_domain|domain_motif	HSP70:Pkinase	{.R.([ST])[^P]..}:Pkinase|{[RK][RK].([ST])[^P]..}:Pkinase|{...([ST])..E}:Pkinase|{...([ST])P..}:Pkinase|{...([ST])...[ST]}:Pkinase|{[KR]{0,2}[KR].{0,2}[KR].{2,4}[ILVM].[ILVF]}:Pkinase|{S..([ST])...}:Pkinase
P38646	Stress-70 protein, mitochondrial	Homo sapiens	O15111	Inhibitor of nuclear factor kappa-B kinase subunit alpha	Homo sapiens	domain_domain|domain_motif	HSP70:Pkinase	{.R.([ST])[^P]..}:Pkinase|{[RK][RK].([ST])[^P]..}:Pkinase|{...([ST])..E}:Pkinase|{...([ST])P..}:Pkinase|{...([ST])...[ST]}:Pkinase|{[KR]{0,2}[KR].{0,2}[KR].{2,4}[ILVM].[ILVF]}:Pkinase|{S..([ST])...}:Pkinase
P38646	Stress-70 protein, mitochondrial	Homo sapiens	P31749	RAC-alpha serine/threonine-protein kinase	Homo sapiens	domain_domain|domain_motif	HSP70:Pkinase	{.R.([ST])[^P]..}:Pkinase|{[RK][RK].([ST])[^P]..}:Pkinase|{...([ST])..E}:Pkinase|{...([ST])P..}:Pkinase|{...([ST])...[ST]}:Pkinase|{[KR]{0,2}[KR].{0,2}[KR].{2,4}[ILVM].[ILVF]}:Pkinase|{S..([ST])...}:Pkinase
P34931	Heat shock 70 kDa protein 1-like	Homo sapiens	O14920	Inhibitor of nuclear factor kappa-B kinase subunit beta	Homo sapiens	domain_domain|domain_motif	HSP70:Pkinase|HSP70:ubiquitin	{.R.([ST])[^P]..}:Pkinase|{[RK][RK].([ST])[^P]..}:Pkinase|{...([ST])..E}:Pkinase|{...([ST])P..}:Pkinase|{...([ST])...[ST]}:Pkinase|{[KR]{0,2}[KR].{0,2}[KR].{2,4}[ILVM].[ILVF]}:Pkinase|{S..([ST])...}:Pkinase
P49770	Translation initiation factor eIF-2B subunit beta	Homo sapiens	P19784	Casein kinase II subunit alpha'	Homo sapiens	domain_domain|domain_motif	IF-2B:Pkinase	{.R.([ST])[^P]..}:Pkinase|{[RK][RK].([ST])[^P]..}:Pkinase|{...([ST])..E}:Pkinase|{...([ST])P..}:Pkinase|{...([ST])...[ST]}:Pkinase|{[KR]{0,2}[KR].{0,2}[KR].{2,4}[ILVM].[ILVF]}:Pkinase|{S..([ST])...}:Pkinase
P84022	Mothers against decapentaplegic homolog 3	Homo sapiens	P28482	Mitogen-activated protein kinase 1	Homo sapiens	domain_domain|domain_motif	MH2:Pkinase|MH1:Pkinase	{.R.([ST])[^P]..}:Pkinase|{[RK][RK].([ST])[^P]..}:Pkinase|{...([ST])..E}:Pkinase|{...([ST])P..}:Pkinase|{...([ST])...[ST]}:Pkinase|{[KR]{0,2}[KR].{0,2}[KR].{2,4}[ILVM].[ILVF]}:Pkinase|{S..([ST])...}:Pkinase
Q9Y376	Calcium-binding protein 39	Homo sapiens	Q15831	Serine/threonine-protein kinase STK11	Homo sapiens	domain_domain|domain_motif	Mo25:Pkinase	{.R.([ST])[^P]..}:Pkinase|{[RK][RK].([ST])[^P]..}:Pkinase|{...([ST])..E}:Pkinase|{...([ST])P..}:Pkinase|{...([ST])...[ST]}:Pkinase|{[KR]{0,2}[KR].{0,2}[KR].{2,4}[ILVM].[ILVF]}:Pkinase|{S..([ST])...}:Pkinase
Q9Y376	Calcium-binding protein 39	Homo sapiens	Q9C0K7	STE20-related kinase adapter protein beta	Homo sapiens	domain_domain|domain_motif	Mo25:Pkinase	{.R.([ST])[^P]..}:Pkinase|{[RK][RK].([ST])[^P]..}:Pkinase|{...([ST])..E}:Pkinase|{...([ST])P..}:Pkinase|{...([ST])...[ST]}:Pkinase|{[KR]{0,2}[KR].{0,2}[KR].{2,4}[ILVM].[ILVF]}:Pkinase|{S..([ST])...}:Pkinase
Q9UM54	Unconventional myosin-VI	Homo sapiens	Q14164	Inhibitor of nuclear factor kappa-B kinase subunit epsilon	Homo sapiens	domain_domain|domain_motif	Myosin_head:Pkinase	{.R.([ST])[^P]..}:Pkinase|{[RK][RK].([ST])[^P]..}:Pkinase|{...([ST])..E}:Pkinase|{...([ST])P..}:Pkinase|{...([ST])...[ST]}:Pkinase|{[KR]{0,2}[KR].{0,2}[KR].{2,4}[ILVM].[ILVF]}:Pkinase|{S..([ST])...}:Pkinase
Q9UM54	Unconventional myosin-VI	Homo sapiens	Q99759	Mitogen-activated protein kinase kinase kinase 3	Homo sapiens	domain_domain|domain_motif	Myosin_head:Pkinase	{.R.([ST])[^P]..}:Pkinase|{[RK][RK].([ST])[^P]..}:Pkinase|{...([ST])..E}:Pkinase|{...([ST])P..}:Pkinase|{...([ST])...[ST]}:Pkinase|{[KR]{0,2}[KR].{0,2}[KR].{2,4}[ILVM].[ILVF]}:Pkinase|{S..([ST])...}:Pkinase
P14618	Pyruvate kinase isozymes M1/M2	Homo sapiens	O15264	Mitogen-activated protein kinase 13	Homo sapiens	domain_domain|domain_motif	PK:Pkinase	{.R.([ST])[^P]..}:Pkinase|{[RK][RK].([ST])[^P]..}:Pkinase|{...([ST])..E}:Pkinase|{...([ST])P..}:Pkinase|{...([ST])...[ST]}:Pkinase|{[KR]{0,2}[KR].{0,2}[KR].{2,4}[ILVM].[ILVF]}:Pkinase|{S..([ST])...}:Pkinase
Q01201	Transcription factor RelB	Homo sapiens	P06493	Cyclin-dependent kinase 1	Homo sapiens	domain_domain|domain_motif	RHD:Pkinase	{.R.([ST])[^P]..}:Pkinase|{[RK][RK].([ST])[^P]..}:Pkinase|{...([ST])..E}:Pkinase|{...([ST])P..}:Pkinase|{...([ST])...[ST]}:Pkinase|{[KR]{0,2}[KR].{0,2}[KR].{2,4}[ILVM].[ILVF]}:Pkinase|{S..([ST])...}:Pkinase
Q06210	Glucosamine--fructose-6-phosphate aminotransferase [isomerizing] 1	Homo sapiens	P45983	Mitogen-activated protein kinase 8	Homo sapiens	domain_domain|domain_motif	SIS:Pkinase|GATase_2:Pkinase	{.R.([ST])[^P]..}:Pkinase|{[RK][RK].([ST])[^P]..}:Pkinase|{...([ST])..E}:Pkinase|{...([ST])P..}:Pkinase|{...([ST])...[ST]}:Pkinase|{[KR]{0,2}[KR].{0,2}[KR].{2,4}[ILVM].[ILVF]}:Pkinase|{S..([ST])...}:Pkinase
Q06210	Glucosamine--fructose-6-phosphate aminotransferase [isomerizing] 1	Homo sapiens	P54646	5'-AMP-activated protein kinase catalytic subunit alpha-2	Homo sapiens	domain_domain|domain_motif	SIS:Pkinase|GATase_2:Pkinase	{.R.([ST])[^P]..}:Pkinase|{[RK][RK].([ST])[^P]..}:Pkinase|{...([ST])..E}:Pkinase|{...([ST])P..}:Pkinase|{...([ST])...[ST]}:Pkinase|{[KR]{0,2}[KR].{0,2}[KR].{2,4}[ILVM].[ILVF]}:Pkinase|{S..([ST])...}:Pkinase
Q14166	Tubulin--tyrosine ligase-like protein 12	Homo sapiens	P19784	Casein kinase II subunit alpha'	Homo sapiens	domain_domain|domain_motif	TTL:Pkinase	{.R.([ST])[^P]..}:Pkinase|{[RK][RK].([ST])[^P]..}:Pkinase|{...([ST])..E}:Pkinase|{...([ST])P..}:Pkinase|{...([ST])...[ST]}:Pkinase|{[KR]{0,2}[KR].{0,2}[KR].{2,4}[ILVM].[ILVF]}:Pkinase|{S..([ST])...}:Pkinase
Q14166	Tubulin--tyrosine ligase-like protein 12	Homo sapiens	Q14164	Inhibitor of nuclear factor kappa-B kinase subunit epsilon	Homo sapiens	domain_domain|domain_motif	TTL:Pkinase	{.R.([ST])[^P]..}:Pkinase|{[RK][RK].([ST])[^P]..}:Pkinase|{...([ST])..E}:Pkinase|{...([ST])P..}:Pkinase|{...([ST])...[ST]}:Pkinase|{[KR]{0,2}[KR].{0,2}[KR].{2,4}[ILVM].[ILVF]}:Pkinase|{S..([ST])...}:Pkinase
P07437	Tubulin beta chain	Homo sapiens	O14920	Inhibitor of nuclear factor kappa-B kinase subunit beta	Homo sapiens	domain_motif	-	{.R.([ST])[^P]..}:Pkinase|{[RK][RK].([ST])[^P]..}:Pkinase|{...([ST])..E}:Pkinase|{...([ST])P..}:Pkinase|{...([ST])...[ST]}:Pkinase|{[KR]{0,2}[KR].{0,2}[KR].{2,4}[ILVM].[ILVF]}:Pkinase|{S..([ST])...}:Pkinase
P07437	Tubulin beta chain	Homo sapiens	O15111	Inhibitor of nuclear factor kappa-B kinase subunit alpha	Homo sapiens	domain_motif	-	{.R.([ST])[^P]..}:Pkinase|{[RK][RK].([ST])[^P]..}:Pkinase|{...([ST])..E}:Pkinase|{...([ST])P..}:Pkinase|{...([ST])...[ST]}:Pkinase|{[KR]{0,2}[KR].{0,2}[KR].{2,4}[ILVM].[ILVF]}:Pkinase|{S..([ST])...}:Pkinase
P07437	Tubulin beta chain	Homo sapiens	O43353	Receptor-interacting serine/threonine-protein kinase 2	Homo sapiens	domain_motif	-	{.R.([ST])[^P]..}:Pkinase|{[RK][RK].([ST])[^P]..}:Pkinase|{...([ST])..E}:Pkinase|{...([ST])P..}:Pkinase|{...([ST])...[ST]}:Pkinase|{[KR]{0,2}[KR].{0,2}[KR].{2,4}[ILVM].[ILVF]}:Pkinase|{S..([ST])...}:Pkinase
P15311	Ezrin	Homo sapiens	O00141	Serine/threonine-protein kinase Sgk1	Homo sapiens	domain_motif	-	{.R.([ST])[^P]..}:Pkinase|{[RK][RK].([ST])[^P]..}:Pkinase|{...([ST])..E}:Pkinase|{...([ST])P..}:Pkinase|{...([ST])...[ST]}:Pkinase|{[KR]{0,2}[KR].{0,2}[KR].{2,4}[ILVM].[ILVF]}:Pkinase|{S..([ST])...}:Pkinase
P15311	Ezrin	Homo sapiens	O43353	Receptor-interacting serine/threonine-protein kinase 2	Homo sapiens	domain_motif	-	{.R.([ST])[^P]..}:Pkinase|{[RK][RK].([ST])[^P]..}:Pkinase|{...([ST])..E}:Pkinase|{...([ST])P..}:Pkinase|{...([ST])...[ST]}:Pkinase|{[KR]{0,2}[KR].{0,2}[KR].{2,4}[ILVM].[ILVF]}:Pkinase|{S..([ST])...}:Pkinase
P34896	Serine hydroxymethyltransferase, cytosolic	Homo sapiens	P11309	Serine/threonine-protein kinase pim-1	Homo sapiens	domain_motif	-	{.R.([ST])[^P]..}:Pkinase|{[RK][RK].([ST])[^P]..}:Pkinase|{...([ST])..E}:Pkinase|{...([ST])P..}:Pkinase|{...([ST])...[ST]}:Pkinase|{[KR]{0,2}[KR].{0,2}[KR].{2,4}[ILVM].[ILVF]}:Pkinase|{S..([ST])...}:Pkinase
P39023	60S ribosomal protein L3	Homo sapiens	O00141	Serine/threonine-protein kinase Sgk1	Homo sapiens	domain_motif	-	{.R.([ST])[^P]..}:Pkinase|{[RK][RK].([ST])[^P]..}:Pkinase|{...([ST])..E}:Pkinase|{...([ST])P..}:Pkinase|{...([ST])...[ST]}:Pkinase|{[KR]{0,2}[KR].{0,2}[KR].{2,4}[ILVM].[ILVF]}:Pkinase|{S..([ST])...}:Pkinase
Q15046	Lysine--tRNA ligase	Homo sapiens	Q14164	Inhibitor of nuclear factor kappa-B kinase subunit epsilon	Homo sapiens	domain_motif	-	{.R.([ST])[^P]..}:Pkinase|{[RK][RK].([ST])[^P]..}:Pkinase|{...([ST])..E}:Pkinase|{...([ST])P..}:Pkinase|{...([ST])...[ST]}:Pkinase|{[KR]{0,2}[KR].{0,2}[KR].{2,4}[ILVM].[ILVF]}:Pkinase|{S..([ST])...}:Pkinase
Q86VP1	Tax1-binding protein 1	Homo sapiens	O15111	Inhibitor of nuclear factor kappa-B kinase subunit alpha	Homo sapiens	domain_motif	-	{.R.([ST])[^P]..}:Pkinase|{[RK][RK].([ST])[^P]..}:Pkinase|{...([ST])..E}:Pkinase|{...([ST])P..}:Pkinase|{...([ST])...[ST]}:Pkinase|{[KR]{0,2}[KR].{0,2}[KR].{2,4}[ILVM].[ILVF]}:Pkinase|{S..([ST])...}:Pkinase
Q8NBJ4	Golgi membrane protein 1	Homo sapiens	P49759	Dual specificity protein kinase CLK1	Homo sapiens	domain_motif	-	{.R.([ST])[^P]..}:Pkinase|{[RK][RK].([ST])[^P]..}:Pkinase|{...([ST])..E}:Pkinase|{...([ST])P..}:Pkinase|{...([ST])...[ST]}:Pkinase|{[KR]{0,2}[KR].{0,2}[KR].{2,4}[ILVM].[ILVF]}:Pkinase|{S..([ST])...}:Pkinase
Q92733	Proline-rich protein PRCC	Homo sapiens	P68400	Casein kinase II subunit alpha	Homo sapiens	domain_motif	-	{.R.([ST])[^P]..}:Pkinase|{[RK][RK].([ST])[^P]..}:Pkinase|{...([ST])..E}:Pkinase|{...([ST])P..}:Pkinase|{...([ST])...[ST]}:Pkinase|{[KR]{0,2}[KR].{0,2}[KR].{2,4}[ILVM].[ILVF]}:Pkinase|{S..([ST])...}:Pkinase
Q96BK5	PIN2/TERF1-interacting telomerase inhibitor 1	Homo sapiens	P49137	MAP kinase-activated protein kinase 2	Homo sapiens	domain_motif	-	{.R.([ST])[^P]..}:Pkinase|{[RK][RK].([ST])[^P]..}:Pkinase|{...([ST])..E}:Pkinase|{...([ST])P..}:Pkinase|{...([ST])...[ST]}:Pkinase|{[KR]{0,2}[KR].{0,2}[KR].{2,4}[ILVM].[ILVF]}:Pkinase|{S..([ST])...}:Pkinase
Q9H081	Protein MIS12 homolog	Homo sapiens	O43683	Mitotic checkpoint serine/threonine-protein kinase BUB1	Homo sapiens	domain_motif	-	{.R.([ST])[^P]..}:Pkinase|{[RK][RK].([ST])[^P]..}:Pkinase|{...([ST])..E}:Pkinase|{...([ST])P..}:Pkinase|{...([ST])...[ST]}:Pkinase|{[KR]{0,2}[KR].{0,2}[KR].{2,4}[ILVM].[ILVF]}:Pkinase|{S..([ST])...}:Pkinase
Q9H081	Protein MIS12 homolog	Homo sapiens	O60566	Mitotic checkpoint serine/threonine-protein kinase BUB1 beta	Homo sapiens	domain_motif	-	{.R.([ST])[^P]..}:Pkinase|{[RK][RK].([ST])[^P]..}:Pkinase|{...([ST])..E}:Pkinase|{...([ST])P..}:Pkinase|{...([ST])...[ST]}:Pkinase|{[KR]{0,2}[KR].{0,2}[KR].{2,4}[ILVM].[ILVF]}:Pkinase|{S..([ST])...}:Pkinase
Q9H2K0	Translation initiation factor IF-3, mitochondrial	Homo sapiens	P28482	Mitogen-activated protein kinase 1	Homo sapiens	domain_motif	-	{.R.([ST])[^P]..}:Pkinase|{[RK][RK].([ST])[^P]..}:Pkinase|{...([ST])..E}:Pkinase|{...([ST])P..}:Pkinase|{...([ST])...[ST]}:Pkinase|{[KR]{0,2}[KR].{0,2}[KR].{2,4}[ILVM].[ILVF]}:Pkinase|{S..([ST])...}:Pkinase
Q9HBM1	Kinetochore protein Spc25	Homo sapiens	O43683	Mitotic checkpoint serine/threonine-protein kinase BUB1	Homo sapiens	domain_motif	-	{.R.([ST])[^P]..}:Pkinase|{[RK][RK].([ST])[^P]..}:Pkinase|{...([ST])..E}:Pkinase|{...([ST])P..}:Pkinase|{...([ST])...[ST]}:Pkinase|{[KR]{0,2}[KR].{0,2}[KR].{2,4}[ILVM].[ILVF]}:Pkinase|{S..([ST])...}:Pkinase
Q9NPI8	Fanconi anemia group F protein	Homo sapiens	P27448	MAP/microtubule affinity-regulating kinase 3	Homo sapiens	domain_motif	-	{.R.([ST])[^P]..}:Pkinase|{[RK][RK].([ST])[^P]..}:Pkinase|{...([ST])..E}:Pkinase|{...([ST])P..}:Pkinase|{...([ST])...[ST]}:Pkinase|{[KR]{0,2}[KR].{0,2}[KR].{2,4}[ILVM].[ILVF]}:Pkinase|{S..([ST])...}:Pkinase
Q9NY61	Protein AATF	Homo sapiens	O14757	Serine/threonine-protein kinase Chk1	Homo sapiens	domain_motif	-	{.R.([ST])[^P]..}:Pkinase|{[RK][RK].([ST])[^P]..}:Pkinase|{...([ST])..E}:Pkinase|{...([ST])P..}:Pkinase|{...([ST])...[ST]}:Pkinase|{[KR]{0,2}[KR].{0,2}[KR].{2,4}[ILVM].[ILVF]}:Pkinase|{S..([ST])...}:Pkinase
Q9UJX3	Anaphase-promoting complex subunit 7	Homo sapiens	O60566	Mitotic checkpoint serine/threonine-protein kinase BUB1 beta	Homo sapiens	domain_motif	-	{.R.([ST])[^P]..}:Pkinase|{[RK][RK].([ST])[^P]..}:Pkinase|{...([ST])..E}:Pkinase|{...([ST])P..}:Pkinase|{...([ST])...[ST]}:Pkinase|{[KR]{0,2}[KR].{0,2}[KR].{2,4}[ILVM].[ILVF]}:Pkinase|{S..([ST])...}:Pkinase
Q9UMX1	Suppressor of fused homolog	Homo sapiens	Q9NRP7	Serine/threonine-protein kinase 36	Homo sapiens	domain_motif	-	{.R.([ST])[^P]..}:Pkinase|{[RK][RK].([ST])[^P]..}:Pkinase|{...([ST])..E}:Pkinase|{...([ST])P..}:Pkinase|{...([ST])...[ST]}:Pkinase|{[KR]{0,2}[KR].{0,2}[KR].{2,4}[ILVM].[ILVF]}:Pkinase|{S..([ST])...}:Pkinase
Q9Y3A5	Ribosome maturation protein SBDS	Homo sapiens	Q14164	Inhibitor of nuclear factor kappa-B kinase subunit epsilon	Homo sapiens	domain_motif	-	{.R.([ST])[^P]..}:Pkinase|{[RK][RK].([ST])[^P]..}:Pkinase|{...([ST])..E}:Pkinase|{...([ST])P..}:Pkinase|{...([ST])...[ST]}:Pkinase|{[KR]{0,2}[KR].{0,2}[KR].{2,4}[ILVM].[ILVF]}:Pkinase|{S..([ST])...}:Pkinase
Q9NY61	Protein AATF	Homo sapiens	O96017	Serine/threonine-protein kinase Chk2	Homo sapiens	domain_motif	-	{.R.([ST])[^P]..}:Pkinase|{[RK][RK].([ST])[^P]..}:Pkinase|{...([ST])..E}:Pkinase|{...([ST])P..}:Pkinase|{...([ST])...[ST]}:Pkinase|{[KR]{0,2}[KR].{0,2}[KR].{2,4}[ILVM].[ILVF]}:Pkinase|{S..([ST])...}:Pkinase|{..(T)..[DE].}:FHA|{..(T)..[ILV].}:FHA
Q00839	Heterogeneous nuclear ribonucleoprotein U	Homo sapiens	O14920	Inhibitor of nuclear factor kappa-B kinase subunit beta	Homo sapiens	domain_domain|domain_motif	SAP:ubiquitin|SPRY:Pkinase	{.R.([ST])[^P]..}:Pkinase|{[RK][RK].([ST])[^P]..}:Pkinase|{...([ST])..E}:Pkinase|{...([ST])P..}:Pkinase|{...([ST])...[ST]}:Pkinase|{[KR]{0,2}[KR].{0,2}[KR].{2,4}[ILVM].[ILVF]}:Pkinase|{S..([ST])...}:Pkinase|{K..EK}:ubiquitin
P38646	Stress-70 protein, mitochondrial	Homo sapiens	O14920	Inhibitor of nuclear factor kappa-B kinase subunit beta	Homo sapiens	domain_domain|domain_motif	HSP70:Pkinase|HSP70:ubiquitin	{.R.([ST])[^P]..}:Pkinase|{[RK][RK].([ST])[^P]..}:Pkinase|{...([ST])..E}:Pkinase|{...([ST])P..}:Pkinase|{...([ST])...[ST]}:Pkinase|{[KR]{0,2}[KR].{0,2}[KR].{2,4}[ILVM].[ILVF]}:Pkinase|{S..([ST])...}:Pkinase|{K..EK}:ubiquitin|{K...E..K}:ubiquitin
Q15560	Transcription elongation factor A protein 2	Homo sapiens	P27448	MAP/microtubule affinity-regulating kinase 3	Homo sapiens	domain_motif	-	{.R.([ST])[^P]..}:Pkinase|{[RK][RK].([ST])[^P]..}:Pkinase|{...([ST])..E}:Pkinase|{...([ST])P..}:Pkinase|{...([ST])...[ST]}:Pkinase|{[KR]{0,2}[KR].{0,2}[KR].{2,4}[ILVM].[ILVF]}:Pkinase|{S..([ST])...}:Pkinase|{P..P..P}:UBA
Q96NR8	Retinol dehydrogenase 12	Homo sapiens	O43683	Mitotic checkpoint serine/threonine-protein kinase BUB1	Homo sapiens	domain_domain|domain_motif	adh_short:Pkinase	{.R.([ST])[^P]..}:Pkinase|{[RK][RK].([ST])[^P]..}:Pkinase|{...([ST])..E}:Pkinase|{...([ST])P..}:Pkinase|{...([ST])...[ST]}:Pkinase|{S..([ST])...}:Pkinase
P11142	Heat shock cognate 71 kDa protein	Homo sapiens	O43353	Receptor-interacting serine/threonine-protein kinase 2	Homo sapiens	domain_domain|domain_motif	HSP70:Pkinase	{.R.([ST])[^P]..}:Pkinase|{[RK][RK].([ST])[^P]..}:Pkinase|{...([ST])..E}:Pkinase|{...([ST])P..}:Pkinase|{...([ST])...[ST]}:Pkinase|{S..([ST])...}:Pkinase
P54652	Heat shock-related 70 kDa protein 2	Homo sapiens	O43353	Receptor-interacting serine/threonine-protein kinase 2	Homo sapiens	domain_domain|domain_motif	HSP70:Pkinase	{.R.([ST])[^P]..}:Pkinase|{[RK][RK].([ST])[^P]..}:Pkinase|{...([ST])..E}:Pkinase|{...([ST])P..}:Pkinase|{...([ST])...[ST]}:Pkinase|{S..([ST])...}:Pkinase
Q01105	Protein SET	Homo sapiens	P68400	Casein kinase II subunit alpha	Homo sapiens	domain_domain|domain_motif	NAP:Pkinase	{.R.([ST])[^P]..}:Pkinase|{[RK][RK].([ST])[^P]..}:Pkinase|{...([ST])..E}:Pkinase|{...([ST])P..}:Pkinase|{...([ST])...[ST]}:Pkinase|{S..([ST])...}:Pkinase
Q99436	Proteasome subunit beta type-7	Homo sapiens	Q13177	Serine/threonine-protein kinase PAK 2	Homo sapiens	domain_domain|domain_motif	Proteasome:Pkinase	{.R.([ST])[^P]..}:Pkinase|{[RK][RK].([ST])[^P]..}:Pkinase|{...([ST])..E}:Pkinase|{...([ST])P..}:Pkinase|{...([ST])...[ST]}:Pkinase|{S..([ST])...}:Pkinase
Q15427	Splicing factor 3B subunit 4	Homo sapiens	P45984	Mitogen-activated protein kinase 9	Homo sapiens	domain_domain|domain_motif	RRM_1:Pkinase	{.R.([ST])[^P]..}:Pkinase|{[RK][RK].([ST])[^P]..}:Pkinase|{...([ST])..E}:Pkinase|{...([ST])P..}:Pkinase|{...([ST])...[ST]}:Pkinase|{S..([ST])...}:Pkinase
P27824	Calnexin	Homo sapiens	O15264	Mitogen-activated protein kinase 13	Homo sapiens	domain_motif	-	{.R.([ST])[^P]..}:Pkinase|{[RK][RK].([ST])[^P]..}:Pkinase|{...([ST])..E}:Pkinase|{...([ST])P..}:Pkinase|{...([ST])...[ST]}:Pkinase|{S..([ST])...}:Pkinase
P68371	Tubulin beta-4B chain	Homo sapiens	P31749	RAC-alpha serine/threonine-protein kinase	Homo sapiens	domain_motif	-	{.R.([ST])[^P]..}:Pkinase|{[RK][RK].([ST])[^P]..}:Pkinase|{...([ST])..E}:Pkinase|{...([ST])P..}:Pkinase|{...([ST])...[ST]}:Pkinase|{S..([ST])...}:Pkinase
Q3ZCM7	Tubulin beta-8 chain	Homo sapiens	Q13233	Mitogen-activated protein kinase kinase kinase 1	Homo sapiens	domain_motif	-	{.R.([ST])[^P]..}:Pkinase|{[RK][RK].([ST])[^P]..}:Pkinase|{...([ST])..E}:Pkinase|{...([ST])P..}:Pkinase|{...([ST])...[ST]}:Pkinase|{S..([ST])...}:Pkinase
Q9BVA1	Tubulin beta-2B chain	Homo sapiens	O14920	Inhibitor of nuclear factor kappa-B kinase subunit beta	Homo sapiens	domain_motif	-	{.R.([ST])[^P]..}:Pkinase|{[RK][RK].([ST])[^P]..}:Pkinase|{...([ST])..E}:Pkinase|{...([ST])P..}:Pkinase|{...([ST])...[ST]}:Pkinase|{S..([ST])...}:Pkinase
Q9BVA1	Tubulin beta-2B chain	Homo sapiens	O43353	Receptor-interacting serine/threonine-protein kinase 2	Homo sapiens	domain_motif	-	{.R.([ST])[^P]..}:Pkinase|{[RK][RK].([ST])[^P]..}:Pkinase|{...([ST])..E}:Pkinase|{...([ST])P..}:Pkinase|{...([ST])...[ST]}:Pkinase|{S..([ST])...}:Pkinase
Q9BVA1	Tubulin beta-2B chain	Homo sapiens	Q13233	Mitogen-activated protein kinase kinase kinase 1	Homo sapiens	domain_motif	-	{.R.([ST])[^P]..}:Pkinase|{[RK][RK].([ST])[^P]..}:Pkinase|{...([ST])..E}:Pkinase|{...([ST])P..}:Pkinase|{...([ST])...[ST]}:Pkinase|{S..([ST])...}:Pkinase
Q9BVA1	Tubulin beta-2B chain	Homo sapiens	Q99558	Mitogen-activated protein kinase kinase kinase 14	Homo sapiens	domain_motif	-	{.R.([ST])[^P]..}:Pkinase|{[RK][RK].([ST])[^P]..}:Pkinase|{...([ST])..E}:Pkinase|{...([ST])P..}:Pkinase|{...([ST])...[ST]}:Pkinase|{S..([ST])...}:Pkinase
Q9BVA1	Tubulin beta-2B chain	Homo sapiens	Q99759	Mitogen-activated protein kinase kinase kinase 3	Homo sapiens	domain_motif	-	{.R.([ST])[^P]..}:Pkinase|{[RK][RK].([ST])[^P]..}:Pkinase|{...([ST])..E}:Pkinase|{...([ST])P..}:Pkinase|{...([ST])...[ST]}:Pkinase|{S..([ST])...}:Pkinase
Q9NRN7	L-aminoadipate-semialdehyde dehydrogenase-phosphopantetheinyl transferase	Homo sapiens	Q8IYT8	Serine/threonine-protein kinase ULK2	Homo sapiens	domain_motif	-	{.R.([ST])[^P]..}:Pkinase|{[RK][RK].([ST])[^P]..}:Pkinase|{...([ST])..E}:Pkinase|{...([ST])P..}:Pkinase|{...([ST])...[ST]}:Pkinase|{S..([ST])...}:Pkinase
P11142	Heat shock cognate 71 kDa protein	Homo sapiens	O14920	Inhibitor of nuclear factor kappa-B kinase subunit beta	Homo sapiens	domain_domain|domain_motif	HSP70:Pkinase|HSP70:ubiquitin	{.R.([ST])[^P]..}:Pkinase|{[RK][RK].([ST])[^P]..}:Pkinase|{...([ST])..E}:Pkinase|{...([ST])P..}:Pkinase|{...([ST])...[ST]}:Pkinase|{S..([ST])...}:Pkinase|{K..EK}:ubiquitin|{K...E..K}:ubiquitin
P31946	14-3-3 protein beta/alpha	Homo sapiens	O15264	Mitogen-activated protein kinase 13	Homo sapiens	domain_domain|domain_motif	14-3-3:Pkinase	{.R.([ST])[^P]..}:Pkinase|{[RK][RK].([ST])[^P]..}:Pkinase|{...([ST])..E}:Pkinase|{...([ST])P..}:Pkinase|{...([ST])P.[KR]}:Pkinase|{...([ST])...[ST]}:Pkinase
Q9H9S4	Calcium-binding protein 39-like	Homo sapiens	Q15831	Serine/threonine-protein kinase STK11	Homo sapiens	domain_domain|domain_motif	Mo25:Pkinase	{.R.([ST])[^P]..}:Pkinase|{[RK][RK].([ST])[^P]..}:Pkinase|{...([ST])..E}:Pkinase|{...([ST])P..}:Pkinase|{...([ST])P.[KR]}:Pkinase|{...([ST])...[ST]}:Pkinase|{[KR]{0,2}[KR].{0,2}[KR].{2,4}[ILVM].[ILVF]}:Pkinase
Q13951	Core-binding factor subunit beta	Homo sapiens	P22694	cAMP-dependent protein kinase catalytic subunit beta	Homo sapiens	domain_motif	-	{.R.([ST])[^P]..}:Pkinase|{[RK][RK].([ST])[^P]..}:Pkinase|{...([ST])..E}:Pkinase|{...([ST])P..}:Pkinase|{...([ST])P.[KR]}:Pkinase|{...([ST])...[ST]}:Pkinase|{[KR]{0,2}[KR].{0,2}[KR].{2,4}[ILVM].[ILVF]}:Pkinase
Q02108	Guanylate cyclase soluble subunit alpha-3	Homo sapiens	P45983	Mitogen-activated protein kinase 8	Homo sapiens	domain_domain|domain_motif	Guanylate_cyc:Pkinase	{.R.([ST])[^P]..}:Pkinase|{[RK][RK].([ST])[^P]..}:Pkinase|{...([ST])..E}:Pkinase|{...([ST])P..}:Pkinase|{...([ST])P.[KR]}:Pkinase|{...([ST])...[ST]}:Pkinase|{[KR]{0,2}[KR].{0,2}[KR].{2,4}[ILVM].[ILVF]}:Pkinase|{S..([ST])...}:Pkinase
P49321	Nuclear autoantigenic sperm protein	Homo sapiens	O00141	Serine/threonine-protein kinase Sgk1	Homo sapiens	domain_domain|domain_motif	TPR_1:Pkinase	{.R.([ST])[^P]..}:Pkinase|{[RK][RK].([ST])[^P]..}:Pkinase|{...([ST])..E}:Pkinase|{...([ST])P..}:Pkinase|{...([ST])P.[KR]}:Pkinase|{...([ST])...[ST]}:Pkinase|{[KR]{0,2}[KR].{0,2}[KR].{2,4}[ILVM].[ILVF]}:Pkinase|{S..([ST])...}:Pkinase
P49321	Nuclear autoantigenic sperm protein	Homo sapiens	O15264	Mitogen-activated protein kinase 13	Homo sapiens	domain_domain|domain_motif	TPR_1:Pkinase	{.R.([ST])[^P]..}:Pkinase|{[RK][RK].([ST])[^P]..}:Pkinase|{...([ST])..E}:Pkinase|{...([ST])P..}:Pkinase|{...([ST])P.[KR]}:Pkinase|{...([ST])...[ST]}:Pkinase|{[KR]{0,2}[KR].{0,2}[KR].{2,4}[ILVM].[ILVF]}:Pkinase|{S..([ST])...}:Pkinase
Q9UBT2	SUMO-activating enzyme subunit 2	Homo sapiens	Q14164	Inhibitor of nuclear factor kappa-B kinase subunit epsilon	Homo sapiens	domain_domain|domain_motif	UBACT:Pkinase	{.R.([ST])[^P]..}:Pkinase|{[RK][RK].([ST])[^P]..}:Pkinase|{...([ST])..E}:Pkinase|{...([ST])P..}:Pkinase|{...([ST])P.[KR]}:Pkinase|{...([ST])...[ST]}:Pkinase|{[KR]{0,2}[KR].{0,2}[KR].{2,4}[ILVM].[ILVF]}:Pkinase|{S..([ST])...}:Pkinase
Q70CQ1	Ubiquitin carboxyl-terminal hydrolase 49	Homo sapiens	P17612	cAMP-dependent protein kinase catalytic subunit alpha	Homo sapiens	domain_domain|domain_motif	zf-UBP:Pkinase|UCH:Pkinase	{.R.([ST])[^P]..}:Pkinase|{[RK][RK].([ST])[^P]..}:Pkinase|{...([ST])..E}:Pkinase|{...([ST])P..}:Pkinase|{...([ST])P.[KR]}:Pkinase|{...([ST])...[ST]}:Pkinase|{[KR]{0,2}[KR].{0,2}[KR].{2,4}[ILVM].[ILVF]}:Pkinase|{S..([ST])...}:Pkinase
P57678	Gem-associated protein 4	Homo sapiens	O43353	Receptor-interacting serine/threonine-protein kinase 2	Homo sapiens	domain_motif	-	{.R.([ST])[^P]..}:Pkinase|{[RK][RK].([ST])[^P]..}:Pkinase|{...([ST])..E}:Pkinase|{...([ST])P..}:Pkinase|{...([ST])P.[KR]}:Pkinase|{...([ST])...[ST]}:Pkinase|{[KR]{0,2}[KR].{0,2}[KR].{2,4}[ILVM].[ILVF]}:Pkinase|{S..([ST])...}:Pkinase
P57678	Gem-associated protein 4	Homo sapiens	P11802	Cyclin-dependent kinase 4	Homo sapiens	domain_motif	-	{.R.([ST])[^P]..}:Pkinase|{[RK][RK].([ST])[^P]..}:Pkinase|{...([ST])..E}:Pkinase|{...([ST])P..}:Pkinase|{...([ST])P.[KR]}:Pkinase|{...([ST])...[ST]}:Pkinase|{[KR]{0,2}[KR].{0,2}[KR].{2,4}[ILVM].[ILVF]}:Pkinase|{S..([ST])...}:Pkinase
P57678	Gem-associated protein 4	Homo sapiens	P49841	Glycogen synthase kinase-3 beta	Homo sapiens	domain_motif	-	{.R.([ST])[^P]..}:Pkinase|{[RK][RK].([ST])[^P]..}:Pkinase|{...([ST])..E}:Pkinase|{...([ST])P..}:Pkinase|{...([ST])P.[KR]}:Pkinase|{...([ST])...[ST]}:Pkinase|{[KR]{0,2}[KR].{0,2}[KR].{2,4}[ILVM].[ILVF]}:Pkinase|{S..([ST])...}:Pkinase
Q14186	Transcription factor Dp-1	Homo sapiens	Q00534	Cyclin-dependent kinase 6	Homo sapiens	domain_motif	-	{.R.([ST])[^P]..}:Pkinase|{[RK][RK].([ST])[^P]..}:Pkinase|{...([ST])..E}:Pkinase|{...([ST])P..}:Pkinase|{...([ST])P.[KR]}:Pkinase|{...([ST])...[ST]}:Pkinase|{[KR]{0,2}[KR].{0,2}[KR].{2,4}[ILVM].[ILVF]}:Pkinase|{S..([ST])...}:Pkinase
Q16637	Survival motor neuron protein	Homo sapiens	P49841	Glycogen synthase kinase-3 beta	Homo sapiens	domain_motif	-	{.R.([ST])[^P]..}:Pkinase|{[RK][RK].([ST])[^P]..}:Pkinase|{...([ST])..E}:Pkinase|{...([ST])P..}:Pkinase|{...([ST])P.[KR]}:Pkinase|{...([ST])...[ST]}:Pkinase|{[KR]{0,2}[KR].{0,2}[KR].{2,4}[ILVM].[ILVF]}:Pkinase|{S..([ST])...}:Pkinase
Q7L2H7	Eukaryotic translation initiation factor 3 subunit M	Homo sapiens	Q14164	Inhibitor of nuclear factor kappa-B kinase subunit epsilon	Homo sapiens	domain_motif	-	{.R.([ST])[^P]..}:Pkinase|{[RK][RK].([ST])[^P]..}:Pkinase|{...([ST])..E}:Pkinase|{...([ST])P..}:Pkinase|{...([ST])P.[KR]}:Pkinase|{...([ST])...[ST]}:Pkinase|{[KR]{0,2}[KR].{0,2}[KR].{2,4}[ILVM].[ILVF]}:Pkinase|{S..([ST])...}:Pkinase
Q99741	Cell division control protein 6 homolog	Homo sapiens	P11802	Cyclin-dependent kinase 4	Homo sapiens	domain_motif	-	{.R.([ST])[^P]..}:Pkinase|{[RK][RK].([ST])[^P]..}:Pkinase|{...([ST])..E}:Pkinase|{...([ST])P..}:Pkinase|{...([ST])P.[KR]}:Pkinase|{...([ST])...[ST]}:Pkinase|{[KR]{0,2}[KR].{0,2}[KR].{2,4}[ILVM].[ILVF]}:Pkinase|{S..([ST])...}:Pkinase
Q99741	Cell division control protein 6 homolog	Homo sapiens	Q00534	Cyclin-dependent kinase 6	Homo sapiens	domain_motif	-	{.R.([ST])[^P]..}:Pkinase|{[RK][RK].([ST])[^P]..}:Pkinase|{...([ST])..E}:Pkinase|{...([ST])P..}:Pkinase|{...([ST])P.[KR]}:Pkinase|{...([ST])...[ST]}:Pkinase|{[KR]{0,2}[KR].{0,2}[KR].{2,4}[ILVM].[ILVF]}:Pkinase|{S..([ST])...}:Pkinase
Q9BXJ9	N-alpha-acetyltransferase 15, NatA auxiliary subunit	Homo sapiens	Q14164	Inhibitor of nuclear factor kappa-B kinase subunit epsilon	Homo sapiens	domain_motif	-	{.R.([ST])[^P]..}:Pkinase|{[RK][RK].([ST])[^P]..}:Pkinase|{...([ST])..E}:Pkinase|{...([ST])P..}:Pkinase|{...([ST])P.[KR]}:Pkinase|{...([ST])...[ST]}:Pkinase|{[KR]{0,2}[KR].{0,2}[KR].{2,4}[ILVM].[ILVF]}:Pkinase|{S..([ST])...}:Pkinase
Q9H7L9	Sin3 histone deacetylase corepressor complex component SDS3	Homo sapiens	P68400	Casein kinase II subunit alpha	Homo sapiens	domain_motif	-	{.R.([ST])[^P]..}:Pkinase|{[RK][RK].([ST])[^P]..}:Pkinase|{...([ST])..E}:Pkinase|{...([ST])P..}:Pkinase|{...([ST])P.[KR]}:Pkinase|{...([ST])...[ST]}:Pkinase|{[KR]{0,2}[KR].{0,2}[KR].{2,4}[ILVM].[ILVF]}:Pkinase|{S..([ST])...}:Pkinase
Q9NS73	MAP3K12-binding inhibitory protein 1	Homo sapiens	Q16659	Mitogen-activated protein kinase 6	Homo sapiens	domain_motif	-	{.R.([ST])[^P]..}:Pkinase|{[RK][RK].([ST])[^P]..}:Pkinase|{...([ST])..E}:Pkinase|{...([ST])P..}:Pkinase|{...([ST])P.[KR]}:Pkinase|{...([ST])...[ST]}:Pkinase|{[KR]{0,2}[KR].{0,2}[KR].{2,4}[ILVM].[ILVF]}:Pkinase|{S..([ST])...}:Pkinase
Q9Y228	TRAF3-interacting JNK-activating modulator	Homo sapiens	O00506	Serine/threonine-protein kinase 25	Homo sapiens	domain_motif	-	{.R.([ST])[^P]..}:Pkinase|{[RK][RK].([ST])[^P]..}:Pkinase|{...([ST])..E}:Pkinase|{...([ST])P..}:Pkinase|{...([ST])P.[KR]}:Pkinase|{...([ST])...[ST]}:Pkinase|{[KR]{0,2}[KR].{0,2}[KR].{2,4}[ILVM].[ILVF]}:Pkinase|{S..([ST])...}:Pkinase
Q9Y228	TRAF3-interacting JNK-activating modulator	Homo sapiens	Q9P289	Serine/threonine-protein kinase MST4	Homo sapiens	domain_motif	-	{.R.([ST])[^P]..}:Pkinase|{[RK][RK].([ST])[^P]..}:Pkinase|{...([ST])..E}:Pkinase|{...([ST])P..}:Pkinase|{...([ST])P.[KR]}:Pkinase|{...([ST])...[ST]}:Pkinase|{[KR]{0,2}[KR].{0,2}[KR].{2,4}[ILVM].[ILVF]}:Pkinase|{S..([ST])...}:Pkinase
Q9Y231	Alpha-(1,3)-fucosyltransferase	Homo sapiens	Q96PN8	Testis-specific serine/threonine-protein kinase 3	Homo sapiens	domain_motif	-	{.R.([ST])[^P]..}:Pkinase|{[RK][RK].([ST])[^P]..}:Pkinase|{...([ST])..E}:Pkinase|{...([ST])P..}:Pkinase|{...([ST])P.[KR]}:Pkinase|{...([ST])...[ST]}:Pkinase|{[KR]{0,2}[KR].{0,2}[KR].{2,4}[ILVM].[ILVF]}:Pkinase|{S..([ST])...}:Pkinase
Q9Y266	Nuclear migration protein nudC	Homo sapiens	O15264	Mitogen-activated protein kinase 13	Homo sapiens	domain_motif	-	{.R.([ST])[^P]..}:Pkinase|{[RK][RK].([ST])[^P]..}:Pkinase|{...([ST])..E}:Pkinase|{...([ST])P..}:Pkinase|{...([ST])P.[KR]}:Pkinase|{...([ST])...[ST]}:Pkinase|{[KR]{0,2}[KR].{0,2}[KR].{2,4}[ILVM].[ILVF]}:Pkinase|{S..([ST])...}:Pkinase
Q9Y266	Nuclear migration protein nudC	Homo sapiens	Q13177	Serine/threonine-protein kinase PAK 2	Homo sapiens	domain_motif	-	{.R.([ST])[^P]..}:Pkinase|{[RK][RK].([ST])[^P]..}:Pkinase|{...([ST])..E}:Pkinase|{...([ST])P..}:Pkinase|{...([ST])P.[KR]}:Pkinase|{...([ST])...[ST]}:Pkinase|{[KR]{0,2}[KR].{0,2}[KR].{2,4}[ILVM].[ILVF]}:Pkinase|{S..([ST])...}:Pkinase
Q9Y266	Nuclear migration protein nudC	Homo sapiens	Q99759	Mitogen-activated protein kinase kinase kinase 3	Homo sapiens	domain_motif	-	{.R.([ST])[^P]..}:Pkinase|{[RK][RK].([ST])[^P]..}:Pkinase|{...([ST])..E}:Pkinase|{...([ST])P..}:Pkinase|{...([ST])P.[KR]}:Pkinase|{...([ST])...[ST]}:Pkinase|{[KR]{0,2}[KR].{0,2}[KR].{2,4}[ILVM].[ILVF]}:Pkinase|{S..([ST])...}:Pkinase
Q9Y266	Nuclear migration protein nudC	Homo sapiens	Q9UKE5	TRAF2 and NCK-interacting protein kinase	Homo sapiens	domain_motif	-	{.R.([ST])[^P]..}:Pkinase|{[RK][RK].([ST])[^P]..}:Pkinase|{...([ST])..E}:Pkinase|{...([ST])P..}:Pkinase|{...([ST])P.[KR]}:Pkinase|{...([ST])...[ST]}:Pkinase|{[KR]{0,2}[KR].{0,2}[KR].{2,4}[ILVM].[ILVF]}:Pkinase|{S..([ST])...}:Pkinase
Q9NPH3	Interleukin-1 receptor accessory protein	Homo sapiens	P41743	Protein kinase C iota type	Homo sapiens	domain_domain|domain_motif	ig:Pkinase	{.R.([ST])[^P]..}:Pkinase|{[RK][RK].([ST])[^P]..}:Pkinase|{...([ST])..E}:Pkinase|{...([ST])P..}:Pkinase|{...([ST])P.[KR]}:Pkinase|{...([ST])...[ST]}:Pkinase|{[KR]{0,2}[KR].{0,2}[KR].{2,4}[ILVM].[ILVF]}:Pkinase|{S..([ST])...}:Pkinase|{S...S.S}:PB1|{SSS}:PB1
P63104	14-3-3 protein zeta/delta	Homo sapiens	O15264	Mitogen-activated protein kinase 13	Homo sapiens	domain_domain|domain_motif	14-3-3:Pkinase	{.R.([ST])[^P]..}:Pkinase|{[RK][RK].([ST])[^P]..}:Pkinase|{...([ST])..E}:Pkinase|{...([ST])P..}:Pkinase|{...([ST])P.[KR]}:Pkinase|{...([ST])...[ST]}:Pkinase|{S..([ST])...}:Pkinase
P49918	Cyclin-dependent kinase inhibitor 1C	Homo sapiens	P11802	Cyclin-dependent kinase 4	Homo sapiens	domain_domain|domain_motif	CDI:Pkinase	{.R.([ST])[^P]..}:Pkinase|{[RK][RK].([ST])[^P]..}:Pkinase|{...([ST])..E}:Pkinase|{...([ST])P..}:Pkinase|{...([ST])P.[KR]}:Pkinase|{...([ST])...[ST]}:Pkinase|{S..([ST])...}:Pkinase
Q9UKK9	ADP-sugar pyrophosphatase	Homo sapiens	Q14164	Inhibitor of nuclear factor kappa-B kinase subunit epsilon	Homo sapiens	domain_domain|domain_motif	NUDIX:Pkinase	{.R.([ST])[^P]..}:Pkinase|{[RK][RK].([ST])[^P]..}:Pkinase|{...([ST])..E}:Pkinase|{...([ST])P..}:Pkinase|{F..F$}:Pkinase|{...([ST])...[ST]}:Pkinase|{S..([ST])...}:Pkinase
P62249	40S ribosomal protein S16	Homo sapiens	P24941	Cyclin-dependent kinase 2	Homo sapiens	domain_motif	-	{.R.([ST])[^P]..}:Pkinase|{[RK][RK].([ST])[^P]..}:Pkinase|{...([ST])..E}:Pkinase|{[KR]{0,2}[KR].{0,2}[KR].{2,4}[ILVM].[ILVF]}:Pkinase
Q9Y281	Cofilin-2	Homo sapiens	Q99759	Mitogen-activated protein kinase kinase kinase 3	Homo sapiens	domain_domain|domain_motif	Cofilin_ADF:Pkinase	{.R.([ST])[^P]..}:Pkinase|{[RK][RK].([ST])[^P]..}:Pkinase|{...([ST])..E}:Pkinase|{[KR]{0,2}[KR].{0,2}[KR].{2,4}[ILVM].[ILVF]}:Pkinase|{S..([ST])...}:Pkinase
O95166	Gamma-aminobutyric acid receptor-associated protein	Homo sapiens	O75385	Serine/threonine-protein kinase ULK1	Homo sapiens	domain_motif	-	{.R.([ST])[^P]..}:Pkinase|{[RK][RK].([ST])[^P]..}:Pkinase|{...([ST])..E}:Pkinase|{[KR]{0,2}[KR].{0,2}[KR].{2,4}[ILVM].[ILVF]}:Pkinase|{S..([ST])...}:Pkinase
Q09161	Nuclear cap-binding protein subunit 1	Homo sapiens	P23443	Ribosomal protein S6 kinase beta-1	Homo sapiens	domain_domain|domain_motif	MIF4G:Pkinase	{.R.([ST])[^P]..}:Pkinase|{[RK][RK].([ST])[^P]..}:Pkinase|{...([ST])..E}:Pkinase|{F..[FWY][DE][FY]}:Pkinase|{...([ST])P..}:Pkinase|{...([ST])...[ST]}:Pkinase|{[KR]{0,2}[KR].{0,2}[KR].{2,4}[ILVM].[ILVF]}:Pkinase|{S..([ST])...}:Pkinase
P62847	40S ribosomal protein S24	Homo sapiens	O94768	Serine/threonine-protein kinase 17B	Homo sapiens	domain_motif	-	{.R.([ST])[^P]..}:Pkinase|{[RK][RK].([ST])[^P]..}:Pkinase|{...([ST])P..}:Pkinase|{...([ST])...[ST]}:Pkinase|{[KR]{0,2}[KR].{0,2}[KR].{2,4}[ILVM].[ILVF]}:Pkinase
Q9UDX5	Mitochondrial fission process protein 1	Homo sapiens	P11802	Cyclin-dependent kinase 4	Homo sapiens	domain_motif	-	{.R.([ST])[^P]..}:Pkinase|{[RK][RK].([ST])[^P]..}:Pkinase|{...([ST])P..}:Pkinase|{...([ST])...[ST]}:Pkinase|{[KR]{0,2}[KR].{0,2}[KR].{2,4}[ILVM].[ILVF]}:Pkinase
P10412	Histone H1.4	Homo sapiens	O15264	Mitogen-activated protein kinase 13	Homo sapiens	domain_motif	-	{.R.([ST])[^P]..}:Pkinase|{[RK][RK].([ST])[^P]..}:Pkinase|{...([ST])P..}:Pkinase|{...([ST])P.[KR]}:Pkinase|{...([ST])...[ST]}:Pkinase|{[KR]{0,2}[KR].{0,2}[KR].{2,4}[ILVM].[ILVF]}:Pkinase|{S..([ST])...}:Pkinase
P49207	60S ribosomal protein L34	Homo sapiens	O43293	Death-associated protein kinase 3	Homo sapiens	domain_motif	-	{.R.([ST])[^P]..}:Pkinase|{[RK][RK].([ST])[^P]..}:Pkinase|{...([ST])P..}:Pkinase|{[KR]{0,2}[KR].{0,2}[KR].{2,4}[ILVM].[ILVF]}:Pkinase|{S..([ST])...}:Pkinase
Q9UI14	Prenylated Rab acceptor protein 1	Homo sapiens	O00141	Serine/threonine-protein kinase Sgk1	Homo sapiens	domain_motif	-	{.R.([ST])[^P]..}:Pkinase|{[RK][RK].([ST])[^P]..}:Pkinase|{...([ST])P..}:Pkinase|{S..([ST])...}:Pkinase
Q9UI14	Prenylated Rab acceptor protein 1	Homo sapiens	P53350	Serine/threonine-protein kinase PLK1	Homo sapiens	domain_motif	-	{.R.([ST])[^P]..}:Pkinase|{[RK][RK].([ST])[^P]..}:Pkinase|{...([ST])P..}:Pkinase|{S..([ST])...}:Pkinase
Q9NS64	Protein reprimo	Homo sapiens	P11802	Cyclin-dependent kinase 4	Homo sapiens	domain_motif	-	{.R.([ST])[^P]..}:Pkinase|{[RK][RK].([ST])[^P]..}:Pkinase|{[KR]{0,2}[KR].{0,2}[KR].{2,4}[ILVM].[ILVF]}:Pkinase|{S..([ST])...}:Pkinase
Q9NS64	Protein reprimo	Homo sapiens	Q86UX6	Serine/threonine-protein kinase 32C	Homo sapiens	domain_motif	-	{.R.([ST])[^P]..}:Pkinase|{[RK][RK].([ST])[^P]..}:Pkinase|{[KR]{0,2}[KR].{0,2}[KR].{2,4}[ILVM].[ILVF]}:Pkinase|{S..([ST])...}:Pkinase
Q8NFZ5	TNFAIP3-interacting protein 2	Homo sapiens	P19838	Nuclear factor NF-kappa-B p105 subunit	Homo sapiens	domain_motif	-	{.R..[PGAV][DEIP]G.}:Ank
Q8NFZ5	TNFAIP3-interacting protein 2	Homo sapiens	Q00653	Nuclear factor NF-kappa-B p100 subunit	Homo sapiens	domain_motif	-	{.R..[PGAV][DEIP]G.}:Ank
Q96N16	Janus kinase and microtubule-interacting protein 1	Homo sapiens	P19838	Nuclear factor NF-kappa-B p105 subunit	Homo sapiens	domain_motif	-	{.R..[PGAV][DEIP]G.}:Ank
Q9NWV8	BRISC and BRCA1-A complex member 1	Homo sapiens	O95271	Tankyrase-1	Homo sapiens	domain_motif	-	{.R..[PGAV][DEIP]G.}:Ank
Q9UK80	Ubiquitin carboxyl-terminal hydrolase 21	Homo sapiens	O15084	Serine/threonine-protein phosphatase 6 regulatory ankyrin repeat subunit A	Homo sapiens	domain_domain|domain_motif	UCH:Ank	{.R..[PGAV][DEIP]G.}:Ank|{RS.T}:Ank
Q8N6N3	UPF0690 protein C1orf52	Homo sapiens	P19838	Nuclear factor NF-kappa-B p105 subunit	Homo sapiens	domain_motif	-	{.R..[PGAV][DEIP]G.}:Ank|{RS.T}:Ank
Q9NRI5	Disrupted in schizophrenia 1 protein	Homo sapiens	O95271	Tankyrase-1	Homo sapiens	domain_motif	-	{.R..[PGAV][DEIP]G.}:Ank|{RS.T}:Ank
Q16594	Transcription initiation factor TFIID subunit 9	Homo sapiens	P61964	WD repeat-containing protein 5	Homo sapiens	domain_domain|domain_motif	TFIID-31kDa:WD40	{.R..L..[LIVM].}:WD40
Q9Y6I4	Ubiquitin carboxyl-terminal hydrolase 3	Homo sapiens	Q13347	Eukaryotic translation initiation factor 3 subunit I	Homo sapiens	domain_domain|domain_motif	UCH:WD40	{.R..L..[LIVM].}:WD40
Q9Y6I4	Ubiquitin carboxyl-terminal hydrolase 3	Homo sapiens	Q8N5D0	WD and tetratricopeptide repeats protein 1	Homo sapiens	domain_domain|domain_motif	UCH:WD40	{.R..L..[LIVM].}:WD40
P55036	26S proteasome non-ATPase regulatory subunit 4	Homo sapiens	O14775	Guanine nucleotide-binding protein subunit beta-5	Homo sapiens	domain_domain|domain_motif	UIM:WD40	{.R..L..[LIVM].}:WD40
Q92905	COP9 signalosome complex subunit 5	Homo sapiens	B4DN30	cDNA FLJ52699, highly similar to WD repeat protein 21A	Homo sapiens	domain_motif	-	{.R..L..[LIVM].}:WD40
Q92905	COP9 signalosome complex subunit 5	Homo sapiens	P63244	Guanine nucleotide-binding protein subunit beta-2-like 1	Homo sapiens	domain_motif	-	{.R..L..[LIVM].}:WD40
Q92905	COP9 signalosome complex subunit 5	Homo sapiens	Q13216	DNA excision repair protein ERCC-8	Homo sapiens	domain_motif	-	{.R..L..[LIVM].}:WD40
Q92905	COP9 signalosome complex subunit 5	Homo sapiens	Q8TEB1	DDB1- and CUL4-associated factor 11	Homo sapiens	domain_motif	-	{.R..L..[LIVM].}:WD40
Q92905	COP9 signalosome complex subunit 5	Homo sapiens	Q92466	DNA damage-binding protein 2	Homo sapiens	domain_motif	-	{.R..L..[LIVM].}:WD40
Q96B01	RAD51-associated protein 1	Homo sapiens	Q8TAF3	WD repeat-containing protein 48	Homo sapiens	domain_motif	-	{.R..L..[LIVM].}:WD40
Q96EV8	Dysbindin	Homo sapiens	Q8NFP9	Neurobeachin	Homo sapiens	domain_motif	-	{.R..L..[LIVM].}:WD40
Q9BTM9	Ubiquitin-related modifier 1 homolog	Homo sapiens	Q12788	Transducin beta-like protein 3	Homo sapiens	domain_motif	-	{.R..L..[LIVM].}:WD40
Q9HCN4	GPN-loop GTPase 1	Homo sapiens	Q8TAF3	WD repeat-containing protein 48	Homo sapiens	domain_motif	-	{.R..L..[LIVM].}:WD40|{.[FYH].[IVM][^WFYP][^WFYP][ILM][ILMV].}:WD40
Q9Y2Z4	Tyrosine--tRNA ligase, mitochondrial	Homo sapiens	Q12834	Cell division cycle protein 20 homolog	Homo sapiens	domain_motif	-	{.R..L..[LIVM].}:WD40|{.[FYH].[IVM][^WFYP][^WFYP][ILM][ILMV].}:WD40
Q9Y2U9	Kelch domain-containing protein 2	Homo sapiens	Q9NRL3	Striatin-4	Homo sapiens	domain_domain|domain_motif	Kelch_1:WD40	{.R..L..[LIVM].}:WD40|{[LIVMP].{0,2}(T)P..([ST])}:WD40
P10155	60 kDa SS-A/Ro ribonucleoprotein	Homo sapiens	O76071	Probable cytosolic iron-sulfur protein assembly protein CIAO1	Homo sapiens	domain_motif	-	{.R..L..[LIVM].}:WD40|{E..GK}:WD40|{NE.....A}:WD40
P61326	Protein mago nashi homolog	Homo sapiens	P31146	Coronin-1A	Homo sapiens	domain_motif	-	{.R..L..[LIVM].}:WD40|{K.{0,1}K.{2,3}$}:WD40
P62330	ADP-ribosylation factor 6	Homo sapiens	P55735	Protein SEC13 homolog	Homo sapiens	domain_motif	-	{.R..L..[LIVM].}:WD40|{KF.....G}:WD40
P33176	Kinesin-1 heavy chain	Homo sapiens	P25054	Adenomatous polyposis coli protein	Homo sapiens	domain_motif	-	{[^DE]((K[RK])|(RK))(([^DE][KR])|([KR][^DE]))(([PKR])|([^DE][DE]))}:Arm
Q7Z3B4	Nucleoporin p54	Homo sapiens	P25054	Adenomatous polyposis coli protein	Homo sapiens	domain_motif	-	{[^DE]((K[RK])|(RK))(([^DE][KR])|([KR][^DE]))(([PKR])|([^DE][DE]))}:Arm
P60953	Cell division control protein 42 homolog	Homo sapiens	P52306	Rap1 GTPase-GDP dissociation stimulator 1	Homo sapiens	domain_domain|domain_motif	Ras:Arm	{[^DE]((K[RK])|(RK))(([^DE][KR])|([KR][^DE]))(([PKR])|([^DE][DE]))}:Arm|{(([PKR].{0,1}[^DE])|([PKR]))((K[RK])|(RK))(([^DE][KR])|([KR][^DE]))[^DE]}:Arm
P35221	Catenin alpha-1	Homo sapiens	P14923	Junction plakoglobin	Homo sapiens	domain_motif	-	{[^DE]((K[RK])|(RK))(([^DE][KR])|([KR][^DE]))(([PKR])|([^DE][DE]))}:Arm|{(([PKR].{0,1}[^DE])|([PKR]))((K[RK])|(RK))(([^DE][KR])|([KR][^DE]))[^DE]}:Arm
P35221	Catenin alpha-1	Homo sapiens	P25054	Adenomatous polyposis coli protein	Homo sapiens	domain_motif	-	{[^DE]((K[RK])|(RK))(([^DE][KR])|([KR][^DE]))(([PKR])|([^DE][DE]))}:Arm|{(([PKR].{0,1}[^DE])|([PKR]))((K[RK])|(RK))(([^DE][KR])|([KR][^DE]))[^DE]}:Arm
Q96NA2	Rab-interacting lysosomal protein	Homo sapiens	P52292	Importin subunit alpha-2	Homo sapiens	domain_motif	-	{[^DE]((K[RK])|(RK))(([^DE][KR])|([KR][^DE]))(([PKR])|([^DE][DE]))}:Arm|{(([PKR].{0,1}[^DE])|([PKR]))((K[RK])|(RK))(([^DE][KR])|([KR][^DE]))[^DE]}:Arm
Q9H213	Melanoma-associated antigen H1	Homo sapiens	P52292	Importin subunit alpha-2	Homo sapiens	domain_motif	-	{[^DE]((K[RK])|(RK))(([^DE][KR])|([KR][^DE]))(([PKR])|([^DE][DE]))}:Arm|{(([PKR].{0,1}[^DE])|([PKR]))((K[RK])|(RK))(([^DE][KR])|([KR][^DE]))[^DE]}:Arm
Q9P287	BRCA2 and CDKN1A-interacting protein	Homo sapiens	P35222	Catenin beta-1	Homo sapiens	domain_motif	-	{[^DE]((K[RK])|(RK))(([^DE][KR])|([KR][^DE]))(([PKR])|([^DE][DE]))}:Arm|{(([PKR].{0,1}[^DE])|([PKR]))((K[RK])|(RK))(([^DE][KR])|([KR][^DE]))[^DE]}:Arm
Q8WVC0	RNA polymerase-associated protein LEO1	Homo sapiens	P35222	Catenin beta-1	Homo sapiens	domain_motif	-	{[^DE]((K[RK])|(RK))(([^DE][KR])|([KR][^DE]))(([PKR])|([^DE][DE]))}:Arm|{(([PKR].{0,1}[^DE])|([PKR]))((K[RK])|(RK))(([^DE][KR])|([KR][^DE]))[^DE]}:Arm|{[KR][KR].{7,15}[^DE]((K[RK])|(RK))(([^DE][KR])|([KR][^DE]))[^DE]}:Arm
Q9H0R8	Gamma-aminobutyric acid receptor-associated protein-like 1	Homo sapiens	P14923	Junction plakoglobin	Homo sapiens	domain_motif	-	{[^DE]((K[RK])|(RK))(([^DE][KR])|([KR][^DE]))(([PKR])|([^DE][DE]))}:Arm|{(([PKR].{0,1}[^DE])|([PKR]))((K[RK])|(RK))(([^DE][KR])|([KR][^DE]))[^DE]}:Arm|{[KR][KR].{7,15}[^DE]((K[RK])|(RK))(([^DE][KR])|([KR][^DE]))[^DE]}:Arm
Q9H0R8	Gamma-aminobutyric acid receptor-associated protein-like 1	Homo sapiens	Q13835	Plakophilin-1	Homo sapiens	domain_motif	-	{[^DE]((K[RK])|(RK))(([^DE][KR])|([KR][^DE]))(([PKR])|([^DE][DE]))}:Arm|{(([PKR].{0,1}[^DE])|([PKR]))((K[RK])|(RK))(([^DE][KR])|([KR][^DE]))[^DE]}:Arm|{[KR][KR].{7,15}[^DE]((K[RK])|(RK))(([^DE][KR])|([KR][^DE]))[^DE]}:Arm
Q9UM54	Unconventional myosin-VI	Homo sapiens	P25054	Adenomatous polyposis coli protein	Homo sapiens	domain_motif	-	{[^DE]((K[RK])|(RK))(([^DE][KR])|([KR][^DE]))(([PKR])|([^DE][DE]))}:Arm|{(([PKR].{0,1}[^DE])|([PKR]))((K[RK])|(RK))(([^DE][KR])|([KR][^DE]))[^DE]}:Arm|{[KR][KR].{7,15}[^DE]((K[RK])|(RK))(([^DE][KR])|([KR][^DE]))[^DE]}:Arm
P19447	TFIIH basal transcription factor complex helicase XPB subunit	Homo sapiens	O00505	Importin subunit alpha-3	Homo sapiens	domain_domain|domain_motif	Helicase_C:Arm	{[^DE]((K[RK])|(RK))(([^DE][KR])|([KR][^DE]))(([PKR])|([^DE][DE]))}:Arm|{(([PKR].{0,1}[^DE])|([PKR]))((K[RK])|(RK))(([^DE][KR])|([KR][^DE]))[^DE]}:Arm|{T..S..G}:Arm|{[KR][KR].{7,15}[^DE]((K[RK])|(RK))(([^DE][KR])|([KR][^DE]))[^DE]}:Arm
P63000	Ras-related C3 botulinum toxin substrate 1	Homo sapiens	P52306	Rap1 GTPase-GDP dissociation stimulator 1	Homo sapiens	domain_domain|domain_motif	Ras:Arm	{[^DE]((K[RK])|(RK))(([^DE][KR])|([KR][^DE]))(([PKR])|([^DE][DE]))}:Arm|{[^DE]((K[RK])|(RK))[KRP][KR][^DE]}:Arm|{(([PKR].{0,1}[^DE])|([PKR]))((K[RK])|(RK))(([^DE][KR])|([KR][^DE]))[^DE]}:Arm
P63000	Ras-related C3 botulinum toxin substrate 1	Homo sapiens	O00629	Importin subunit alpha-4	Homo sapiens	domain_domain|domain_motif	Ras:IBB|Ras:Arm	{[^DE]((K[RK])|(RK))(([^DE][KR])|([KR][^DE]))(([PKR])|([^DE][DE]))}:Arm|{[^DE]((K[RK])|(RK))[KRP][KR][^DE]}:Arm|{(([PKR].{0,1}[^DE])|([PKR]))((K[RK])|(RK))(([^DE][KR])|([KR][^DE]))[^DE]}:Arm
P63000	Ras-related C3 botulinum toxin substrate 1	Homo sapiens	O60684	Importin subunit alpha-7	Homo sapiens	domain_domain|domain_motif	Ras:IBB|Ras:Arm	{[^DE]((K[RK])|(RK))(([^DE][KR])|([KR][^DE]))(([PKR])|([^DE][DE]))}:Arm|{[^DE]((K[RK])|(RK))[KRP][KR][^DE]}:Arm|{(([PKR].{0,1}[^DE])|([PKR]))((K[RK])|(RK))(([^DE][KR])|([KR][^DE]))[^DE]}:Arm
P42677	40S ribosomal protein S27	Homo sapiens	P25054	Adenomatous polyposis coli protein	Homo sapiens	domain_motif	-	{[^DE]((K[RK])|(RK))(([^DE][KR])|([KR][^DE]))(([PKR])|([^DE][DE]))}:Arm|{[^DE]((K[RK])|(RK))[KRP][KR][^DE]}:Arm|{(([PKR].{0,1}[^DE])|([PKR]))((K[RK])|(RK))(([^DE][KR])|([KR][^DE]))[^DE]}:Arm
Q9UHY8	Fasciculation and elongation protein zeta-2	Homo sapiens	P52292	Importin subunit alpha-2	Homo sapiens	domain_motif	-	{[^DE]((K[RK])|(RK))(([^DE][KR])|([KR][^DE]))(([PKR])|([^DE][DE]))}:Arm|{[^DE]((K[RK])|(RK))[KRP][KR][^DE]}:Arm|{(([PKR].{0,1}[^DE])|([PKR]))((K[RK])|(RK))(([^DE][KR])|([KR][^DE]))[^DE]}:Arm
P62945	60S ribosomal protein L41	Homo sapiens	P35222	Catenin beta-1	Homo sapiens	domain_motif	-	{[^DE]((K[RK])|(RK))(([^DE][KR])|([KR][^DE]))(([PKR])|([^DE][DE]))}:Arm|{[^DE]((K[RK])|(RK))[KRP][KR][^DE]}:Arm|{(([PKR].{0,1}[^DE])|([PKR]))((K[RK])|(RK))(([^DE][KR])|([KR][^DE]))[^DE]}:Arm|{[KR][KR].{7,15}[^DE]((K[RK])|(RK))(([^DE][KR])|([KR][^DE]))[^DE]}:Arm
Q8TDN6	Ribosome biogenesis protein BRX1 homolog	Homo sapiens	P35222	Catenin beta-1	Homo sapiens	domain_motif	-	{[^DE]((K[RK])|(RK))(([^DE][KR])|([KR][^DE]))(([PKR])|([^DE][DE]))}:Arm|{[^DE]((K[RK])|(RK))[KRP][KR][^DE]}:Arm|{(([PKR].{0,1}[^DE])|([PKR]))((K[RK])|(RK))(([^DE][KR])|([KR][^DE]))[^DE]}:Arm|{[KR][KR].{7,15}[^DE]((K[RK])|(RK))(([^DE][KR])|([KR][^DE]))[^DE]}:Arm
Q9NX58	Cell growth-regulating nucleolar protein	Homo sapiens	O60684	Importin subunit alpha-7	Homo sapiens	domain_motif	-	{[^DE]((K[RK])|(RK))(([^DE][KR])|([KR][^DE]))(([PKR])|([^DE][DE]))}:Arm|{[^DE]((K[RK])|(RK))[KRP][KR][^DE]}:Arm|{(([PKR].{0,1}[^DE])|([PKR]))((K[RK])|(RK))(([^DE][KR])|([KR][^DE]))[^DE]}:Arm|{[KR][KR].{7,15}[^DE]((K[RK])|(RK))(([^DE][KR])|([KR][^DE]))[^DE]}:Arm
Q9NX58	Cell growth-regulating nucleolar protein	Homo sapiens	P52294	Importin subunit alpha-1	Homo sapiens	domain_motif	-	{[^DE]((K[RK])|(RK))(([^DE][KR])|([KR][^DE]))(([PKR])|([^DE][DE]))}:Arm|{[^DE]((K[RK])|(RK))[KRP][KR][^DE]}:Arm|{(([PKR].{0,1}[^DE])|([PKR]))((K[RK])|(RK))(([^DE][KR])|([KR][^DE]))[^DE]}:Arm|{[KR][KR].{7,15}[^DE]((K[RK])|(RK))(([^DE][KR])|([KR][^DE]))[^DE]}:Arm
Q6P1J9	Parafibromin	Homo sapiens	P35222	Catenin beta-1	Homo sapiens	domain_motif	-	{[^DE]((K[RK])|(RK))(([^DE][KR])|([KR][^DE]))(([PKR])|([^DE][DE]))}:Arm|{[^DE]((K[RK])|(RK))[KRP][KR][^DE]}:Arm|{[KR][KR].{7,15}[^DE]((K[RK])|(RK))(([^DE][KR])|([KR][^DE]))[^DE]}:Arm
P45973	Chromobox protein homolog 5	Homo sapiens	O00505	Importin subunit alpha-3	Homo sapiens	domain_motif	-	{[^DE]((K[RK])|(RK))(([^DE][KR])|([KR][^DE]))(([PKR])|([^DE][DE]))}:Arm|{[KR][KR].{7,15}[^DE]((K[RK])|(RK))(([^DE][KR])|([KR][^DE]))[^DE]}:Arm
P45973	Chromobox protein homolog 5	Homo sapiens	O00629	Importin subunit alpha-4	Homo sapiens	domain_motif	-	{[^DE]((K[RK])|(RK))(([^DE][KR])|([KR][^DE]))(([PKR])|([^DE][DE]))}:Arm|{[KR][KR].{7,15}[^DE]((K[RK])|(RK))(([^DE][KR])|([KR][^DE]))[^DE]}:Arm
Q9UQE7	Structural maintenance of chromosomes protein 3	Homo sapiens	P25054	Adenomatous polyposis coli protein	Homo sapiens	domain_motif	-	{[^DE]((K[RK])|(RK))(([^DE][KR])|([KR][^DE]))(([PKR])|([^DE][DE]))}:Arm|{S...SS}:Arm
P33992	DNA replication licensing factor MCM5	Homo sapiens	P25054	Adenomatous polyposis coli protein	Homo sapiens	domain_motif	-	{[^DE]((K[RK])|(RK))(([^DE][KR])|([KR][^DE]))(([PKR])|([^DE][DE]))}:Arm|{S...SS}:Arm|{(([PKR].{0,1}[^DE])|([PKR]))((K[RK])|(RK))(([^DE][KR])|([KR][^DE]))[^DE]}:Arm|{[KR][KR].{7,15}[^DE]((K[RK])|(RK))(([^DE][KR])|([KR][^DE]))[^DE]}:Arm
Q5VTL8	Pre-mRNA-splicing factor 38B	Homo sapiens	P35222	Catenin beta-1	Homo sapiens	domain_motif	-	{[^DE]((K[RK])|(RK))(([^DE][KR])|([KR][^DE]))(([PKR])|([^DE][DE]))}:Arm|{S...SS}:Arm|{(([PKR].{0,1}[^DE])|([PKR]))((K[RK])|(RK))(([^DE][KR])|([KR][^DE]))[^DE]}:Arm|{[KR][KR].{7,15}[^DE]((K[RK])|(RK))(([^DE][KR])|([KR][^DE]))[^DE]}:Arm
Q9Y613	FH1/FH2 domain-containing protein 1	Homo sapiens	P25054	Adenomatous polyposis coli protein	Homo sapiens	domain_motif	-	{[^DE]((K[RK])|(RK))(([^DE][KR])|([KR][^DE]))(([PKR])|([^DE][DE]))}:Arm|{S...SS}:Arm|{(([PKR].{0,1}[^DE])|([PKR]))((K[RK])|(RK))(([^DE][KR])|([KR][^DE]))[^DE]}:Arm|{T..S..G}:Arm|{[KR][KR].{7,15}[^DE]((K[RK])|(RK))(([^DE][KR])|([KR][^DE]))[^DE]}:Arm
Q01201	Transcription factor RelB	Homo sapiens	O60684	Importin subunit alpha-7	Homo sapiens	domain_domain|domain_motif	RHD:IBB|RHD:Arm	{[^DE]((K[RK])|(RK))(([^DE][KR])|([KR][^DE]))(([PKR])|([^DE][DE]))}:Arm|{S...SS}:Arm|{[^DE]((K[RK])|(RK))[KRP][KR][^DE]}:Arm|{(([PKR].{0,1}[^DE])|([PKR]))((K[RK])|(RK))(([^DE][KR])|([KR][^DE]))[^DE]}:Arm
Q01201	Transcription factor RelB	Homo sapiens	P52292	Importin subunit alpha-2	Homo sapiens	domain_domain|domain_motif	RHD:IBB|RHD:Arm	{[^DE]((K[RK])|(RK))(([^DE][KR])|([KR][^DE]))(([PKR])|([^DE][DE]))}:Arm|{S...SS}:Arm|{[^DE]((K[RK])|(RK))[KRP][KR][^DE]}:Arm|{(([PKR].{0,1}[^DE])|([PKR]))((K[RK])|(RK))(([^DE][KR])|([KR][^DE]))[^DE]}:Arm
Q01201	Transcription factor RelB	Homo sapiens	P52294	Importin subunit alpha-1	Homo sapiens	domain_domain|domain_motif	RHD:IBB|RHD:Arm	{[^DE]((K[RK])|(RK))(([^DE][KR])|([KR][^DE]))(([PKR])|([^DE][DE]))}:Arm|{S...SS}:Arm|{[^DE]((K[RK])|(RK))[KRP][KR][^DE]}:Arm|{(([PKR].{0,1}[^DE])|([PKR]))((K[RK])|(RK))(([^DE][KR])|([KR][^DE]))[^DE]}:Arm
Q9HCU9	Breast cancer metastasis-suppressor 1	Homo sapiens	O15131	Importin subunit alpha-6	Homo sapiens	domain_motif	-	{[^DE]((K[RK])|(RK))(([^DE][KR])|([KR][^DE]))(([PKR])|([^DE][DE]))}:Arm|{S...SS}:Arm|{[^DE]((K[RK])|(RK))[KRP][KR][^DE]}:Arm|{(([PKR].{0,1}[^DE])|([PKR]))((K[RK])|(RK))(([^DE][KR])|([KR][^DE]))[^DE]}:Arm
Q6Y7W6	PERQ amino acid-rich with GYF domain-containing protein 2	Homo sapiens	P25054	Adenomatous polyposis coli protein	Homo sapiens	domain_motif	-	{[^DE]((K[RK])|(RK))(([^DE][KR])|([KR][^DE]))(([PKR])|([^DE][DE]))}:Arm|{S...SS}:Arm|{[^DE]((K[RK])|(RK))[KRP][KR][^DE]}:Arm|{(([PKR].{0,1}[^DE])|([PKR]))((K[RK])|(RK))(([^DE][KR])|([KR][^DE]))[^DE]}:Arm|{T..S..G}:Arm
Q12913	Receptor-type tyrosine-protein phosphatase eta	Homo sapiens	P35222	Catenin beta-1	Homo sapiens	domain_domain|domain_motif	Y_phosphatase:Arm	{[^DE]((K[RK])|(RK))(([^DE][KR])|([KR][^DE]))(([PKR])|([^DE][DE]))}:Arm|{S...SS}:Arm|{[^DE]((K[RK])|(RK))[KRP][KR][^DE]}:Arm|{(([PKR].{0,1}[^DE])|([PKR]))((K[RK])|(RK))(([^DE][KR])|([KR][^DE]))[^DE]}:Arm|{T..S..G}:Arm|{[KR][KR].{7,15}[^DE]((K[RK])|(RK))(([^DE][KR])|([KR][^DE]))[^DE]}:Arm
Q9NS73	MAP3K12-binding inhibitory protein 1	Homo sapiens	Q9BUX6	RAP1, GTP-GDP dissociation stimulator 1	Homo sapiens	domain_motif	-	{[^DE]((K[RK])|(RK))[KRP][KR][^DE]}:Arm
P07900	Heat shock protein HSP 90-alpha	Homo sapiens	P04150	Glucocorticoid receptor	Homo sapiens	domain_domain|domain_motif	HSP90:zf-C4|HSP90:Hormone_recep|HATPase_c:Hormone_recep	{[^P]L[^P][^P]LL[^P]}:Hormone_recep
P05089	Arginase-1	Homo sapiens	P03372	Estrogen receptor	Homo sapiens	domain_motif	-	{[^P]L[^P][^P]LL[^P]}:Hormone_recep
P05090	Apolipoprotein D	Homo sapiens	P03372	Estrogen receptor	Homo sapiens	domain_motif	-	{[^P]L[^P][^P]LL[^P]}:Hormone_recep
P05109	Protein S100-A8	Homo sapiens	P03372	Estrogen receptor	Homo sapiens	domain_motif	-	{[^P]L[^P][^P]LL[^P]}:Hormone_recep
P15848	Arylsulfatase B	Homo sapiens	P03372	Estrogen receptor	Homo sapiens	domain_motif	-	{[^P]L[^P][^P]LL[^P]}:Hormone_recep
P16104	Histone H2A.x	Homo sapiens	P03372	Estrogen receptor	Homo sapiens	domain_motif	-	{[^P]L[^P][^P]LL[^P]}:Hormone_recep
P20711	Aromatic-L-amino-acid decarboxylase	Homo sapiens	P10275	Androgen receptor	Homo sapiens	domain_motif	-	{[^P]L[^P][^P]LL[^P]}:Hormone_recep
P30041	Peroxiredoxin-6	Homo sapiens	P22736	Nuclear receptor subfamily 4 group A member 1	Homo sapiens	domain_motif	-	{[^P]L[^P][^P]LL[^P]}:Hormone_recep
P42785	Lysosomal Pro-X carboxypeptidase	Homo sapiens	P11473	Vitamin D3 receptor	Homo sapiens	domain_motif	-	{[^P]L[^P][^P]LL[^P]}:Hormone_recep
P50454	Serpin H1	Homo sapiens	P03372	Estrogen receptor	Homo sapiens	domain_motif	-	{[^P]L[^P][^P]LL[^P]}:Hormone_recep
P52815	39S ribosomal protein L12, mitochondrial	Homo sapiens	P13631	Retinoic acid receptor gamma	Homo sapiens	domain_motif	-	{[^P]L[^P][^P]LL[^P]}:Hormone_recep
P58107	Epiplakin	Homo sapiens	P03372	Estrogen receptor	Homo sapiens	domain_motif	-	{[^P]L[^P][^P]LL[^P]}:Hormone_recep
P61978	Heterogeneous nuclear ribonucleoprotein K	Homo sapiens	P03372	Estrogen receptor	Homo sapiens	domain_motif	-	{[^P]L[^P][^P]LL[^P]}:Hormone_recep
P62952	Bladder cancer-associated protein	Homo sapiens	P03372	Estrogen receptor	Homo sapiens	domain_motif	-	{[^P]L[^P][^P]LL[^P]}:Hormone_recep
P82673	28S ribosomal protein S35, mitochondrial	Homo sapiens	P03372	Estrogen receptor	Homo sapiens	domain_motif	-	{[^P]L[^P][^P]LL[^P]}:Hormone_recep
P82933	28S ribosomal protein S9, mitochondrial	Homo sapiens	P03372	Estrogen receptor	Homo sapiens	domain_motif	-	{[^P]L[^P][^P]LL[^P]}:Hormone_recep
P84098	60S ribosomal protein L19	Homo sapiens	P03372	Estrogen receptor	Homo sapiens	domain_motif	-	{[^P]L[^P][^P]LL[^P]}:Hormone_recep
Q12905	Interleukin enhancer-binding factor 2	Homo sapiens	P03372	Estrogen receptor	Homo sapiens	domain_motif	-	{[^P]L[^P][^P]LL[^P]}:Hormone_recep
Q13323	Bcl-2-interacting killer	Homo sapiens	P24468	COUP transcription factor 2	Homo sapiens	domain_motif	-	{[^P]L[^P][^P]LL[^P]}:Hormone_recep
Q15649	Zinc finger HIT domain-containing protein 3	Homo sapiens	P03372	Estrogen receptor	Homo sapiens	domain_motif	-	{[^P]L[^P][^P]LL[^P]}:Hormone_recep
Q6UWE0	E3 ubiquitin-protein ligase LRSAM1	Homo sapiens	P48443	Retinoic acid receptor RXR-gamma	Homo sapiens	domain_motif	-	{[^P]L[^P][^P]LL[^P]}:Hormone_recep
Q8TBM8	DnaJ homolog subfamily B member 14	Homo sapiens	P28702	Retinoic acid receptor RXR-beta	Homo sapiens	domain_motif	-	{[^P]L[^P][^P]LL[^P]}:Hormone_recep
Q8TDD1	ATP-dependent RNA helicase DDX54	Homo sapiens	P03372	Estrogen receptor	Homo sapiens	domain_motif	-	{[^P]L[^P][^P]LL[^P]}:Hormone_recep
Q8WUY1	UPF0670 protein C8orf55	Homo sapiens	P03372	Estrogen receptor	Homo sapiens	domain_motif	-	{[^P]L[^P][^P]LL[^P]}:Hormone_recep
Q96AG4	Leucine-rich repeat-containing protein 59	Homo sapiens	Q92731	Estrogen receptor beta	Homo sapiens	domain_motif	-	{[^P]L[^P][^P]LL[^P]}:Hormone_recep
Q96G25	Mediator of RNA polymerase II transcription subunit 8	Homo sapiens	P10827	Thyroid hormone receptor alpha	Homo sapiens	domain_motif	-	{[^P]L[^P][^P]LL[^P]}:Hormone_recep
Q96GM5	SWI/SNF-related matrix-associated actin-dependent regulator of chromatin subfamily D member 1	Homo sapiens	P03372	Estrogen receptor	Homo sapiens	domain_motif	-	{[^P]L[^P][^P]LL[^P]}:Hormone_recep
Q96GM5	SWI/SNF-related matrix-associated actin-dependent regulator of chromatin subfamily D member 1	Homo sapiens	P06401	Progesterone receptor	Homo sapiens	domain_motif	-	{[^P]L[^P][^P]LL[^P]}:Hormone_recep
Q99623	Prohibitin-2	Homo sapiens	P03372	Estrogen receptor	Homo sapiens	domain_motif	-	{[^P]L[^P][^P]LL[^P]}:Hormone_recep
Q9BTT6	Leucine-rich repeat-containing protein 1	Homo sapiens	Q92731	Estrogen receptor beta	Homo sapiens	domain_motif	-	{[^P]L[^P][^P]LL[^P]}:Hormone_recep
Q9H2X0	Chordin	Homo sapiens	Q15466	Nuclear receptor subfamily 0 group B member 2	Homo sapiens	domain_motif	-	{[^P]L[^P][^P]LL[^P]}:Hormone_recep
Q9H8L6	Multimerin-2	Homo sapiens	P11473	Vitamin D3 receptor	Homo sapiens	domain_motif	-	{[^P]L[^P][^P]LL[^P]}:Hormone_recep
Q9H9J2	39S ribosomal protein L44, mitochondrial	Homo sapiens	Q92731	Estrogen receptor beta	Homo sapiens	domain_motif	-	{[^P]L[^P][^P]LL[^P]}:Hormone_recep
Q9HCD5	Nuclear receptor coactivator 5	Homo sapiens	P03372	Estrogen receptor	Homo sapiens	domain_motif	-	{[^P]L[^P][^P]LL[^P]}:Hormone_recep
Q9HD36	Bcl-2-like protein 10	Homo sapiens	P22736	Nuclear receptor subfamily 4 group A member 1	Homo sapiens	domain_motif	-	{[^P]L[^P][^P]LL[^P]}:Hormone_recep
Q9NXF1	Testis-expressed sequence 10 protein	Homo sapiens	Q92731	Estrogen receptor beta	Homo sapiens	domain_motif	-	{[^P]L[^P][^P]LL[^P]}:Hormone_recep
Q9P035	3-hydroxyacyl-CoA dehydratase 3	Homo sapiens	P03372	Estrogen receptor	Homo sapiens	domain_motif	-	{[^P]L[^P][^P]LL[^P]}:Hormone_recep
Q9UBD9	Cardiotrophin-like cytokine factor 1	Homo sapiens	Q92731	Estrogen receptor beta	Homo sapiens	domain_motif	-	{[^P]L[^P][^P]LL[^P]}:Hormone_recep
P12814	Alpha-actinin-1	Homo sapiens	P03372	Estrogen receptor	Homo sapiens	domain_motif	-	{[^P]L[^P][^P]LL[^P]}:Hormone_recep|{I...S..T}:Hormone_recep
Q96Q27	Ankyrin repeat and SOCS box protein 2	Homo sapiens	Q92731	Estrogen receptor beta	Homo sapiens	domain_motif	-	{[^P]L[^P][^P]LL[^P]}:Hormone_recep|{I...S..T}:Hormone_recep
Q6PJG2	Uncharacterized protein C14orf43	Homo sapiens	P03372	Estrogen receptor	Homo sapiens	domain_motif	-	{[^P]L[^P][^P]LL[^P]}:Hormone_recep|{N..LE}:Hormone_recep
Q9Y217	Myotubularin-related protein 6	Homo sapiens	P13631	Retinoic acid receptor gamma	Homo sapiens	domain_motif	-	{[^P]L[^P][^P]LL[^P]}:Hormone_recep|{N..LE}:Hormone_recep
Q9Y230	RuvB-like 2	Homo sapiens	P03372	Estrogen receptor	Homo sapiens	domain_motif	-	{[^P]L[^P][^P]LL[^P]}:Hormone_recep|{N..LE}:Hormone_recep
Q9Y294	Histone chaperone ASF1A	Homo sapiens	P03372	Estrogen receptor	Homo sapiens	domain_motif	-	{[^P]L[^P][^P]LL[^P]}:Hormone_recep|{N..LE}:Hormone_recep
Q9H981	Actin-related protein 8	Homo sapiens	O96019	Actin-like protein 6A	Homo sapiens	domain_domain|domain_motif	Actin:Actin	{[^R]..((.[ILMVF])|([ILMVF].))[^P][^P][ILVM].{4,7}L(([KR].)|(NK))[VATIGS]}:Actin
Q9P1U1	Actin-related protein 3B	Homo sapiens	P61160	Actin-related protein 2	Homo sapiens	domain_domain|domain_motif	Actin:Actin	{[^R]..((.[ILMVF])|([ILMVF].))[^P][^P][ILVM].{4,7}L(([KR].)|(NK))[VATIGS]}:Actin
Q14161	ARF GTPase-activating protein GIT2	Homo sapiens	P63261	Actin, cytoplasmic 2	Homo sapiens	domain_domain|domain_motif	ArfGap:Actin	{[^R]..((.[ILMVF])|([ILMVF].))[^P][^P][ILVM].{4,7}L(([KR].)|(NK))[VATIGS]}:Actin
Q92973	Transportin-1	Homo sapiens	P60709	Actin, cytoplasmic 1	Homo sapiens	domain_domain|domain_motif	Arm:Actin	{[^R]..((.[ILMVF])|([ILMVF].))[^P][^P][ILVM].{4,7}L(([KR].)|(NK))[VATIGS]}:Actin
P51531	Probable global transcription activator SNF2L2	Homo sapiens	O94805	Actin-like protein 6B	Homo sapiens	domain_domain|domain_motif	Bromodomain:Actin	{[^R]..((.[ILMVF])|([ILMVF].))[^P][^P][ILVM].{4,7}L(([KR].)|(NK))[VATIGS]}:Actin
Q09472	Histone acetyltransferase p300	Homo sapiens	P60709	Actin, cytoplasmic 1	Homo sapiens	domain_domain|domain_motif	Bromodomain:Actin	{[^R]..((.[ILMVF])|([ILMVF].))[^P][^P][ILVM].{4,7}L(([KR].)|(NK))[VATIGS]}:Actin
Q9H0E9	Bromodomain-containing protein 8	Homo sapiens	O96019	Actin-like protein 6A	Homo sapiens	domain_domain|domain_motif	Bromodomain:Actin	{[^R]..((.[ILMVF])|([ILMVF].))[^P][^P][ILVM].{4,7}L(([KR].)|(NK))[VATIGS]}:Actin
Q14203	Dynactin subunit 1	Homo sapiens	P42025	Beta-centractin	Homo sapiens	domain_domain|domain_motif	CAP_GLY:Actin	{[^R]..((.[ILMVF])|([ILMVF].))[^P][^P][ILVM].{4,7}L(([KR].)|(NK))[VATIGS]}:Actin
Q08945	FACT complex subunit SSRP1	Homo sapiens	P60709	Actin, cytoplasmic 1	Homo sapiens	domain_domain|domain_motif	HMG_box:Actin	{[^R]..((.[ILMVF])|([ILMVF].))[^P][^P][ILVM].{4,7}L(([KR].)|(NK))[VATIGS]}:Actin
Q86U86	Protein polybromo-1	Homo sapiens	O96019	Actin-like protein 6A	Homo sapiens	domain_domain|domain_motif	HMG_box:Actin|Bromodomain:Actin	{[^R]..((.[ILMVF])|([ILMVF].))[^P][^P][ILVM].{4,7}L(([KR].)|(NK))[VATIGS]}:Actin
Q15051	IQ calmodulin-binding motif-containing protein 1	Homo sapiens	P60709	Actin, cytoplasmic 1	Homo sapiens	domain_domain|domain_motif	IQ:Actin	{[^R]..((.[ILMVF])|([ILMVF].))[^P][^P][ILVM].{4,7}L(([KR].)|(NK))[VATIGS]}:Actin
Q92993	Histone acetyltransferase KAT5	Homo sapiens	O96019	Actin-like protein 6A	Homo sapiens	domain_domain|domain_motif	MOZ_SAS:Actin	{[^R]..((.[ILMVF])|([ILMVF].))[^P][^P][ILVM].{4,7}L(([KR].)|(NK))[VATIGS]}:Actin
Q92993	Histone acetyltransferase KAT5	Homo sapiens	P60709	Actin, cytoplasmic 1	Homo sapiens	domain_domain|domain_motif	MOZ_SAS:Actin	{[^R]..((.[ILMVF])|([ILMVF].))[^P][^P][ILVM].{4,7}L(([KR].)|(NK))[VATIGS]}:Actin
Q12873	Chromodomain-helicase-DNA-binding protein 3	Homo sapiens	P42025	Beta-centractin	Homo sapiens	domain_domain|domain_motif	PHD:Actin	{[^R]..((.[ILMVF])|([ILMVF].))[^P][^P][ILVM].{4,7}L(([KR].)|(NK))[VATIGS]}:Actin
Q99962	Endophilin-A1	Homo sapiens	P63261	Actin, cytoplasmic 2	Homo sapiens	domain_domain|domain_motif	SH3_2:Actin	{[^R]..((.[ILMVF])|([ILMVF].))[^P][^P][ILVM].{4,7}L(([KR].)|(NK))[VATIGS]}:Actin
Q12824	SWI/SNF-related matrix-associated actin-dependent regulator of chromatin subfamily B member 1	Homo sapiens	O96019	Actin-like protein 6A	Homo sapiens	domain_domain|domain_motif	SNF5:Actin	{[^R]..((.[ILMVF])|([ILMVF].))[^P][^P][ILVM].{4,7}L(([KR].)|(NK))[VATIGS]}:Actin
Q9Y230	RuvB-like 2	Homo sapiens	O96019	Actin-like protein 6A	Homo sapiens	domain_domain|domain_motif	TIP49:Actin	{[^R]..((.[ILMVF])|([ILMVF].))[^P][^P][ILVM].{4,7}L(([KR].)|(NK))[VATIGS]}:Actin
Q9Y230	RuvB-like 2	Homo sapiens	Q9GZN1	Actin-related protein 6	Homo sapiens	domain_domain|domain_motif	TIP49:Actin	{[^R]..((.[ILMVF])|([ILMVF].))[^P][^P][ILVM].{4,7}L(([KR].)|(NK))[VATIGS]}:Actin
Q9Y230	RuvB-like 2	Homo sapiens	Q9H981	Actin-related protein 8	Homo sapiens	domain_domain|domain_motif	TIP49:Actin	{[^R]..((.[ILMVF])|([ILMVF].))[^P][^P][ILVM].{4,7}L(([KR].)|(NK))[VATIGS]}:Actin
Q9Y230	RuvB-like 2	Homo sapiens	Q9H9F9	Actin-related protein 5	Homo sapiens	domain_domain|domain_motif	TIP49:Actin	{[^R]..((.[ILMVF])|([ILMVF].))[^P][^P][ILVM].{4,7}L(([KR].)|(NK))[VATIGS]}:Actin
Q9Y265	RuvB-like 1	Homo sapiens	O96019	Actin-like protein 6A	Homo sapiens	domain_domain|domain_motif	TIP49:Actin	{[^R]..((.[ILMVF])|([ILMVF].))[^P][^P][ILVM].{4,7}L(([KR].)|(NK))[VATIGS]}:Actin
Q9Y265	RuvB-like 1	Homo sapiens	Q9GZN1	Actin-related protein 6	Homo sapiens	domain_domain|domain_motif	TIP49:Actin	{[^R]..((.[ILMVF])|([ILMVF].))[^P][^P][ILVM].{4,7}L(([KR].)|(NK))[VATIGS]}:Actin
Q9Y265	RuvB-like 1	Homo sapiens	Q9H981	Actin-related protein 8	Homo sapiens	domain_domain|domain_motif	TIP49:Actin	{[^R]..((.[ILMVF])|([ILMVF].))[^P][^P][ILVM].{4,7}L(([KR].)|(NK))[VATIGS]}:Actin
Q9Y265	RuvB-like 1	Homo sapiens	Q9H9F9	Actin-related protein 5	Homo sapiens	domain_domain|domain_motif	TIP49:Actin	{[^R]..((.[ILMVF])|([ILMVF].))[^P][^P][ILVM].{4,7}L(([KR].)|(NK))[VATIGS]}:Actin
Q6PI98	INO80 complex subunit C	Homo sapiens	O96019	Actin-like protein 6A	Homo sapiens	domain_domain|domain_motif	YL1_C:Actin	{[^R]..((.[ILMVF])|([ILMVF].))[^P][^P][ILVM].{4,7}L(([KR].)|(NK))[VATIGS]}:Actin
P61247	40S ribosomal protein S3a	Homo sapiens	P60709	Actin, cytoplasmic 1	Homo sapiens	domain_motif	-	{[^R]..((.[ILMVF])|([ILMVF].))[^P][^P][ILVM].{4,7}L(([KR].)|(NK))[VATIGS]}:Actin
P62269	40S ribosomal protein S18	Homo sapiens	P60709	Actin, cytoplasmic 1	Homo sapiens	domain_motif	-	{[^R]..((.[ILMVF])|([ILMVF].))[^P][^P][ILVM].{4,7}L(([KR].)|(NK))[VATIGS]}:Actin
P62906	60S ribosomal protein L10a	Homo sapiens	P60709	Actin, cytoplasmic 1	Homo sapiens	domain_motif	-	{[^R]..((.[ILMVF])|([ILMVF].))[^P][^P][ILVM].{4,7}L(([KR].)|(NK))[VATIGS]}:Actin
Q07020	60S ribosomal protein L18	Homo sapiens	P60709	Actin, cytoplasmic 1	Homo sapiens	domain_motif	-	{[^R]..((.[ILMVF])|([ILMVF].))[^P][^P][ILVM].{4,7}L(([KR].)|(NK))[VATIGS]}:Actin
Q11203	CMP-N-acetylneuraminate-beta-1,4-galactoside alpha-2,3-sialyltransferase	Homo sapiens	P63261	Actin, cytoplasmic 2	Homo sapiens	domain_motif	-	{[^R]..((.[ILMVF])|([ILMVF].))[^P][^P][ILVM].{4,7}L(([KR].)|(NK))[VATIGS]}:Actin
Q13546	Receptor-interacting serine/threonine-protein kinase 1	Homo sapiens	P63261	Actin, cytoplasmic 2	Homo sapiens	domain_motif	-	{[^R]..((.[ILMVF])|([ILMVF].))[^P][^P][ILVM].{4,7}L(([KR].)|(NK))[VATIGS]}:Actin
Q14240	Eukaryotic initiation factor 4A-II	Homo sapiens	P60709	Actin, cytoplasmic 1	Homo sapiens	domain_motif	-	{[^R]..((.[ILMVF])|([ILMVF].))[^P][^P][ILVM].{4,7}L(([KR].)|(NK))[VATIGS]}:Actin
Q14974	Importin subunit beta-1	Homo sapiens	P60709	Actin, cytoplasmic 1	Homo sapiens	domain_motif	-	{[^R]..((.[ILMVF])|([ILMVF].))[^P][^P][ILVM].{4,7}L(([KR].)|(NK))[VATIGS]}:Actin
Q15653	NF-kappa-B inhibitor beta	Homo sapiens	P63261	Actin, cytoplasmic 2	Homo sapiens	domain_motif	-	{[^R]..((.[ILMVF])|([ILMVF].))[^P][^P][ILVM].{4,7}L(([KR].)|(NK))[VATIGS]}:Actin
Q52LR7	Enhancer of polycomb homolog 2	Homo sapiens	O96019	Actin-like protein 6A	Homo sapiens	domain_motif	-	{[^R]..((.[ILMVF])|([ILMVF].))[^P][^P][ILVM].{4,7}L(([KR].)|(NK))[VATIGS]}:Actin
Q53TQ3	INO80 complex subunit D	Homo sapiens	O96019	Actin-like protein 6A	Homo sapiens	domain_motif	-	{[^R]..((.[ILMVF])|([ILMVF].))[^P][^P][ILVM].{4,7}L(([KR].)|(NK))[VATIGS]}:Actin
Q59H18	Serine/threonine-protein kinase TNNI3K	Homo sapiens	P68032	Actin, alpha cardiac muscle 1	Homo sapiens	domain_motif	-	{[^R]..((.[ILMVF])|([ILMVF].))[^P][^P][ILVM].{4,7}L(([KR].)|(NK))[VATIGS]}:Actin
Q59H18	Serine/threonine-protein kinase TNNI3K	Homo sapiens	P68133	Actin, alpha skeletal muscle	Homo sapiens	domain_motif	-	{[^R]..((.[ILMVF])|([ILMVF].))[^P][^P][ILVM].{4,7}L(([KR].)|(NK))[VATIGS]}:Actin
Q6P4R8	Nuclear factor related to kappa-B-binding protein	Homo sapiens	O96019	Actin-like protein 6A	Homo sapiens	domain_motif	-	{[^R]..((.[ILMVF])|([ILMVF].))[^P][^P][ILVM].{4,7}L(([KR].)|(NK))[VATIGS]}:Actin
Q7L2H7	Eukaryotic translation initiation factor 3 subunit M	Homo sapiens	P60709	Actin, cytoplasmic 1	Homo sapiens	domain_motif	-	{[^R]..((.[ILMVF])|([ILMVF].))[^P][^P][ILVM].{4,7}L(([KR].)|(NK))[VATIGS]}:Actin
Q8NBZ0	INO80 complex subunit E	Homo sapiens	O96019	Actin-like protein 6A	Homo sapiens	domain_motif	-	{[^R]..((.[ILMVF])|([ILMVF].))[^P][^P][ILVM].{4,7}L(([KR].)|(NK))[VATIGS]}:Actin
Q8NFJ9	Bardet-Biedl syndrome 1 protein	Homo sapiens	P60709	Actin, cytoplasmic 1	Homo sapiens	domain_motif	-	{[^R]..((.[ILMVF])|([ILMVF].))[^P][^P][ILVM].{4,7}L(([KR].)|(NK))[VATIGS]}:Actin
Q8WZ42	Titin	Homo sapiens	P62736	Actin, aortic smooth muscle	Homo sapiens	domain_motif	-	{[^R]..((.[ILMVF])|([ILMVF].))[^P][^P][ILVM].{4,7}L(([KR].)|(NK))[VATIGS]}:Actin
Q92597	Protein NDRG1	Homo sapiens	P63261	Actin, cytoplasmic 2	Homo sapiens	domain_motif	-	{[^R]..((.[ILMVF])|([ILMVF].))[^P][^P][ILVM].{4,7}L(([KR].)|(NK))[VATIGS]}:Actin
Q92922	SWI/SNF complex subunit SMARCC1	Homo sapiens	O96019	Actin-like protein 6A	Homo sapiens	domain_motif	-	{[^R]..((.[ILMVF])|([ILMVF].))[^P][^P][ILVM].{4,7}L(([KR].)|(NK))[VATIGS]}:Actin
Q92925	SWI/SNF-related matrix-associated actin-dependent regulator of chromatin subfamily D member 2	Homo sapiens	O96019	Actin-like protein 6A	Homo sapiens	domain_motif	-	{[^R]..((.[ILMVF])|([ILMVF].))[^P][^P][ILVM].{4,7}L(([KR].)|(NK))[VATIGS]}:Actin
Q9H2F5	Enhancer of polycomb homolog 1	Homo sapiens	O96019	Actin-like protein 6A	Homo sapiens	domain_motif	-	{[^R]..((.[ILMVF])|([ILMVF].))[^P][^P][ILVM].{4,7}L(([KR].)|(NK))[VATIGS]}:Actin
Q9NPF5	DNA methyltransferase 1-associated protein 1	Homo sapiens	O96019	Actin-like protein 6A	Homo sapiens	domain_motif	-	{[^R]..((.[ILMVF])|([ILMVF].))[^P][^P][ILVM].{4,7}L(([KR].)|(NK))[VATIGS]}:Actin
Q9NRI5	Disrupted in schizophrenia 1 protein	Homo sapiens	P63261	Actin, cytoplasmic 2	Homo sapiens	domain_motif	-	{[^R]..((.[ILMVF])|([ILMVF].))[^P][^P][ILVM].{4,7}L(([KR].)|(NK))[VATIGS]}:Actin
Q9NYJ8	TGF-beta-activated kinase 1 and MAP3K7-binding protein 2	Homo sapiens	P63261	Actin, cytoplasmic 2	Homo sapiens	domain_motif	-	{[^R]..((.[ILMVF])|([ILMVF].))[^P][^P][ILVM].{4,7}L(([KR].)|(NK))[VATIGS]}:Actin
Q9ULG1	DNA helicase INO80	Homo sapiens	Q9H981	Actin-related protein 8	Homo sapiens	domain_motif	-	{[^R]..((.[ILMVF])|([ILMVF].))[^P][^P][ILVM].{4,7}L(([KR].)|(NK))[VATIGS]}:Actin
Q9ULG1	DNA helicase INO80	Homo sapiens	Q9H9F9	Actin-related protein 5	Homo sapiens	domain_motif	-	{[^R]..((.[ILMVF])|([ILMVF].))[^P][^P][ILVM].{4,7}L(([KR].)|(NK))[VATIGS]}:Actin
[truncated: 17,448 more rows]
