# Supplementary material for: Signatures of Pleiotropy, Economy and Convergent Evolution in a Domain-Resolved Map of Human–Virus Protein–Protein Interaction Networks
Source: PLoS Pathog. 2013 Dec 5;9(12):e1003778. doi: 10.1371/journal.ppat.1003778 (PMC3855575; doi:10.1371/journal.ppat.1003778)
Supplement: Table S4 — This table lists the exogenous domain-resolved PPIs. Proteins are listed with human proteins followed by viral proteins, with UniProt ID, protein description, and species annotation for each protein. We have included the classification of domain-centric interaction mechanism: (1) a human protein with a human domain binding to a viral protein with a human domain (“Human Domain : Human Domain”); (2) a human protein with a human domain binding to a viral protein with a viral domain (“Human Domain : Virus Domain”); (3) a human protein containing a human linear motif-binding domain, binding to a viral protein containing the corresponding motif (“Human Linear Motif-Binding Domain : Virus Motif”); and, (4) a viral protein containing a human linear motif binding domain, binding to a human protein with the corresponding motif (“Human Motif : Human Linear Motif-Binding Domain”). Interacting domains or domain-motif pairs are separated by a colon (:). If a protein has more than one pair of interacting domains or domain-motifs, they are separated by a vertical bar (|). Domains are listed by their Pfam annotation ID, and motifs are listed as a searchable regular expression. (XLSX) [file ppat.1003778.s004.xlsx]

## Sheet: exogenous_domain_resolved_ppis
UniProt A	Protein A	Species A	UniProt B	Protein B	Species B	Domain class	Human Domain : Human Domain	Human Domain : Virus Domain	Human Linear Motif-Binding Domain : Virus Motif	Human Motif : Human Linear Motif-Binding Domain
B3KR20	cDNA FLJ33488 fis, clone BRAMY2003583, highly similar to RCC1 and BTB domain-containing protein 1	Homo sapiens	Q69022	Epstein-Barr nuclear antigen 2	Epstein-Barr virus (strain AG876)	domain_motif	-	-	BTB:{TP.P}|BTB:{S...SP}|BTB:{SS.....P}|BTB:{S....SP}	-
B4DFW7	cDNA FLJ56064, highly similar to Dual specificity protein kinase CLK1 (EC 2.7.12.1)	Homo sapiens	Q3KSU8	Deneddylase BPLF1	Epstein-Barr virus (strain GD1)	domain_motif	-	-	Pkinase:{S..SS}|Pkinase:{R.R..([ST])[^P]..}|Pkinase:{S.S..S}|Pkinase:{ST.S}|Pkinase:{[RK]..(S)[VI]..}|Pkinase:{.R.([ST])[^P]..}|Pkinase:{[RK][RK].([ST])[^P]..}|Pkinase:{...([ST])..E}|Pkinase:{...([ST])P..}|Pkinase:{...([ST])P.[KR]}|Pkinase:{...([ST])...[ST]}|Pkinase:{[KR]{0,2}[KR].{0,2}[KR].{2,4}[ILVM].[ILVF]}|Pkinase:{S..([ST])...}	-
O00170	AH receptor-interacting protein	Homo sapiens	P12977	Epstein-Barr nuclear antigen 3	Epstein-Barr virus (strain B95-8)	domain_motif	-	-	FKBP_C:{E..G.D}|FKBP_C:{R....L.M}	-
O00308	NEDD4-like E3 ubiquitin-protein ligase WWP2	Homo sapiens	P14076	Gag polyprotein	Human T-cell leukemia virus 1 (isolate Caribbea HS-35 subtype A)	domain_motif	-	-	WW:{...([ST])P.}|WW:{.PPR.}|WW:{PP.Y}|WW:{PP..P}|WW:{P.....PP}	-
O00308	NEDD4-like E3 ubiquitin-protein ligase WWP2	Homo sapiens	Q64992	Gag polyprotein	Rous sarcoma virus - Schmidt-Ruppin D	domain_motif	-	-	WW:{...([ST])P.}|WW:{PP.Y}	-
O00308	NEDD4-like E3 ubiquitin-protein ligase WWP2	Homo sapiens	Q81013	Latent membrane protein 2A	Cercopithecine herpesvirus 12	domain_motif	-	-	WW:{...([ST])P.}|WW:{PP.Y}|WW:{PP..P}	-
O00459	Phosphatidylinositol 3-kinase regulatory subunit beta	Homo sapiens	P03496	Non-structural protein 1	Influenza A virus (strain A/Puerto Rico/8/1934 H1N1)	domain_motif	-	-	SH2:{(Y)[VLTFIC]..}|RhoGAP:{PLP}	-
O00499	Myc box-dependent-interacting protein 1	Homo sapiens	O39474	Non-structural 5A protein	Hepatitis C virus	domain_motif	-	-	SH3_2:{P..PPR}|SH3_2:{P..P.[KR]}|BAR:{PP..P}|BAR:{P..P...P}	-
O00505	Importin subunit alpha-3	Homo sapiens	A6YEJ0	Integrase (Fragment)	Human immunodeficiency virus 1	domain_motif	-	-	Arm:{(([PKR].{0,1}[^DE])|([PKR]))((K[RK])|(RK))(([^DE][KR])|([KR][^DE]))[^DE]}	-
O00505	Importin subunit alpha-3	Homo sapiens	P03466	Nucleoprotein	Influenza A virus (strain A/Puerto Rico/8/1934 H1N1)	domain_motif	-	-	Arm:{[KR][KR].{7,15}[^DE]((K[RK])|(RK))(([^DE][KR])|([KR][^DE]))[^DE]}	-
O00505	Importin subunit alpha-3	Homo sapiens	P03496	Non-structural protein 1	Influenza A virus (strain A/Puerto Rico/8/1934 H1N1)	domain_motif	-	-	Arm:{[^DE]((K[RK])|(RK))(([^DE][KR])|([KR][^DE]))(([PKR])|([^DE][DE]))}	-
O00505	Importin subunit alpha-3	Homo sapiens	P06827	Nucleoprotein	Influenza A virus (strain A/Udorn/307/1972 H3N2)	domain_motif	-	-	Arm:{T..S..G}|Arm:{[KR][KR].{7,15}[^DE]((K[RK])|(RK))(([^DE][KR])|([KR][^DE]))[^DE]}	-
O00571	ATP-dependent RNA helicase DDX3X	Homo sapiens	Q68840	Genome polyprotein (Fragment)	Hepatitis C virus subtype 1b	domain_motif	-	-	Helicase_C:{R.R...K}	-
O00585	C-C motif chemokine 21	Homo sapiens	P24766	Protein A41	Vaccinia virus (strain Western Reserve)	domain_virus_domain	-	IL8:Orthopox_35kD	-	-
O00629	Importin subunit alpha-4	Homo sapiens	A6YEJ0	Integrase (Fragment)	Human immunodeficiency virus 1	domain_motif	-	-	Arm:{(([PKR].{0,1}[^DE])|([PKR]))((K[RK])|(RK))(([^DE][KR])|([KR][^DE]))[^DE]}	-
O00629	Importin subunit alpha-4	Homo sapiens	P03070	Large T antigen	Simian virus 40	domain_motif	-	-	Arm:{[^DE]((K[RK])|(RK))(([^DE][KR])|([KR][^DE]))(([PKR])|([^DE][DE]))}|Arm:{[^DE]((K[RK])|(RK))[KRP][KR][^DE]}|Arm:{(([PKR].{0,1}[^DE])|([PKR]))((K[RK])|(RK))(([^DE][KR])|([KR][^DE]))[^DE]}	-
O14639	Actin-binding LIM protein 1	Homo sapiens	P03433	Polymerase acidic protein	Influenza A virus (strain A/Puerto Rico/8/1934 H1N1)	domain_motif	-	-	LIM:{S.....SS}	-
O14641	Segment polarity protein dishevelled homolog DVL-2	Homo sapiens	P03428	Polymerase basic protein 2	Influenza A virus (strain A/Puerto Rico/8/1934 H1N1)	domain_motif	-	-	PDZ:{SS.S}|PDZ:{T...SS}	-
O14641	Segment polarity protein dishevelled homolog DVL-2	Homo sapiens	P03485	Matrix protein 1	Influenza A virus (strain A/Puerto Rico/8/1934 H1N1)	domain_motif	-	-	PDZ:{T...SS}	-
O14641	Segment polarity protein dishevelled homolog DVL-2	Homo sapiens	P63233	Matrix protein 1	Influenza A virus (strain A/Udorn/307/1972 H3N2)	domain_motif	-	-	PDZ:{T...SS}	-
O14641	Segment polarity protein dishevelled homolog DVL-2	Homo sapiens	Q67296	Polymerase basic protein 2	Influenza A virus (strain A/Udorn/307/1972 H3N2)	domain_motif	-	-	PDZ:{S.S...S}|PDZ:{SS.S}|PDZ:{T...SS}	-
O14733	Dual specificity mitogen-activated protein kinase kinase 7	Homo sapiens	P20505	Serine/threonine-protein kinase 1	Vaccinia virus (strain Copenhagen)	domain_domain|domain_motif|motif_stolen_lmbd	Pkinase:Pkinase	-	Pkinase:{N.Y....E}|Pkinase:{...([ST])..E}|Pkinase:{...([ST])P..}|Pkinase:{...([ST])...[ST]}|Pkinase:{[KR]{0,2}[KR].{0,2}[KR].{2,4}[ILVM].[ILVF]}|Pkinase:{S..([ST])...}	{S..SS}:Pkinase|{S.S..S}:Pkinase|{.R.([ST])[^P]..}:Pkinase|{...([ST])..E}:Pkinase|{...([ST])P..}:Pkinase|{...([ST])P.[KR]}:Pkinase|{...([ST])...[ST]}:Pkinase|{[KR]{0,2}[KR].{0,2}[KR].{2,4}[ILVM].[ILVF]}:Pkinase|{S..([ST])...}:Pkinase
O14907	Tax1-binding protein 3	Homo sapiens	P03126	Protein E6	Human papillomavirus type 16	domain_motif	-	-	PDZ:{...[ST].[ACVILF]$}	-
O14907	Tax1-binding protein 3	Homo sapiens	P06463	Protein E6	Human papillomavirus type 18	domain_motif	-	-	PDZ:{...[ST].[ACVILF]$}	-
O14908	PDZ domain-containing protein GIPC1	Homo sapiens	P06463	Protein E6	Human papillomavirus type 18	domain_motif	-	-	PDZ:{...[ST].[ACVILF]$}	-
O14909	Discs, large homolog 4 (Drosophila), isoform CRA_d	Homo sapiens	P06463	Protein E6	Human papillomavirus type 18	domain_motif	-	-	PDZ:{...[ST].[ACVILF]$}	-
O14980	Exportin-1	Homo sapiens	A0EXJ3	Rev protein	Human immunodeficiency virus 1	domain_motif	-	-	Xpo1:{([DEQ].{0,1}[LIM].{2,3}[LIVMF][^P]{2,3}[LMVF].[LMIV].{0,3}[DE])|([DE].{0,1}[LIM].{2,3}[LIVMF][^P]{2,3}[LMVF].[LMIV].{0,3}[DEQ])}	-
O14981	TATA-binding protein-associated factor 172	Homo sapiens	P04296	Major DNA-binding protein	Human herpesvirus 1 (strain 17)	domain_motif	-	-	Helicase_C:{K.L....R}|SNF2_N:{D.L.G}	-
O15131	Importin subunit alpha-6	Homo sapiens	A6YEJ0	Integrase (Fragment)	Human immunodeficiency virus 1	domain_motif	-	-	Arm:{(([PKR].{0,1}[^DE])|([PKR]))((K[RK])|(RK))(([^DE][KR])|([KR][^DE]))[^DE]}	-
O15205	Ubiquitin D	Homo sapiens	O73199	Matrix protein P17 (Fragment)	Human immunodeficiency virus 1	domain_motif	-	-	ubiquitin:{K...E..K}	-
O15205	Ubiquitin D	Homo sapiens	Q76129	Structural capsid protein (Fragment)	Human immunodeficiency virus 1	domain_motif	-	-	ubiquitin:{K...E..K}	-
O15205	Ubiquitin D	Homo sapiens	Q77YG1	Gag	Human immunodeficiency virus 1	domain_motif	-	-	ubiquitin:{K...E..K}	-
O15350	Tumor protein p73	Homo sapiens	O12161	Protein Tat	Human immunodeficiency virus type 1 group M subtype C (isolate 92BR025)	domain_motif	-	-	P53:{S...K.K}	-
O15379	Histone deacetylase 3	Homo sapiens	P08393	E3 ubiquitin-protein ligase ICP0	Human herpesvirus 1 (strain 17)	domain_motif	-	-	Hist_deacetyl:{S..TP}|Hist_deacetyl:{R..SP}|Hist_deacetyl:{S..S.S}	-
O15444	C-C motif chemokine 25	Homo sapiens	P24766	Protein A41	Vaccinia virus (strain Western Reserve)	domain_virus_domain	-	IL8:Orthopox_35kD	-	-
O43166	Signal-induced proliferation-associated 1-like protein 1	Homo sapiens	P03126	Protein E6	Human papillomavirus type 16	domain_motif	-	-	PDZ:{...[ST].[ACVILF]$}	-
O43683	Mitotic checkpoint serine/threonine-protein kinase BUB1	Homo sapiens	P03070	Large T antigen	Simian virus 40	domain_domain|domain_motif	Pkinase:DnaJ	-	Pkinase:{S.S..S}|Pkinase:{ST.S}|Pkinase:{N.E.K..N}|Pkinase:{[RK]..(S)[VI]..}|Pkinase:{.R.([ST])[^P]..}|Pkinase:{...([ST])..E}|Pkinase:{...([ST])P..}|Pkinase:{...([ST])P.[KR]}|Pkinase:{...([ST])...[ST]}|Pkinase:{[KR]{0,2}[KR].{0,2}[KR].{2,4}[ILVM].[ILVF]}|Pkinase:{S..([ST])...}	-
O43684	Mitotic checkpoint protein BUB3	Homo sapiens	P03070	Large T antigen	Simian virus 40	domain_domain|domain_motif	WD40:DnaJ	-	WD40:{[LIVMP].{0,2}(T)P..E}|WD40:{([LIVMFYWPR]R[^YFWDE]{0,1}R)|(R[^YFWDE]{0,1}R[LIVMFYWPR])}|WD40:{D(S)G.{2,3}([ST])}	-
O60264	SWI/SNF-related matrix-associated actin-dependent regulator of chromatin subfamily A member 5	Homo sapiens	P04296	Major DNA-binding protein	Human herpesvirus 1 (strain 17)	domain_motif	-	-	Helicase_C:{K.L....R}|SNF2_N:{D.L.G}	-
O60486	Plexin-C1	Homo sapiens	Q8JL80	Semaphorin-like protein 139	Ectromelia virus (strain Moscow)	domain_domain	TIG:Sema|PSI:Sema	-	-	-
O60506	Heterogeneous nuclear ribonucleoprotein Q	Homo sapiens	P04296	Major DNA-binding protein	Human herpesvirus 1 (strain 17)	domain_motif	-	-	RRM_1:{QQ.Q}	-
O60551	Glycylpeptide N-tetradecanoyltransferase 2	Homo sapiens	O73199	Matrix protein P17 (Fragment)	Human immunodeficiency virus 1	domain_motif	-	-	NMT_C:{^M{0,1}(G)[^EDRKHPFYW]..[STAGCN][^P]}	-
O60563	Cyclin-T1	Homo sapiens	A0EXJ2	Protein Tat	Human immunodeficiency virus 1	domain_virus_domain|domain_motif	-	Cyclin_N:Tat	Cyclin_N:{[RK].L.{0,1}[FYLIVMP]}	-
O60563	Cyclin-T1	Homo sapiens	O12161	Protein Tat	Human immunodeficiency virus type 1 group M subtype C (isolate 92BR025)	domain_virus_domain|domain_motif	-	Cyclin_N:Tat	Cyclin_N:{[RK].L.{0,1}[FYLIVMP]}	-
O60563	Cyclin-T1	Homo sapiens	P04326	Protein Tat	Human immunodeficiency virus type 1 group M subtype B (isolate PCV12)	domain_virus_domain|domain_motif	-	Cyclin_N:Tat	Cyclin_N:{[RK].L.{0,1}[FYLIVMP]}	-
O60563	Cyclin-T1	Homo sapiens	P18098	Protein Tat	Human immunodeficiency virus type 2 subtype A (isolate BEN)	domain_virus_domain|domain_motif	-	Cyclin_N:Tat	Cyclin_N:{[RK].L.{0,1}[FYLIVMP]}	-
O60583	Cyclin-T2	Homo sapiens	A0EXJ2	Protein Tat	Human immunodeficiency virus 1	domain_virus_domain|domain_motif	-	Cyclin_N:Tat	Cyclin_N:{[RK].L.{0,1}[FYLIVMP]}	-
O60684	Importin subunit alpha-7	Homo sapiens	A6YEJ0	Integrase (Fragment)	Human immunodeficiency virus 1	domain_motif	-	-	Arm:{(([PKR].{0,1}[^DE])|([PKR]))((K[RK])|(RK))(([^DE][KR])|([KR][^DE]))[^DE]}	-
O60684	Importin subunit alpha-7	Homo sapiens	P03466	Nucleoprotein	Influenza A virus (strain A/Puerto Rico/8/1934 H1N1)	domain_motif	-	-	Arm:{[KR][KR].{7,15}[^DE]((K[RK])|(RK))(([^DE][KR])|([KR][^DE]))[^DE]}	-
O60684	Importin subunit alpha-7	Homo sapiens	P06827	Nucleoprotein	Influenza A virus (strain A/Udorn/307/1972 H3N2)	domain_motif	-	-	Arm:{T..S..G}|Arm:{[KR][KR].{7,15}[^DE]((K[RK])|(RK))(([^DE][KR])|([KR][^DE]))[^DE]}	-
O75928	E3 SUMO-protein ligase PIAS2	Homo sapiens	P03116	Replication protein E1	Bovine papillomavirus type 1	domain_motif	-	-	SAP:{SS.S}	-
O94806	Serine/threonine-protein kinase D3	Homo sapiens	A0EXJ2	Protein Tat	Human immunodeficiency virus 1	domain_virus_domain|domain_motif	-	Pkinase:Tat	Pkinase:{...([ST])..E}|Pkinase:{...([ST])...[ST]}	-
O94813	Slit homolog 2 protein	Homo sapiens	Q777B2	Membrane protein	Epstein-Barr virus (strain B95-8)	domain_domain	LRRNT:7tm_1	-	-	-
O95639	Cleavage and polyadenylation specificity factor subunit 4	Homo sapiens	P03495	Non-structural protein 1	Influenza A virus (strain A/Udorn/307/1972 H3N2)	domain_virus_domain	-	zf-CCCH:Flu_NS1	-	-
P01730	T-cell surface glycoprotein CD4	Homo sapiens	A0A891	Envelope glycoprotein gp120 (Fragment)	Human immunodeficiency virus 1	domain_virus_domain	-	V-set:GP120	-	-
P01730	T-cell surface glycoprotein CD4	Homo sapiens	A0ZUT1	Envelope glycoprotein gp160	Human immunodeficiency virus 1	domain_virus_domain	-	V-set:GP41|V-set:GP120	-	-
P01730	T-cell surface glycoprotein CD4	Homo sapiens	Q1H8S9	Transmembrane glycoprotein (Fragment)	Human immunodeficiency virus 1	domain_virus_domain	-	V-set:GP41	-	-
P01857	Ig gamma-1 chain C region	Homo sapiens	P0C731	Serine/threonine-protein kinase BGLF4	Epstein-Barr virus (strain GD1)	motif_stolen_lmbd	-	-	-	{N.Y....E}:Pkinase|{F.FP}:Pkinase|{[RK]..(S)[VI]..}:Pkinase|{...([ST])..E}:Pkinase|{...([ST])P..}:Pkinase|{...([ST])P.[KR]}:Pkinase|{...([ST])...[ST]}:Pkinase|{[KR]{0,2}[KR].{0,2}[KR].{2,4}[ILVM].[ILVF]}:Pkinase|{S..([ST])...}:Pkinase
P01889	HLA class I histocompatibility antigen, B-7 alpha chain	Homo sapiens	A0A891	Envelope glycoprotein gp120 (Fragment)	Human immunodeficiency virus 1	domain_virus_domain	-	C1-set:GP120|MHC_I:GP120	-	-
P01889	HLA class I histocompatibility antigen, B-7 alpha chain	Homo sapiens	A0ESL8	Protein Nef	Human immunodeficiency virus 1	domain_virus_domain	-	MHC_I:F-protein	-	-
P01903	HLA class II histocompatibility antigen, DR alpha chain	Homo sapiens	A0EXI8	Gag protein	Human immunodeficiency virus 1	domain_virus_domain	-	MHC_II_alpha:Gag_p24	-	-
P01903	HLA class II histocompatibility antigen, DR alpha chain	Homo sapiens	A0ZUT1	Envelope glycoprotein gp160	Human immunodeficiency virus 1	domain_virus_domain	-	C1-set:GP120	-	-
P01906	HLA class II histocompatibility antigen, DQ alpha 2 chain	Homo sapiens	A0ZUT1	Envelope glycoprotein gp160	Human immunodeficiency virus 1	domain_virus_domain	-	C1-set:GP120	-	-
P02545	Prelamin-A/C	Homo sapiens	P04296	Major DNA-binding protein	Human herpesvirus 1 (strain 17)	domain_motif	-	-	Filament:{L.R...E}	-
P02776	Platelet factor 4	Homo sapiens	P24766	Protein A41	Vaccinia virus (strain Western Reserve)	domain_virus_domain	-	IL8:Orthopox_35kD	-	-
P04049	RAF proto-oncogene serine/threonine-protein kinase	Homo sapiens	O39474	Non-structural 5A protein	Hepatitis C virus	domain_motif	-	-	RBD:{P...P.P}	-
P04049	RAF proto-oncogene serine/threonine-protein kinase	Homo sapiens	P15054	Tyrosine-protein kinase transforming protein Src	Avian sarcoma virus (strain PR2257)	domain_domain|motif_stolen_lmbd	C1_1:Pkinase_Tyr|C1_1:SH3_1|C1_1:SH2|Pkinase_Tyr:Pkinase_Tyr|Pkinase_Tyr:SH3_1|Pkinase_Tyr:SH2|RBD:Pkinase_Tyr|RBD:SH2	-	-	{...[PV]..P}:SH3_1|{(Y)[QDEVAIL][DENPYHI][IPVGAHS]}:SH2|{(Y)[VLTFIC]..}:SH2|{(Y).N.}:SH2|{[ILV].(Y)..[ILV]}:SH2
P04150	Glucocorticoid receptor	Homo sapiens	A0EXJ1	Vpr protein	Human immunodeficiency virus 1	domain_motif	-	-	Hormone_recep:{[^P]L[^P][^P]LL[^P]}	-
P04275	von Willebrand factor	Homo sapiens	P0C736	Apoptosis regulator BHRF1	Epstein-Barr virus (strain GD1)	domain_motif	-	-	VWA:{RE.....C}	-
P04275	von Willebrand factor	Homo sapiens	Q69119	Epstein-Barr virus nuclear antigen (EBNA-3C)	Epstein-Barr virus (strain GD1)	domain_motif	-	-	VWA:{VP.V}	-
P04439	HLA class I histocompatibility antigen, A-3 alpha chain	Homo sapiens	A0A891	Envelope glycoprotein gp120 (Fragment)	Human immunodeficiency virus 1	domain_virus_domain	-	C1-set:GP120|MHC_I:GP120	-	-
P04439	HLA class I histocompatibility antigen, A-3 alpha chain	Homo sapiens	A0ESL8	Protein Nef	Human immunodeficiency virus 1	domain_virus_domain	-	MHC_I:F-protein	-	-
P04439	HLA class I histocompatibility antigen, A-3 alpha chain	Homo sapiens	A0EXI8	Gag protein	Human immunodeficiency virus 1	domain_virus_domain	-	MHC_I:Gag_p17|MHC_I:Gag_p24	-	-
P04439	HLA class I histocompatibility antigen, A-3 alpha chain	Homo sapiens	A0ZUT1	Envelope glycoprotein gp160	Human immunodeficiency virus 1	domain_virus_domain	-	C1-set:GP120|MHC_I:GP120	-	-
P04440	HLA class II histocompatibility antigen, DP beta 1 chain	Homo sapiens	A0ZUT1	Envelope glycoprotein gp160	Human immunodeficiency virus 1	domain_virus_domain	-	C1-set:GP120	-	-
P04637	Cellular tumor antigen p53	Homo sapiens	A0ESL8	Protein Nef	Human immunodeficiency virus 1	domain_motif	-	-	P53:{S...K.K}	-
P04637	Cellular tumor antigen p53	Homo sapiens	P03070	Large T antigen	Simian virus 40	domain_virus_domain|domain_motif	-	P53:Polyoma_lg_T_C	P53:{S...K.K}	-
P04637	Cellular tumor antigen p53	Homo sapiens	P03239	Early E4 34 kDa protein	Human adenovirus C serotype 2	domain_motif	-	-	P53:{Y.EV}	-
P05129	Protein kinase C gamma type	Homo sapiens	A0EXJ2	Protein Tat	Human immunodeficiency virus 1	domain_virus_domain|domain_motif	-	Pkinase:Tat	Pkinase:{...([ST])..E}|Pkinase:{...([ST])...[ST]}	-
P05129	Protein kinase C gamma type	Homo sapiens	A0MMD8	Reverse transcriptase (Fragment)	Human immunodeficiency virus 1	domain_motif	-	-	Pkinase:{[RK]..(S)[VI]..}|Pkinase:{.R.([ST])[^P]..}|Pkinase:{[RK][RK].([ST])[^P]..}|Pkinase:{...([ST])..E}|Pkinase:{...([ST])P..}|Pkinase:{...([ST])P.[KR]}|Pkinase:{...([ST])...[ST]}|Pkinase:{[KR]{0,2}[KR].{0,2}[KR].{2,4}[ILVM].[ILVF]}|Pkinase:{S..([ST])...}	-
P05412	Transcription factor AP-1	Homo sapiens	P20505	Serine/threonine-protein kinase 1	Vaccinia virus (strain Copenhagen)	domain_domain|motif_stolen_lmbd	bZIP_1:Pkinase|Jun:Pkinase	-	-	{S.S..S}:Pkinase|{...([ST])..E}:Pkinase|{...([ST])P..}:Pkinase|{...([ST])...[ST]}:Pkinase|{[KR]{0,2}[KR].{0,2}[KR].{2,4}[ILVM].[ILVF]}:Pkinase|{S..([ST])...}:Pkinase
P05771	Protein kinase C beta type	Homo sapiens	A0EXJ2	Protein Tat	Human immunodeficiency virus 1	domain_virus_domain|domain_motif	-	Pkinase:Tat	Pkinase:{...([ST])..E}|Pkinase:{...([ST])...[ST]}	-
P05771	Protein kinase C beta type	Homo sapiens	A0MMD8	Reverse transcriptase (Fragment)	Human immunodeficiency virus 1	domain_motif	-	-	Pkinase:{[RK]..(S)[VI]..}|Pkinase:{.R.([ST])[^P]..}|Pkinase:{[RK][RK].([ST])[^P]..}|Pkinase:{...([ST])..E}|Pkinase:{...([ST])P..}|Pkinase:{...([ST])P.[KR]}|Pkinase:{...([ST])...[ST]}|Pkinase:{[KR]{0,2}[KR].{0,2}[KR].{2,4}[ILVM].[ILVF]}|Pkinase:{S..([ST])...}	-
P06239	Tyrosine-protein kinase Lck	Homo sapiens	A0ESL8	Protein Nef	Human immunodeficiency virus 1	domain_virus_domain|domain_motif	-	SH3_1:F-protein	SH3_1:{...[PV]..P}|SH3_1:{[RKY]..P..P}|SH2:{(Y)..Q}|SH2:{(Y)[VLTFIC]..}|SH2:{(Y).N.}	-
P06239	Tyrosine-protein kinase Lck	Homo sapiens	O39474	Non-structural 5A protein	Hepatitis C virus	domain_motif	-	-	SH3_1:{P..PPR}|SH3_1:{W...[FY]}|SH3_1:{...[PV]..P}|SH3_1:{[RKY]..P..P}|SH2:{(Y)[QDEVAIL][DENPYHI][IPVGAHS]}|SH2:{(Y)[VLTFIC]..}|SH2:{(Y)[IV].[VILP]}	-
P06239	Tyrosine-protein kinase Lck	Homo sapiens	P22575	Tyrosine-protein kinase-interacting protein	Saimiriine herpesvirus 2 (strain 488)	domain_motif	-	-	SH3_1:{PP..PR}|SH3_1:{P.LPPR}|SH3_1:{P..PPR}|SH3_1:{...[PV]..P}|SH2:{(Y)..Q}|SH2:{(Y)[VLTFIC]..}	-
P06239	Tyrosine-protein kinase Lck	Homo sapiens	P27958	Genome polyprotein	Hepatitis C virus genotype 1a (isolate H)	domain_motif	-	-	SH3_1:{KP..[QK]...}|SH3_1:{P..PPR}|SH3_1:{W...[FY]}|SH3_1:{...[PV]..P}|SH3_1:{[RKY]..P..P}|SH2:{(Y)[QDEVAIL][DENPYHI][IPVGAHS]}|SH2:{(Y)..Q}|SH2:{(Y)[VLTFIC]..}|SH2:{(Y).N.}|SH2:{(Y)[IV].[VILP]}	-
P06239	Tyrosine-protein kinase Lck	Homo sapiens	Q9WMX2	Genome polyprotein	Hepatitis C virus genotype 1b (isolate Con1)	domain_motif	-	-	SH3_1:{KP..[QK]...}|SH3_1:{P..PPR}|SH3_1:{W...[FY]}|SH3_1:{...[PV]..P}|SH3_1:{[RKY]..P..P}|SH2:{(Y)[QDEVAIL][DENPYHI][IPVGAHS]}|SH2:{(Y)..Q}|SH2:{(Y)[VLTFIC]..}|SH2:{(Y).N.}|SH2:{(Y)[IV].[VILP]}	-
P06241	Tyrosine-protein kinase Fyn	Homo sapiens	A0ESL8	Protein Nef	Human immunodeficiency virus 1	domain_virus_domain|domain_motif	-	SH3_1:F-protein	SH3_1:{...[PV]..P}|SH3_1:{[RKY]..P..P}|SH2:{(Y)..Q}|SH2:{(Y)[VLTFIC]..}|SH2:{(Y).N.}	-
P06241	Tyrosine-protein kinase Fyn	Homo sapiens	O39474	Non-structural 5A protein	Hepatitis C virus	domain_motif	-	-	SH3_1:{P..PPR}|SH3_1:{W...[FY]}|SH3_1:{...[PV]..P}|SH3_1:{[RKY]..P..P}|SH2:{(Y)[QDEVAIL][DENPYHI][IPVGAHS]}|SH2:{(Y)[VLTFIC]..}|SH2:{(Y)[IV].[VILP]}	-
P06241	Tyrosine-protein kinase Fyn	Homo sapiens	O92972	Genome polyprotein	Hepatitis C virus genotype 1b (strain HC-J4)	domain_motif	-	-	SH3_1:{KP..[QK]...}|SH3_1:{P..PPR}|SH3_1:{W...[FY]}|SH3_1:{...[PV]..P}|SH3_1:{[RKY]..P..P}|SH2:{(Y)[QDEVAIL][DENPYHI][IPVGAHS]}|SH2:{(Y)..Q}|SH2:{(Y)[VLTFIC]..}|SH2:{(Y).N.}|SH2:{(Y)[IV].[VILP]}	-
P06241	Tyrosine-protein kinase Fyn	Homo sapiens	P03407	Protein Nef	Human immunodeficiency virus type 1 group M subtype B (isolate ARV2/SF2)	domain_virus_domain|domain_motif	-	SH3_1:F-protein	SH3_1:{...[PV]..P}|SH3_1:{[RKY]..P..P}|SH2:{(Y)..Q}|SH2:{(Y)[VLTFIC]..}	-
P06241	Tyrosine-protein kinase Fyn	Homo sapiens	P26660	Genome polyprotein	Hepatitis C virus genotype 2a (isolate HC-J6)	domain_motif	-	-	SH3_1:{KP..[QK]...}|SH3_1:{P..PPR}|SH3_1:{W...[FY]}|SH3_1:{...[PV]..P}|SH3_1:{[RKY]..P..P}|SH2:{(Y)[QDEVAIL][DENPYHI][IPVGAHS]}|SH2:{(Y)..Q}|SH2:{(Y)[VLTFIC]..}|SH2:{(Y).N.}|SH2:{(Y)[IV].[VILP]}|SH2:{[ILV].(Y)..[ILV]}	-
P06241	Tyrosine-protein kinase Fyn	Homo sapiens	P27958	Genome polyprotein	Hepatitis C virus genotype 1a (isolate H)	domain_motif	-	-	SH3_1:{KP..[QK]...}|SH3_1:{P..PPR}|SH3_1:{W...[FY]}|SH3_1:{...[PV]..P}|SH3_1:{[RKY]..P..P}|SH2:{(Y)[QDEVAIL][DENPYHI][IPVGAHS]}|SH2:{(Y)..Q}|SH2:{(Y)[VLTFIC]..}|SH2:{(Y).N.}|SH2:{(Y)[IV].[VILP]}	-
P06241	Tyrosine-protein kinase Fyn	Homo sapiens	Q85737	Protein Nef	Human immunodeficiency virus 1	domain_virus_domain|domain_motif	-	SH3_1:F-protein	SH3_1:{...[PV]..P}|SH3_1:{[RKY]..P..P}|SH2:{(Y)..Q}|SH2:{(Y)[VLTFIC]..}	-
P06241	Tyrosine-protein kinase Fyn	Homo sapiens	Q9E3E3	Polyprotein (Fragment)	Hepatitis C virus subtype 1a	domain_motif	-	-	SH3_1:{P..PPR}|SH3_1:{W...[FY]}|SH3_1:{...[PV]..P}|SH3_1:{[RKY]..P..P}|SH2:{(Y)[QDEVAIL][DENPYHI][IPVGAHS]}|SH2:{(Y)[VLTFIC]..}|SH2:{(Y)[IV].[VILP]}	-
P06241	Tyrosine-protein kinase Fyn	Homo sapiens	Q9QPN3	Protein Nef (Fragment)	Human immunodeficiency virus type 1 group M subtype B (isolate Lai)	domain_virus_domain|domain_motif	-	SH3_1:F-protein	SH3_1:{...[PV]..P}|SH3_1:{[RKY]..P..P}|SH2:{(Y)..Q}|SH2:{(Y)[VLTFIC]..}	-
P06241	Tyrosine-protein kinase Fyn	Homo sapiens	Q9WMX2	Genome polyprotein	Hepatitis C virus genotype 1b (isolate Con1)	domain_motif	-	-	SH3_1:{KP..[QK]...}|SH3_1:{P..PPR}|SH3_1:{W...[FY]}|SH3_1:{...[PV]..P}|SH3_1:{[RKY]..P..P}|SH2:{(Y)[QDEVAIL][DENPYHI][IPVGAHS]}|SH2:{(Y)..Q}|SH2:{(Y)[VLTFIC]..}|SH2:{(Y).N.}|SH2:{(Y)[IV].[VILP]}	-
P06340	HLA class II histocompatibility antigen, DO alpha chain	Homo sapiens	A0ZUT1	Envelope glycoprotein gp160	Human immunodeficiency virus 1	domain_virus_domain	-	C1-set:GP120	-	-
P06400	Retinoblastoma-associated protein	Homo sapiens	A0MPS7	Protein E7	Human papillomavirus type 16	domain_motif	-	-	RB_A:{SS..E}|RB_B:{[LI].C.[DE]}	-
P06400	Retinoblastoma-associated protein	Homo sapiens	P03070	Large T antigen	Simian virus 40	domain_domain|domain_motif	Rb_C:DnaJ	-	RB_A:{P..P.P}|RB_A:{SS..E}|RB_B:{[LI].C.[DE]}	-
P06400	Retinoblastoma-associated protein	Homo sapiens	P03129	Protein E7	Human papillomavirus type 16	domain_motif	-	-	RB_A:{SS..E}|RB_B:{[LI].C.[DE]}	-
P06400	Retinoblastoma-associated protein	Homo sapiens	P03254	Early E1A 32 kDa protein	Human adenovirus C serotype 2	domain_motif	-	-	RB_A:{P..P.P}|RB_A:{..[LIMV]..[LM][FY]D.}|RB_B:{[LI].C.[DE]}	-
P06400	Retinoblastoma-associated protein	Homo sapiens	P03255	Early E1A 32 kDa protein	Human adenovirus C serotype 5	domain_motif	-	-	RB_A:{P..P.P}|RB_A:{..[LIMV]..[LM][FY]D.}|RB_B:{[LI].C.[DE]}	-
P06400	Retinoblastoma-associated protein	Homo sapiens	P03256	Early E1A 28 kDa protein	Human adenovirus B serotype 7	domain_motif	-	-	RB_A:{P..P.P}|RB_A:{..[LIMV]..[LM][FY]D.}|RB_B:{[LI].C.[DE]}	-
P06400	Retinoblastoma-associated protein	Homo sapiens	P03259	Early E1A 29.5 kDa protein	Human adenovirus A serotype 12	domain_motif	-	-	RB_A:{..[LIMV]..[LM][FY]D.}|RB_B:{[LI].C.[DE]}	-
P06400	Retinoblastoma-associated protein	Homo sapiens	P04020	Protein E7	Human papillomavirus type 11	domain_motif	-	-	RB_A:{SS..E}|RB_B:{[LI].C.[DE]}	-
P06400	Retinoblastoma-associated protein	Homo sapiens	P06464	Protein E7	Human papillomavirus type 6b	domain_motif	-	-	RB_A:{SS..E}|RB_B:{[LI].C.[DE]}	-
P06400	Retinoblastoma-associated protein	Homo sapiens	P06465	Protein E7	Human papillomavirus type 1a	domain_motif	-	-	RB_B:{[LI].C.[DE]}	-
P06400	Retinoblastoma-associated protein	Homo sapiens	P06788	Protein E7	Human papillomavirus type 18	domain_motif	-	-	RB_A:{S...E..D}|RB_B:{[LI].C.[DE]}	-
P06400	Retinoblastoma-associated protein	Homo sapiens	P17387	Protein E7	Human papillomavirus type 31	domain_motif	-	-	RB_A:{SS..E}|RB_B:{[LI].C.[DE]}	-
P06400	Retinoblastoma-associated protein	Homo sapiens	Q8JSK4	29.1 kDa protein	Human adenovirus B serotype 3	domain_motif	-	-	RB_A:{P..P.P}|RB_A:{..[LIMV]..[LM][FY]D.}|RB_B:{[LI].C.[DE]}	-
P06400	Retinoblastoma-associated protein	Homo sapiens	Q8V1J0	Protein E7	Human papillomavirus type 16	domain_motif	-	-	RB_A:{SS..E}|RB_B:{[LI].C.[DE]}	-
P06493	Cyclin-dependent kinase 1	Homo sapiens	A0EXJ3	Rev protein	Human immunodeficiency virus 1	domain_motif	-	-	Pkinase:{.R.([ST])[^P]..}|Pkinase:{...([ST])..E}|Pkinase:{...([ST])P..}|Pkinase:{...([ST])...[ST]}|Pkinase:{S..([ST])...}	-
P06493	Cyclin-dependent kinase 1	Homo sapiens	P03070	Large T antigen	Simian virus 40	domain_domain|domain_motif	Pkinase:DnaJ	-	Pkinase:{S.S..S}|Pkinase:{ST.S}|Pkinase:{N.E.K..N}|Pkinase:{[RK]..(S)[VI]..}|Pkinase:{.R.([ST])[^P]..}|Pkinase:{...([ST])..E}|Pkinase:{...([ST])P..}|Pkinase:{...([ST])P.[KR]}|Pkinase:{...([ST])...[ST]}|Pkinase:{[KR]{0,2}[KR].{0,2}[KR].{2,4}[ILVM].[ILVF]}|Pkinase:{S..([ST])...}	-
P06493	Cyclin-dependent kinase 1	Homo sapiens	P03129	Protein E7	Human papillomavirus type 16	domain_motif	-	-	Pkinase:{...([ST])..E}|Pkinase:{...([ST])P..}	-
P06493	Cyclin-dependent kinase 1	Homo sapiens	P03261	DNA polymerase	Human adenovirus C serotype 2	domain_domain|domain_motif	Pkinase:DNA_pol_B	-	Pkinase:{R.R..([ST])[^P]..}|Pkinase:{S.S..S}|Pkinase:{[RK]..(S)[VI]..}|Pkinase:{.R.([ST])[^P]..}|Pkinase:{[RK][RK].([ST])[^P]..}|Pkinase:{...([ST])..E}|Pkinase:{...([ST])P..}|Pkinase:{...([ST])P.[KR]}|Pkinase:{...([ST])...[ST]}|Pkinase:{[KR]{0,2}[KR].{0,2}[KR].{2,4}[ILVM].[ILVF]}|Pkinase:{S..([ST])...}	-
P06493	Cyclin-dependent kinase 1	Homo sapiens	Q8AZK7	Epstein-Barr nuclear antigen leader protein	Epstein-Barr virus (strain B95-8)	domain_motif	-	-	Pkinase:{.R.([ST])[^P]..}|Pkinase:{...([ST])..E}|Pkinase:{...([ST])P..}|Pkinase:{...([ST])P.[KR]}|Pkinase:{...([ST])...[ST]}|Pkinase:{[KR]{0,2}[KR].{0,2}[KR].{2,4}[ILVM].[ILVF]}	-
P06748	Nucleophosmin	Homo sapiens	Q98147	Kaposi's sarcoma-associated herpesvirus cyclin homolog	Human herpesvirus 8	motif_stolen_lmbd	-	-	-	{[RK].L.{0,1}[FYLIVMP]}:Cyclin_N
P06756	Integrin alpha-V	Homo sapiens	A0EXJ2	Protein Tat	Human immunodeficiency virus 1	domain_motif	-	-	FG-GAP:{RGD}	-
P07948	Tyrosine-protein kinase Lyn	Homo sapiens	O39474	Non-structural 5A protein	Hepatitis C virus	domain_motif	-	-	SH3_1:{P..PPR}|SH3_1:{W...[FY]}|SH3_1:{...[PV]..P}|SH3_1:{[RKY]..P..P}|SH2:{(Y)[QDEVAIL][DENPYHI][IPVGAHS]}|SH2:{(Y)[VLTFIC]..}|SH2:{(Y)[IV].[VILP]}	-
P07948	Tyrosine-protein kinase Lyn	Homo sapiens	O92972	Genome polyprotein	Hepatitis C virus genotype 1b (strain HC-J4)	domain_motif	-	-	SH3_1:{KP..[QK]...}|SH3_1:{P..PPR}|SH3_1:{W...[FY]}|SH3_1:{...[PV]..P}|SH3_1:{[RKY]..P..P}|SH2:{(Y)[QDEVAIL][DENPYHI][IPVGAHS]}|SH2:{(Y)..Q}|SH2:{(Y)[VLTFIC]..}|SH2:{(Y).N.}|SH2:{(Y)[IV].[VILP]}	-
P07948	Tyrosine-protein kinase Lyn	Homo sapiens	P03407	Protein Nef	Human immunodeficiency virus type 1 group M subtype B (isolate ARV2/SF2)	domain_virus_domain|domain_motif	-	SH3_1:F-protein	SH3_1:{...[PV]..P}|SH3_1:{[RKY]..P..P}|SH2:{(Y)..Q}|SH2:{(Y)[VLTFIC]..}	-
P07948	Tyrosine-protein kinase Lyn	Homo sapiens	P04604	Protein Nef	Human immunodeficiency virus type 1 group M subtype D (isolate ELI)	domain_virus_domain|domain_motif	-	SH3_1:F-protein	SH3_1:{...[PV]..P}|SH2:{(Y)..Q}|SH2:{(Y)[VLTFIC]..}	-
P07948	Tyrosine-protein kinase Lyn	Homo sapiens	P26660	Genome polyprotein	Hepatitis C virus genotype 2a (isolate HC-J6)	domain_motif	-	-	SH3_1:{KP..[QK]...}|SH3_1:{P..PPR}|SH3_1:{W...[FY]}|SH3_1:{...[PV]..P}|SH3_1:{[RKY]..P..P}|SH2:{(Y)[QDEVAIL][DENPYHI][IPVGAHS]}|SH2:{(Y)..Q}|SH2:{(Y)[VLTFIC]..}|SH2:{(Y).N.}|SH2:{(Y)[IV].[VILP]}|SH2:{[ILV].(Y)..[ILV]}	-
P07948	Tyrosine-protein kinase Lyn	Homo sapiens	P27958	Genome polyprotein	Hepatitis C virus genotype 1a (isolate H)	domain_motif	-	-	SH3_1:{KP..[QK]...}|SH3_1:{P..PPR}|SH3_1:{W...[FY]}|SH3_1:{...[PV]..P}|SH3_1:{[RKY]..P..P}|SH2:{(Y)[QDEVAIL][DENPYHI][IPVGAHS]}|SH2:{(Y)..Q}|SH2:{(Y)[VLTFIC]..}|SH2:{(Y).N.}|SH2:{(Y)[IV].[VILP]}	-
P07948	Tyrosine-protein kinase Lyn	Homo sapiens	Q85737	Protein Nef	Human immunodeficiency virus 1	domain_virus_domain|domain_motif	-	SH3_1:F-protein	SH3_1:{...[PV]..P}|SH3_1:{[RKY]..P..P}|SH2:{(Y)..Q}|SH2:{(Y)[VLTFIC]..}	-
P07948	Tyrosine-protein kinase Lyn	Homo sapiens	Q9E3E3	Polyprotein (Fragment)	Hepatitis C virus subtype 1a	domain_motif	-	-	SH3_1:{P..PPR}|SH3_1:{W...[FY]}|SH3_1:{...[PV]..P}|SH3_1:{[RKY]..P..P}|SH2:{(Y)[QDEVAIL][DENPYHI][IPVGAHS]}|SH2:{(Y)[VLTFIC]..}|SH2:{(Y)[IV].[VILP]}	-
P07948	Tyrosine-protein kinase Lyn	Homo sapiens	Q9QPN3	Protein Nef (Fragment)	Human immunodeficiency virus type 1 group M subtype B (isolate Lai)	domain_virus_domain|domain_motif	-	SH3_1:F-protein	SH3_1:{...[PV]..P}|SH3_1:{[RKY]..P..P}|SH2:{(Y)..Q}|SH2:{(Y)[VLTFIC]..}	-
P07948	Tyrosine-protein kinase Lyn	Homo sapiens	Q9WMX2	Genome polyprotein	Hepatitis C virus genotype 1b (isolate Con1)	domain_motif	-	-	SH3_1:{KP..[QK]...}|SH3_1:{P..PPR}|SH3_1:{W...[FY]}|SH3_1:{...[PV]..P}|SH3_1:{[RKY]..P..P}|SH2:{(Y)[QDEVAIL][DENPYHI][IPVGAHS]}|SH2:{(Y)..Q}|SH2:{(Y)[VLTFIC]..}|SH2:{(Y).N.}|SH2:{(Y)[IV].[VILP]}	-
P08174	Complement decay-accelerating factor	Homo sapiens	Q914E0	Polyprotein	Human echovirus 7	domain_virus_domain	-	Sushi:Rhv	-	-
P08631	Tyrosine-protein kinase HCK	Homo sapiens	A0ESL8	Protein Nef	Human immunodeficiency virus 1	domain_virus_domain|domain_motif	-	SH3_1:F-protein	SH3_1:{...[PV]..P}|SH3_1:{[RKY]..P..P}|SH2:{(Y)..Q}|SH2:{(Y)[VLTFIC]..}|SH2:{(Y).N.}	-
P08631	Tyrosine-protein kinase HCK	Homo sapiens	O39474	Non-structural 5A protein	Hepatitis C virus	domain_motif	-	-	SH3_1:{P..PPR}|SH3_1:{W...[FY]}|SH3_1:{...[PV]..P}|SH3_1:{[RKY]..P..P}|SH2:{(Y)[QDEVAIL][DENPYHI][IPVGAHS]}|SH2:{(Y)[VLTFIC]..}|SH2:{(Y)[IV].[VILP]}	-
P08631	Tyrosine-protein kinase HCK	Homo sapiens	O92972	Genome polyprotein	Hepatitis C virus genotype 1b (strain HC-J4)	domain_motif	-	-	SH3_1:{KP..[QK]...}|SH3_1:{P..PPR}|SH3_1:{W...[FY]}|SH3_1:{...[PV]..P}|SH3_1:{[RKY]..P..P}|SH2:{(Y)[QDEVAIL][DENPYHI][IPVGAHS]}|SH2:{(Y)..Q}|SH2:{(Y)[VLTFIC]..}|SH2:{(Y).N.}|SH2:{(Y)[IV].[VILP]}	-
P08631	Tyrosine-protein kinase HCK	Homo sapiens	P03407	Protein Nef	Human immunodeficiency virus type 1 group M subtype B (isolate ARV2/SF2)	domain_virus_domain|domain_motif	-	SH3_1:F-protein	SH3_1:{...[PV]..P}|SH3_1:{[RKY]..P..P}|SH2:{(Y)..Q}|SH2:{(Y)[VLTFIC]..}	-
P08631	Tyrosine-protein kinase HCK	Homo sapiens	P04324	Protein Nef	Human immunodeficiency virus type 1 group M subtype B (isolate PCV12)	domain_virus_domain|domain_motif	-	SH3_1:F-protein	SH3_1:{...[PV]..P}|SH3_1:{[RKY]..P..P}|SH2:{(Y)..Q}|SH2:{(Y)[VLTFIC]..}	-
P08631	Tyrosine-protein kinase HCK	Homo sapiens	P04604	Protein Nef	Human immunodeficiency virus type 1 group M subtype D (isolate ELI)	domain_virus_domain|domain_motif	-	SH3_1:F-protein	SH3_1:{...[PV]..P}|SH2:{(Y)..Q}|SH2:{(Y)[VLTFIC]..}	-
P08631	Tyrosine-protein kinase HCK	Homo sapiens	P12504	Virion infectivity factor	Human immunodeficiency virus type 1 group M subtype B (isolate NY5)	domain_motif	-	-	SH3_1:{...[PV]..P}|SH2:{(Y)..Q}|SH2:{(Y)[VLTFIC]..}|SH2:{[ILV].(Y)..[ILV]}	-
P08631	Tyrosine-protein kinase HCK	Homo sapiens	P26660	Genome polyprotein	Hepatitis C virus genotype 2a (isolate HC-J6)	domain_motif	-	-	SH3_1:{KP..[QK]...}|SH3_1:{P..PPR}|SH3_1:{W...[FY]}|SH3_1:{...[PV]..P}|SH3_1:{[RKY]..P..P}|SH2:{(Y)[QDEVAIL][DENPYHI][IPVGAHS]}|SH2:{(Y)..Q}|SH2:{(Y)[VLTFIC]..}|SH2:{(Y).N.}|SH2:{(Y)[IV].[VILP]}|SH2:{[ILV].(Y)..[ILV]}	-
P08631	Tyrosine-protein kinase HCK	Homo sapiens	P27958	Genome polyprotein	Hepatitis C virus genotype 1a (isolate H)	domain_motif	-	-	SH3_1:{KP..[QK]...}|SH3_1:{P..PPR}|SH3_1:{W...[FY]}|SH3_1:{...[PV]..P}|SH3_1:{[RKY]..P..P}|SH2:{(Y)[QDEVAIL][DENPYHI][IPVGAHS]}|SH2:{(Y)..Q}|SH2:{(Y)[VLTFIC]..}|SH2:{(Y).N.}|SH2:{(Y)[IV].[VILP]}	-
P08631	Tyrosine-protein kinase HCK	Homo sapiens	Q85737	Protein Nef	Human immunodeficiency virus 1	domain_virus_domain|domain_motif	-	SH3_1:F-protein	SH3_1:{...[PV]..P}|SH3_1:{[RKY]..P..P}|SH2:{(Y)..Q}|SH2:{(Y)[VLTFIC]..}	-
P08631	Tyrosine-protein kinase HCK	Homo sapiens	Q9E3E3	Polyprotein (Fragment)	Hepatitis C virus subtype 1a	domain_motif	-	-	SH3_1:{P..PPR}|SH3_1:{W...[FY]}|SH3_1:{...[PV]..P}|SH3_1:{[RKY]..P..P}|SH2:{(Y)[QDEVAIL][DENPYHI][IPVGAHS]}|SH2:{(Y)[VLTFIC]..}|SH2:{(Y)[IV].[VILP]}	-
P08631	Tyrosine-protein kinase HCK	Homo sapiens	Q9QPN3	Protein Nef (Fragment)	Human immunodeficiency virus type 1 group M subtype B (isolate Lai)	domain_virus_domain|domain_motif	-	SH3_1:F-protein	SH3_1:{...[PV]..P}|SH3_1:{[RKY]..P..P}|SH2:{(Y)..Q}|SH2:{(Y)[VLTFIC]..}	-
P08631	Tyrosine-protein kinase HCK	Homo sapiens	Q9WMX2	Genome polyprotein	Hepatitis C virus genotype 1b (isolate Con1)	domain_motif	-	-	SH3_1:{KP..[QK]...}|SH3_1:{P..PPR}|SH3_1:{W...[FY]}|SH3_1:{...[PV]..P}|SH3_1:{[RKY]..P..P}|SH2:{(Y)[QDEVAIL][DENPYHI][IPVGAHS]}|SH2:{(Y)..Q}|SH2:{(Y)[VLTFIC]..}|SH2:{(Y).N.}|SH2:{(Y)[IV].[VILP]}	-
P08648	Integrin alpha-5	Homo sapiens	A0EXJ2	Protein Tat	Human immunodeficiency virus 1	domain_motif	-	-	FG-GAP:{RGD}	-
P08670	Vimentin	Homo sapiens	P0C762	Envelope glycoprotein B	Epstein-Barr virus (strain GD1)	domain_motif	-	-	Myosin_tail_1:{P.SP}	-
P09651	Heterogeneous nuclear ribonucleoprotein A1	Homo sapiens	P59595	Nucleoprotein	Human SARS coronavirus	domain_motif	-	-	RRM_1:{QQ.Q}|RRM_1:{Q.QQ}	-
P09874	Poly [ADP-ribose] polymerase 1	Homo sapiens	O92837	Minor structural protein VP3	Simian virus 40	domain_motif	-	-	BRCT:{.(S)..F}	-
P09874	Poly [ADP-ribose] polymerase 1	Homo sapiens	P04296	Major DNA-binding protein	Human herpesvirus 1 (strain 17)	domain_motif	-	-	BRCT:{PD..L}|BRCT:{RPP}|BRCT:{P..P.P}|BRCT:{.(S)..F}	-
P09958	Furin	Homo sapiens	A0EXJ2	Protein Tat	Human immunodeficiency virus 1	domain_motif	-	-	Peptidase_S8:{[R]...[KR]R.}|Peptidase_S8:{KR.}|Peptidase_S8:{R.[RK]R.}	-
P09958	Furin	Homo sapiens	A0ZUT1	Envelope glycoprotein gp160	Human immunodeficiency virus 1	domain_motif	-	-	Peptidase_S8:{KR.}|Peptidase_S8:{[RK].[AILMFV][LTKF].}|Peptidase_S8:{R.[RK]R.}	-
P10321	HLA class I histocompatibility antigen, Cw-7 alpha chain	Homo sapiens	A0A891	Envelope glycoprotein gp120 (Fragment)	Human immunodeficiency virus 1	domain_virus_domain	-	C1-set:GP120|MHC_I:GP120	-	-
P10321	HLA class I histocompatibility antigen, Cw-7 alpha chain	Homo sapiens	A0ESL8	Protein Nef	Human immunodeficiency virus 1	domain_virus_domain	-	MHC_I:F-protein	-	-
P12814	Alpha-actinin-1	Homo sapiens	P27958	Genome polyprotein	Hepatitis C virus genotype 1a (isolate H)	domain_motif	-	-	CH:{S.LS.L}	-
P12931	Proto-oncogene tyrosine-protein kinase Src	Homo sapiens	A0ESL8	Protein Nef	Human immunodeficiency virus 1	domain_virus_domain|domain_motif	-	SH3_1:F-protein	SH3_1:{...[PV]..P}|SH3_1:{[RKY]..P..P}|SH2:{(Y)..Q}|SH2:{(Y)[VLTFIC]..}|SH2:{(Y).N.}	-
P12931	Proto-oncogene tyrosine-protein kinase Src	Homo sapiens	P03407	Protein Nef	Human immunodeficiency virus type 1 group M subtype B (isolate ARV2/SF2)	domain_virus_domain|domain_motif	-	SH3_1:F-protein	SH3_1:{...[PV]..P}|SH3_1:{[RKY]..P..P}|SH2:{(Y)..Q}|SH2:{(Y)[VLTFIC]..}	-
P12931	Proto-oncogene tyrosine-protein kinase Src	Homo sapiens	P04604	Protein Nef	Human immunodeficiency virus type 1 group M subtype D (isolate ELI)	domain_virus_domain|domain_motif	-	SH3_1:F-protein	SH3_1:{...[PV]..P}|SH2:{(Y)..Q}|SH2:{(Y)[VLTFIC]..}	-
P12931	Proto-oncogene tyrosine-protein kinase Src	Homo sapiens	Q85737	Protein Nef	Human immunodeficiency virus 1	domain_virus_domain|domain_motif	-	SH3_1:F-protein	SH3_1:{...[PV]..P}|SH3_1:{[RKY]..P..P}|SH2:{(Y)..Q}|SH2:{(Y)[VLTFIC]..}	-
P12931	Proto-oncogene tyrosine-protein kinase Src	Homo sapiens	Q9QPN3	Protein Nef (Fragment)	Human immunodeficiency virus type 1 group M subtype B (isolate Lai)	domain_virus_domain|domain_motif	-	SH3_1:F-protein	SH3_1:{...[PV]..P}|SH3_1:{[RKY]..P..P}|SH2:{(Y)..Q}|SH2:{(Y)[VLTFIC]..}	-
P12956	X-ray repair cross-complementing protein 6	Homo sapiens	A0EXJ0	Virion infectivity factor	Human immunodeficiency virus 1	domain_motif	-	-	Ku_C:{E..YS}	-
P13500	C-C motif chemokine 2	Homo sapiens	O41925	M3	Murid herpesvirus 4	domain_virus_domain	-	IL8:M3	-	-
P13760	HLA class II histocompatibility antigen, DRB1-4 beta chain	Homo sapiens	P03437	Hemagglutinin	Influenza A virus (strain A/Aichi/2/1968 H3N2)	domain_virus_domain	-	MHC_II_beta:Hemagglutinin	-	-
P13765	HLA class II histocompatibility antigen, DO beta chain	Homo sapiens	A0ZUT1	Envelope glycoprotein gp160	Human immunodeficiency virus 1	domain_virus_domain	-	C1-set:GP120	-	-
P15151	Poliovirus receptor	Homo sapiens	P03301	Genome polyprotein	Poliovirus type 1 (strain Sabin)	domain_virus_domain	-	V-set:Rhv	-	-
P15498	Proto-oncogene vav	Homo sapiens	A0ESL8	Protein Nef	Human immunodeficiency virus 1	domain_virus_domain|domain_motif	-	SH3_1:F-protein	SH2:{(Y)..Q}|SH2:{(Y)[VLTFIC]..}|SH2:{(Y).N.}|SH3_1:{...[PV]..P}|SH3_1:{[RKY]..P..P}	-
P15927	Replication protein A 32 kDa subunit	Homo sapiens	P03070	Large T antigen	Simian virus 40	domain_virus_domain	-	RPA_C:T_Ag_DNA_bind	-	-
P16410	Cytotoxic T-lymphocyte protein 4	Homo sapiens	A0ZUT1	Envelope glycoprotein gp160	Human immunodeficiency virus 1	domain_virus_domain	-	V-set:GP41|V-set:GP120	-	-
P17252	Protein kinase C alpha type	Homo sapiens	A0ESL8	Protein Nef	Human immunodeficiency virus 1	domain_motif	-	-	Pkinase:{...([ST])P..}|Pkinase:{...([ST])...[ST]}|Pkinase:{S..([ST])...}	-
P17252	Protein kinase C alpha type	Homo sapiens	A0EXJ2	Protein Tat	Human immunodeficiency virus 1	domain_virus_domain|domain_motif	-	Pkinase:Tat	Pkinase:{...([ST])..E}|Pkinase:{...([ST])...[ST]}	-
P17252	Protein kinase C alpha type	Homo sapiens	A0EXJ3	Rev protein	Human immunodeficiency virus 1	domain_motif	-	-	Pkinase:{.R.([ST])[^P]..}|Pkinase:{...([ST])..E}|Pkinase:{...([ST])P..}|Pkinase:{...([ST])...[ST]}|Pkinase:{S..([ST])...}	-
P17252	Protein kinase C alpha type	Homo sapiens	A0MMD8	Reverse transcriptase (Fragment)	Human immunodeficiency virus 1	domain_motif	-	-	Pkinase:{[RK]..(S)[VI]..}|Pkinase:{.R.([ST])[^P]..}|Pkinase:{[RK][RK].([ST])[^P]..}|Pkinase:{...([ST])..E}|Pkinase:{...([ST])P..}|Pkinase:{...([ST])P.[KR]}|Pkinase:{...([ST])...[ST]}|Pkinase:{[KR]{0,2}[KR].{0,2}[KR].{2,4}[ILVM].[ILVF]}|Pkinase:{S..([ST])...}	-
P17252	Protein kinase C alpha type	Homo sapiens	O73199	Matrix protein P17 (Fragment)	Human immunodeficiency virus 1	domain_motif	-	-	Pkinase:{.R.([ST])[^P]..}|Pkinase:{...([ST])..E}|Pkinase:{...([ST])...[ST]}|Pkinase:{S..([ST])...}	-
P17612	cAMP-dependent protein kinase catalytic subunit alpha	Homo sapiens	A0ESL8	Protein Nef	Human immunodeficiency virus 1	domain_motif	-	-	Pkinase:{...([ST])P..}|Pkinase:{...([ST])...[ST]}|Pkinase:{S..([ST])...}	-
P17612	cAMP-dependent protein kinase catalytic subunit alpha	Homo sapiens	O73199	Matrix protein P17 (Fragment)	Human immunodeficiency virus 1	domain_motif	-	-	Pkinase:{.R.([ST])[^P]..}|Pkinase:{...([ST])..E}|Pkinase:{...([ST])...[ST]}|Pkinase:{S..([ST])...}	-
P17612	cAMP-dependent protein kinase catalytic subunit alpha	Homo sapiens	Q76129	Structural capsid protein (Fragment)	Human immunodeficiency virus 1	domain_motif	-	-	Pkinase:{...([ST])..E}|Pkinase:{...([ST])P..}|Pkinase:{...([ST])...[ST]}|Pkinase:{S..([ST])...}	-
P17693	HLA class I histocompatibility antigen, alpha chain G	Homo sapiens	A0A891	Envelope glycoprotein gp120 (Fragment)	Human immunodeficiency virus 1	domain_virus_domain	-	C1-set:GP120|MHC_I:GP120	-	-
P17693	HLA class I histocompatibility antigen, alpha chain G	Homo sapiens	A0ESL8	Protein Nef	Human immunodeficiency virus 1	domain_virus_domain	-	MHC_I:F-protein	-	-
P17980	26S protease regulatory subunit 6A	Homo sapiens	P03255	Early E1A 32 kDa protein	Human adenovirus C serotype 5	domain_motif	-	-	AAA:{L..Q...D}	-
P19525	Interferon-induced, double-stranded RNA-activated protein kinase	Homo sapiens	A0EXJ2	Protein Tat	Human immunodeficiency virus 1	domain_virus_domain|domain_motif	-	Pkinase:Tat	Pkinase:{...([ST])..E}|Pkinase:{...([ST])...[ST]}	-
P19525	Interferon-induced, double-stranded RNA-activated protein kinase	Homo sapiens	P20639	Protein K3	Vaccinia virus (strain Copenhagen)	domain_domain|domain_motif	Pkinase:S1	-	Pkinase:{[KR]{0,2}[KR].{0,2}[KR].{2,4}[ILVM].[ILVF]}	-
P19525	Interferon-induced, double-stranded RNA-activated protein kinase	Homo sapiens	P21605	Protein E3	Vaccinia virus (strain Western Reserve)	domain_domain|domain_motif	Pkinase:dsrm|dsrm:z-alpha|dsrm:dsrm	-	Pkinase:{[RK]..(S)[VI]..}|Pkinase:{...([ST])..E}|Pkinase:{...([ST])P..}|Pkinase:{...([ST])...[ST]}	-
P19525	Interferon-induced, double-stranded RNA-activated protein kinase	Homo sapiens	P26664	Genome polyprotein	Hepatitis C virus genotype 1a (isolate 1)	domain_motif	-	-	Pkinase:{S..SS}|Pkinase:{R.R..([ST])[^P]..}|Pkinase:{S.S..S}|Pkinase:{ST.S}|Pkinase:{[RK]..(S)[VI]..}|Pkinase:{.R.([ST])[^P]..}|Pkinase:{[RK][RK].([ST])[^P]..}|Pkinase:{...([ST])..E}|Pkinase:{...([ST])P..}|Pkinase:{...([ST])P.[KR]}|Pkinase:{...([ST])...[ST]}|Pkinase:{[KR]{0,2}[KR].{0,2}[KR].{2,4}[ILVM].[ILVF]}|Pkinase:{S..([ST])...}	-
P19784	Casein kinase II subunit alpha'	Homo sapiens	A0EXJ3	Rev protein	Human immunodeficiency virus 1	domain_motif	-	-	Pkinase:{.R.([ST])[^P]..}|Pkinase:{...([ST])..E}|Pkinase:{...([ST])P..}|Pkinase:{...([ST])...[ST]}|Pkinase:{S..([ST])...}	-
P19784	Casein kinase II subunit alpha'	Homo sapiens	A0EXJ4	Vpu protein	Human immunodeficiency virus 1	domain_motif	-	-	Pkinase:{...([ST])..E}|Pkinase:{...([ST])...[ST]}	-
P19784	Casein kinase II subunit alpha'	Homo sapiens	O73199	Matrix protein P17 (Fragment)	Human immunodeficiency virus 1	domain_motif	-	-	Pkinase:{.R.([ST])[^P]..}|Pkinase:{...([ST])..E}|Pkinase:{...([ST])...[ST]}|Pkinase:{S..([ST])...}	-
P19784	Casein kinase II subunit alpha'	Homo sapiens	P03211	Epstein-Barr nuclear antigen 1	Epstein-Barr virus (strain B95-8)	domain_motif	-	-	Pkinase:{S..SS}|Pkinase:{R.R..([ST])[^P]..}|Pkinase:{S.S..S}|Pkinase:{.R.([ST])[^P]..}|Pkinase:{[RK][RK].([ST])[^P]..}|Pkinase:{...([ST])..E}|Pkinase:{...([ST])P..}|Pkinase:{...([ST])P.[KR]}|Pkinase:{...([ST])...[ST]}|Pkinase:{[KR]{0,2}[KR].{0,2}[KR].{2,4}[ILVM].[ILVF]}|Pkinase:{S..([ST])...}	-
P19784	Casein kinase II subunit alpha'	Homo sapiens	P88795	Retropepsin (Fragment)	Human immunodeficiency virus 1	domain_motif	-	-	Pkinase:{...([ST])P..}|Pkinase:{[KR]{0,2}[KR].{0,2}[KR].{2,4}[ILVM].[ILVF]}	-
P19793	Retinoic acid receptor RXR-alpha	Homo sapiens	Q4AE16	X protein	Hepatitis B virus	domain_motif	-	-	zf-C4:{S..SS}	-
P19838	Nuclear factor NF-kappa-B p105 subunit	Homo sapiens	Q777F5	Helicase/primase complex protein	Epstein-Barr virus (strain B95-8)	domain_motif	-	-	Ank:{RS.T}	-
P20036	HLA class II histocompatibility antigen, DP alpha 1 chain	Homo sapiens	A0ZUT1	Envelope glycoprotein gp160	Human immunodeficiency virus 1	domain_virus_domain	-	C1-set:GP120	-	-
P20226	TATA-box-binding protein	Homo sapiens	A0EXJ2	Protein Tat	Human immunodeficiency virus 1	domain_motif	-	-	TBP:{P.L.P}	-
P20226	TATA-box-binding protein	Homo sapiens	P03254	Early E1A 32 kDa protein	Human adenovirus C serotype 2	domain_motif	-	-	TBP:{P.L.P}	-
P20226	TATA-box-binding protein	Homo sapiens	P03255	Early E1A 32 kDa protein	Human adenovirus C serotype 5	domain_motif	-	-	TBP:{P.L.P}	-
P20226	TATA-box-binding protein	Homo sapiens	P03259	Early E1A 29.5 kDa protein	Human adenovirus A serotype 12	domain_motif	-	-	TBP:{P.L.P}	-
P20226	TATA-box-binding protein	Homo sapiens	Q6JGG5	E1A 13S protein	Human adenovirus A serotype 31	domain_motif	-	-	TBP:{P.L.P}	-
P20248	Cyclin-A2	Homo sapiens	P03070	Large T antigen	Simian virus 40	domain_motif	-	-	Cyclin_C:{KRK}|Cyclin_C:{K....EE}|Cyclin_N:{[RK].L.{0,1}[FYLIVMP]}	-
P20916	Myelin-associated glycoprotein	Homo sapiens	A0A891	Envelope glycoprotein gp120 (Fragment)	Human immunodeficiency virus 1	domain_virus_domain	-	V-set:GP120	-	-
P22612	cAMP-dependent protein kinase catalytic subunit gamma	Homo sapiens	O73199	Matrix protein P17 (Fragment)	Human immunodeficiency virus 1	domain_motif	-	-	Pkinase:{.R.([ST])[^P]..}|Pkinase:{...([ST])..E}|Pkinase:{...([ST])...[ST]}|Pkinase:{S..([ST])...}	-
P22612	cAMP-dependent protein kinase catalytic subunit gamma	Homo sapiens	Q76129	Structural capsid protein (Fragment)	Human immunodeficiency virus 1	domain_motif	-	-	Pkinase:{...([ST])..E}|Pkinase:{...([ST])P..}|Pkinase:{...([ST])...[ST]}|Pkinase:{S..([ST])...}	-
P22681	E3 ubiquitin-protein ligase CBL	Homo sapiens	P08393	E3 ubiquitin-protein ligase ICP0	Human herpesvirus 1 (strain 17)	domain_motif	-	-	Cbl_N:{P.PP}|UBA:{P..P..P}|UBA:{PP.....P}|UBA:{P....PP}|Cbl_N2:{P.PP}	-
P22694	cAMP-dependent protein kinase catalytic subunit beta	Homo sapiens	O73199	Matrix protein P17 (Fragment)	Human immunodeficiency virus 1	domain_motif	-	-	Pkinase:{.R.([ST])[^P]..}|Pkinase:{...([ST])..E}|Pkinase:{...([ST])...[ST]}|Pkinase:{S..([ST])...}	-
P22694	cAMP-dependent protein kinase catalytic subunit beta	Homo sapiens	Q76129	Structural capsid protein (Fragment)	Human immunodeficiency virus 1	domain_motif	-	-	Pkinase:{...([ST])..E}|Pkinase:{...([ST])P..}|Pkinase:{...([ST])...[ST]}|Pkinase:{S..([ST])...}	-
P22736	Nuclear receptor subfamily 4 group A member 1	Homo sapiens	P03120	Regulatory protein E2	Human papillomavirus type 16	domain_motif	-	-	zf-C4:{S..SS}|Hormone_recep:{I...S..T}	-
P22736	Nuclear receptor subfamily 4 group A member 1	Homo sapiens	Q3KST2	Epstein-Barr nuclear antigen 3	Epstein-Barr virus (strain GD1)	domain_motif	-	-	zf-C4:{S..SS}|Hormone_recep:{[^P]L[^P][^P]LL[^P]}	-
P24723	Protein kinase C eta type	Homo sapiens	A0EXJ2	Protein Tat	Human immunodeficiency virus 1	domain_virus_domain|domain_motif	-	Pkinase:Tat	Pkinase:{...([ST])..E}|Pkinase:{...([ST])...[ST]}	-
P24723	Protein kinase C eta type	Homo sapiens	A0MMD8	Reverse transcriptase (Fragment)	Human immunodeficiency virus 1	domain_motif	-	-	Pkinase:{[RK]..(S)[VI]..}|Pkinase:{.R.([ST])[^P]..}|Pkinase:{[RK][RK].([ST])[^P]..}|Pkinase:{...([ST])..E}|Pkinase:{...([ST])P..}|Pkinase:{...([ST])P.[KR]}|Pkinase:{...([ST])...[ST]}|Pkinase:{[KR]{0,2}[KR].{0,2}[KR].{2,4}[ILVM].[ILVF]}|Pkinase:{S..([ST])...}	-
P24864	G1/S-specific cyclin-E1	Homo sapiens	A0EXJ2	Protein Tat	Human immunodeficiency virus 1	domain_virus_domain|domain_motif	-	Cyclin_N:Tat	Cyclin_N:{[RK].L.{0,1}[FYLIVMP]}	-
P24864	G1/S-specific cyclin-E1	Homo sapiens	C6L852	P30 protein	Human T-lymphotropic virus 1	domain_motif	-	-	Cyclin_N:{[RK].L.{0,1}[FYLIVMP]}	-
P24941	Cyclin-dependent kinase 2	Homo sapiens	A0EXJ2	Protein Tat	Human immunodeficiency virus 1	domain_virus_domain|domain_motif	-	Pkinase:Tat	Pkinase:{...([ST])..E}|Pkinase:{...([ST])...[ST]}	-
P24941	Cyclin-dependent kinase 2	Homo sapiens	C6L852	P30 protein	Human T-lymphotropic virus 1	domain_motif	-	-	Pkinase:{S..SS}|Pkinase:{R.R..([ST])[^P]..}|Pkinase:{S.S..S}|Pkinase:{ST.S}|Pkinase:{.R.([ST])[^P]..}|Pkinase:{...([ST])P..}|Pkinase:{...([ST])...[ST]}|Pkinase:{S..([ST])...}	-
P24941	Cyclin-dependent kinase 2	Homo sapiens	P03070	Large T antigen	Simian virus 40	domain_domain|domain_motif	Pkinase:DnaJ	-	Pkinase:{S.S..S}|Pkinase:{ST.S}|Pkinase:{N.E.K..N}|Pkinase:{[RK]..(S)[VI]..}|Pkinase:{.R.([ST])[^P]..}|Pkinase:{...([ST])..E}|Pkinase:{...([ST])P..}|Pkinase:{...([ST])P.[KR]}|Pkinase:{...([ST])...[ST]}|Pkinase:{[KR]{0,2}[KR].{0,2}[KR].{2,4}[ILVM].[ILVF]}|Pkinase:{S..([ST])...}	-
P24941	Cyclin-dependent kinase 2	Homo sapiens	P03129	Protein E7	Human papillomavirus type 16	domain_motif	-	-	Pkinase:{...([ST])..E}|Pkinase:{...([ST])P..}	-
P24941	Cyclin-dependent kinase 2	Homo sapiens	P06788	Protein E7	Human papillomavirus type 18	domain_motif	-	-	Pkinase:{.R.([ST])[^P]..}|Pkinase:{...([ST])..E}	-
P25788	Proteasome subunit alpha type-3	Homo sapiens	P0C732	Epstein-Barr nuclear antigen leader protein	Epstein-Barr virus (strain GD1)	domain_motif	-	-	Proteasome:{R.....SP}	-
P25788	Proteasome subunit alpha type-3	Homo sapiens	Q3KSU7	Protein BOLF1	Epstein-Barr virus (strain GD1)	domain_motif	-	-	Proteasome:{R.....SP}|Proteasome:{V..I..E}	-
P25788	Proteasome subunit alpha type-3	Homo sapiens	Q69119	Epstein-Barr virus nuclear antigen (EBNA-3C)	Epstein-Barr virus (strain GD1)	domain_motif	-	-	Proteasome:{R.....SP}	-
P25788	Proteasome subunit alpha type-3	Homo sapiens	Q69139	Nuclear antigen EBNA-3B	Epstein-Barr virus (strain GD1)	domain_motif	-	-	Proteasome:{R.....SP}	-
P26045	Tyrosine-protein phosphatase non-receptor type 3	Homo sapiens	P06463	Protein E6	Human papillomavirus type 18	domain_motif	-	-	PDZ:{...[ST].[ACVILF]$}	-
P26045	Tyrosine-protein phosphatase non-receptor type 3	Homo sapiens	Q77E16	E6 oncoprotein	Human papillomavirus type 16	domain_motif	-	-	PDZ:{...[ST].[ACVILF]$}	-
P27361	Mitogen-activated protein kinase 3	Homo sapiens	A0EXJ0	Virion infectivity factor	Human immunodeficiency virus 1	domain_motif	-	-	Pkinase:{R.R..([ST])[^P]..}|Pkinase:{.R.([ST])[^P]..}|Pkinase:{[RK][RK].([ST])[^P]..}|Pkinase:{...([ST])P..}|Pkinase:{...([ST])P.[KR]}	-
P27361	Mitogen-activated protein kinase 3	Homo sapiens	A0EXJ2	Protein Tat	Human immunodeficiency virus 1	domain_virus_domain|domain_motif	-	Pkinase:Tat	Pkinase:{...([ST])..E}|Pkinase:{...([ST])...[ST]}	-
P27361	Mitogen-activated protein kinase 3	Homo sapiens	A0EXJ3	Rev protein	Human immunodeficiency virus 1	domain_motif	-	-	Pkinase:{.R.([ST])[^P]..}|Pkinase:{...([ST])..E}|Pkinase:{...([ST])P..}|Pkinase:{...([ST])...[ST]}|Pkinase:{S..([ST])...}	-
P27361	Mitogen-activated protein kinase 3	Homo sapiens	O73199	Matrix protein P17 (Fragment)	Human immunodeficiency virus 1	domain_motif	-	-	Pkinase:{.R.([ST])[^P]..}|Pkinase:{...([ST])..E}|Pkinase:{...([ST])...[ST]}|Pkinase:{S..([ST])...}	-
P27361	Mitogen-activated protein kinase 3	Homo sapiens	Q77YG1	Gag	Human immunodeficiency virus 1	domain_virus_domain|domain_motif	-	Pkinase:zf-CCHC	Pkinase:{.R.([ST])[^P]..}|Pkinase:{...([ST])..E}|Pkinase:{...([ST])P..}|Pkinase:{...([ST])...[ST]}|Pkinase:{[KR]{0,2}[KR].{0,2}[KR].{2,4}[ILVM].[ILVF]}|Pkinase:{S..([ST])...}	-
P27487	Dipeptidyl peptidase 4	Homo sapiens	A0EXJ2	Protein Tat	Human immunodeficiency virus 1	domain_virus_domain	-	Peptidase_S9:Tat|DPPIV_N:Tat	-	-
P27986	Phosphatidylinositol 3-kinase regulatory subunit alpha	Homo sapiens	A0ESL8	Protein Nef	Human immunodeficiency virus 1	domain_motif	-	-	SH3_2:{P..P.[KR]}|SH2:{(Y)..Q}|SH2:{(Y)[VLTFIC]..}|SH2:{(Y).N.}	-
P27986	Phosphatidylinositol 3-kinase regulatory subunit alpha	Homo sapiens	P69277	Non-structural protein 1	Influenza A virus (strain A/Aichi/2/1968 H3N2)	domain_motif	-	-	RhoGAP:{PLP}|SH2:{(Y)[VLTFIC]..}	-
P28067	HLA class II histocompatibility antigen, DM alpha chain	Homo sapiens	A0ZUT1	Envelope glycoprotein gp160	Human immunodeficiency virus 1	domain_virus_domain	-	C1-set:GP120	-	-
P28068	HLA class II histocompatibility antigen, DM beta chain	Homo sapiens	A0ZUT1	Envelope glycoprotein gp160	Human immunodeficiency virus 1	domain_virus_domain	-	C1-set:GP120	-	-
P28072	Proteasome subunit beta type-6	Homo sapiens	Q8AZK7	Epstein-Barr nuclear antigen leader protein	Epstein-Barr virus (strain B95-8)	domain_motif	-	-	Proteasome:{R.....SP}	-
P28370	Probable global transcription activator SNF2L1	Homo sapiens	P04296	Major DNA-binding protein	Human herpesvirus 1 (strain 17)	domain_motif	-	-	Helicase_C:{K.L....R}|SNF2_N:{D.L.G}	-
P28482	Mitogen-activated protein kinase 1	Homo sapiens	A0ESL8	Protein Nef	Human immunodeficiency virus 1	domain_motif	-	-	Pkinase:{...([ST])P..}|Pkinase:{...([ST])...[ST]}|Pkinase:{S..([ST])...}	-
P28482	Mitogen-activated protein kinase 1	Homo sapiens	A0EXJ0	Virion infectivity factor	Human immunodeficiency virus 1	domain_motif	-	-	Pkinase:{R.R..([ST])[^P]..}|Pkinase:{.R.([ST])[^P]..}|Pkinase:{[RK][RK].([ST])[^P]..}|Pkinase:{...([ST])P..}|Pkinase:{...([ST])P.[KR]}	-
P28482	Mitogen-activated protein kinase 1	Homo sapiens	A0EXJ2	Protein Tat	Human immunodeficiency virus 1	domain_virus_domain|domain_motif	-	Pkinase:Tat	Pkinase:{...([ST])..E}|Pkinase:{...([ST])...[ST]}	-
P28482	Mitogen-activated protein kinase 1	Homo sapiens	A0EXJ3	Rev protein	Human immunodeficiency virus 1	domain_motif	-	-	Pkinase:{.R.([ST])[^P]..}|Pkinase:{...([ST])..E}|Pkinase:{...([ST])P..}|Pkinase:{...([ST])...[ST]}|Pkinase:{S..([ST])...}	-
P28482	Mitogen-activated protein kinase 1	Homo sapiens	O73199	Matrix protein P17 (Fragment)	Human immunodeficiency virus 1	domain_motif	-	-	Pkinase:{.R.([ST])[^P]..}|Pkinase:{...([ST])..E}|Pkinase:{...([ST])...[ST]}|Pkinase:{S..([ST])...}	-
P28482	Mitogen-activated protein kinase 1	Homo sapiens	Q69559	Glycoprotein U24	Human herpesvirus 6A (strain Uganda-1102)	domain_motif	-	-	Pkinase:{.R.([ST])[^P]..}|Pkinase:{[RK][RK].([ST])[^P]..}|Pkinase:{...([ST])..E}|Pkinase:{...([ST])P..}|Pkinase:{...([ST])...[ST]}|Pkinase:{[KR]{0,2}[KR].{0,2}[KR].{2,4}[ILVM].[ILVF]}	-
P28482	Mitogen-activated protein kinase 1	Homo sapiens	Q77YG1	Gag	Human immunodeficiency virus 1	domain_virus_domain|domain_motif	-	Pkinase:zf-CCHC	Pkinase:{.R.([ST])[^P]..}|Pkinase:{...([ST])..E}|Pkinase:{...([ST])P..}|Pkinase:{...([ST])...[ST]}|Pkinase:{[KR]{0,2}[KR].{0,2}[KR].{2,4}[ILVM].[ILVF]}|Pkinase:{S..([ST])...}	-
P28749	Retinoblastoma-like protein 1	Homo sapiens	A0MPS7	Protein E7	Human papillomavirus type 16	domain_motif	-	-	RB_A:{SS..E}|RB_B:{[LI].C.[DE]}	-
P28749	Retinoblastoma-like protein 1	Homo sapiens	P03129	Protein E7	Human papillomavirus type 16	domain_motif	-	-	RB_A:{SS..E}|RB_B:{[LI].C.[DE]}	-
P28749	Retinoblastoma-like protein 1	Homo sapiens	P03255	Early E1A 32 kDa protein	Human adenovirus C serotype 5	domain_motif	-	-	RB_A:{P..P.P}|RB_A:{..[LIMV]..[LM][FY]D.}|RB_B:{[LI].C.[DE]}	-
P28749	Retinoblastoma-like protein 1	Homo sapiens	P06788	Protein E7	Human papillomavirus type 18	domain_motif	-	-	RB_A:{S...E..D}|RB_B:{[LI].C.[DE]}	-
P29120	Neuroendocrine convertase 1	Homo sapiens	A0ZUT1	Envelope glycoprotein gp160	Human immunodeficiency virus 1	domain_motif	-	-	Peptidase_S8:{KR.}|Peptidase_S8:{[RK].[AILMFV][LTKF].}|Peptidase_S8:{R.[RK]R.}	-
P29122	Proprotein convertase subtilisin/kexin type 6	Homo sapiens	A0ZUT1	Envelope glycoprotein gp160	Human immunodeficiency virus 1	domain_motif	-	-	Peptidase_S8:{KR.}|Peptidase_S8:{[RK].[AILMFV][LTKF].}|Peptidase_S8:{R.[RK]R.}	-
P29590	Protein PML	Homo sapiens	P03169	55 kDa immediate-early protein 1	Human cytomegalovirus (strain Towne)	domain_motif	-	-	zf-B_box:{S...S..S}	-
P29590	Protein PML	Homo sapiens	P13202	55 kDa immediate-early protein 1	Human cytomegalovirus (strain AD169)	domain_motif	-	-	zf-B_box:{S...S..S}	-
P30153	Serine/threonine-protein phosphatase 2A 65 kDa regulatory subunit A alpha isoform	Homo sapiens	P03081	Small t antigen	Simian virus 40	domain_virus_domain	-	HEAT:Papo_T_antigen	-	-
P30281	G1/S-specific cyclin-D3	Homo sapiens	P08393	E3 ubiquitin-protein ligase ICP0	Human herpesvirus 1 (strain 17)	domain_motif	-	-	Cyclin_N:{[RK].L.{0,1}[FYLIVMP]}	-
P30419	Glycylpeptide N-tetradecanoyltransferase 1	Homo sapiens	A0ESL8	Protein Nef	Human immunodeficiency virus 1	domain_motif	-	-	NMT_C:{^M{0,1}(G)[^EDRKHPFYW]..[STAGCN][^P]}	-
P30419	Glycylpeptide N-tetradecanoyltransferase 1	Homo sapiens	O73199	Matrix protein P17 (Fragment)	Human immunodeficiency virus 1	domain_motif	-	-	NMT_C:{^M{0,1}(G)[^EDRKHPFYW]..[STAGCN][^P]}	-
P35869	Aryl hydrocarbon receptor	Homo sapiens	P12977	Epstein-Barr nuclear antigen 3	Epstein-Barr virus (strain B95-8)	domain_motif	-	-	PAS:{SP...S}|PAS:{P...P..S}|PAS:{P..P..P}	-
P38398	Breast cancer type 1 susceptibility protein	Homo sapiens	P04296	Major DNA-binding protein	Human herpesvirus 1 (strain 17)	domain_motif	-	-	BRCT:{PD..L}|BRCT:{RPP}|BRCT:{P..P.P}|BRCT:{.(S)..F}	-
P40189	Interleukin-6 receptor subunit beta	Homo sapiens	Q98823	Interleukin-6 homolog (Fragment)	Human herpesvirus 8	domain_domain	IL6Ra-bind:IL6|fn3:IL6	-	-	-
P40763	Signal transducer and activator of transcription 3	Homo sapiens	Q9DUM3	Latent nuclear antigen (Fragment)	Human herpesvirus 8	domain_motif	-	-	STAT_int:{P.PP}|STAT_int:{SP.....P}|STAT_alpha:{P.PP}|STAT_alpha:{SP.....P}|SH2:{(Y)[VLTFIC]..}|SH2:{[ILV].(Y)..[ILV]}|STAT_bind:{P.PP}|STAT_bind:{SP.....P}	-
P42224	Signal transducer and activator of transcription 1-alpha/beta	Homo sapiens	P26664	Genome polyprotein	Hepatitis C virus genotype 1a (isolate 1)	domain_motif	-	-	STAT_int:{P.PP}|STAT_alpha:{P.PP}|SH2:{(Y)[QDEVAIL][DENPYHI][IPVGAHS]}|SH2:{(Y)..Q}|SH2:{(Y)[VLTFIC]..}|SH2:{(Y).N.}|SH2:{(Y)[IV].[VILP]}|STAT_bind:{P.PP}	-
P43405	Tyrosine-protein kinase SYK	Homo sapiens	Q81013	Latent membrane protein 2A	Cercopithecine herpesvirus 12	domain_motif	-	-	SH2:{(Y)[QDEVAIL][DENPYHI][IPVGAHS]}|SH2:{(Y)[VLTFIC]..}|SH2:{(Y).N.}|SH2:{..T.(Y)..[IV]}	-
P45984	Mitogen-activated protein kinase 9	Homo sapiens	P03428	Polymerase basic protein 2	Influenza A virus (strain A/Puerto Rico/8/1934 H1N1)	domain_motif	-	-	Pkinase:{F..[FWY][ST][FY]}|Pkinase:{R.R..([ST])[^P]..}|Pkinase:{[RK]..(S)[VI]..}|Pkinase:{.R.([ST])[^P]..}|Pkinase:{[RK][RK].([ST])[^P]..}|Pkinase:{...([ST])..E}|Pkinase:{...([ST])P..}|Pkinase:{...([ST])...[ST]}|Pkinase:{[KR]{0,2}[KR].{0,2}[KR].{2,4}[ILVM].[ILVF]}|Pkinase:{S..([ST])...}	-
P45984	Mitogen-activated protein kinase 9	Homo sapiens	P03495	Non-structural protein 1	Influenza A virus (strain A/Udorn/307/1972 H3N2)	domain_motif	-	-	Pkinase:{R.R..([ST])[^P]..}|Pkinase:{.R.([ST])[^P]..}|Pkinase:{...([ST])..E}|Pkinase:{...([ST])P..}|Pkinase:{...([ST])...[ST]}|Pkinase:{[KR]{0,2}[KR].{0,2}[KR].{2,4}[ILVM].[ILVF]}	-
P45984	Mitogen-activated protein kinase 9	Homo sapiens	P03496	Non-structural protein 1	Influenza A virus (strain A/Puerto Rico/8/1934 H1N1)	domain_motif	-	-	Pkinase:{R.R..([ST])[^P]..}|Pkinase:{.R.([ST])[^P]..}|Pkinase:{...([ST])..E}|Pkinase:{...([ST])P..}|Pkinase:{...([ST])...[ST]}|Pkinase:{[KR]{0,2}[KR].{0,2}[KR].{2,4}[ILVM].[ILVF]}	-
P46934	E3 ubiquitin-protein ligase NEDD4	Homo sapiens	A0EXJ0	Virion infectivity factor	Human immunodeficiency virus 1	domain_motif	-	-	WW:{...([ST])P.}|WW:{PPLP}	-
P46934	E3 ubiquitin-protein ligase NEDD4	Homo sapiens	P03354	Gag-Pro-Pol polyprotein	Rous sarcoma virus (strain Prague C)	domain_motif	-	-	WW:{...([ST])P.}|WW:{.PPR.}|WW:{PP.Y}|WW:{P.....PP}	-
P46934	E3 ubiquitin-protein ligase NEDD4	Homo sapiens	Q05128	Matrix protein VP40	Zaire ebolavirus (strain Mayinga-76)	domain_motif	-	-	WW:{...([ST])P.}|WW:{PP.Y}	-
P46934	E3 ubiquitin-protein ligase NEDD4	Homo sapiens	Q77YG1	Gag	Human immunodeficiency virus 1	domain_motif	-	-	WW:{...([ST])P.}	-
P49336	Cyclin-dependent kinase 8	Homo sapiens	P68336	Tegument protein VP16	Human herpesvirus 2 (strain HG52)	domain_motif	-	-	Pkinase:{N.Y....E}|Pkinase:{R.R..([ST])[^P]..}|Pkinase:{.R.([ST])[^P]..}|Pkinase:{[RK][RK].([ST])[^P]..}|Pkinase:{...([ST])..E}|Pkinase:{...([ST])P..}|Pkinase:{...([ST])...[ST]}|Pkinase:{[KR]{0,2}[KR].{0,2}[KR].{2,4}[ILVM].[ILVF]}|Pkinase:{S..([ST])...}	-
P49959	Double-strand break repair protein MRE11A	Homo sapiens	P04296	Major DNA-binding protein	Human herpesvirus 1 (strain 17)	domain_motif	-	-	Metallophos:{..[RK].{0,1}[VIL][^P][FW].}|Metallophos:{D.P.T}	-
P50222	Homeobox protein MOX-2	Homo sapiens	P03428	Polymerase basic protein 2	Influenza A virus (strain A/Puerto Rico/8/1934 H1N1)	domain_motif	-	-	Homeobox:{S.SS}	-
P50222	Homeobox protein MOX-2	Homo sapiens	P03431	RNA-directed RNA polymerase catalytic subunit	Influenza A virus (strain A/Puerto Rico/8/1934 H1N1)	domain_motif	-	-	Homeobox:{S.SP}	-
P50222	Homeobox protein MOX-2	Homo sapiens	P03468	Neuraminidase	Influenza A virus (strain A/Puerto Rico/8/1934 H1N1)	domain_motif	-	-	Homeobox:{V.V...P}|Homeobox:{S.SS}	-
P50613	Cyclin-dependent kinase 7	Homo sapiens	A0EXJ2	Protein Tat	Human immunodeficiency virus 1	domain_virus_domain|domain_motif	-	Pkinase:Tat	Pkinase:{...([ST])..E}|Pkinase:{...([ST])...[ST]}	-
P50750	Cyclin-dependent kinase 9	Homo sapiens	A0EXJ2	Protein Tat	Human immunodeficiency virus 1	domain_virus_domain|domain_motif	-	Pkinase:Tat	Pkinase:{...([ST])..E}|Pkinase:{...([ST])...[ST]}	-
P50750	Cyclin-dependent kinase 9	Homo sapiens	P04326	Protein Tat	Human immunodeficiency virus type 1 group M subtype B (isolate PCV12)	domain_virus_domain|domain_motif	-	Pkinase:Tat	Pkinase:{...([ST])...[ST]}	-
P51532	Transcription activator BRG1	Homo sapiens	P04296	Major DNA-binding protein	Human herpesvirus 1 (strain 17)	domain_motif	-	-	SNF2_N:{D.L.G}|Helicase_C:{K.L....R}	-
P51946	Cyclin-H	Homo sapiens	A0EXJ2	Protein Tat	Human immunodeficiency virus 1	domain_virus_domain|domain_motif	-	Cyclin_N:Tat	Cyclin_N:{[RK].L.{0,1}[FYLIVMP]}	-
P52292	Importin subunit alpha-2	Homo sapiens	A6YEJ0	Integrase (Fragment)	Human immunodeficiency virus 1	domain_motif	-	-	Arm:{(([PKR].{0,1}[^DE])|([PKR]))((K[RK])|(RK))(([^DE][KR])|([KR][^DE]))[^DE]}	-
P52292	Importin subunit alpha-2	Homo sapiens	O92837	Minor structural protein VP3	Simian virus 40	domain_motif	-	-	Arm:{S..SS}|Arm:{[^DE]((K[RK])|(RK))(([^DE][KR])|([KR][^DE]))(([PKR])|([^DE][DE]))}|Arm:{[^DE]((K[RK])|(RK))[KRP][KR][^DE]}|Arm:{(([PKR].{0,1}[^DE])|([PKR]))((K[RK])|(RK))(([^DE][KR])|([KR][^DE]))[^DE]}	-
P52292	Importin subunit alpha-2	Homo sapiens	P03070	Large T antigen	Simian virus 40	domain_motif	-	-	Arm:{[^DE]((K[RK])|(RK))(([^DE][KR])|([KR][^DE]))(([PKR])|([^DE][DE]))}|Arm:{[^DE]((K[RK])|(RK))[KRP][KR][^DE]}|Arm:{(([PKR].{0,1}[^DE])|([PKR]))((K[RK])|(RK))(([^DE][KR])|([KR][^DE]))[^DE]}	-
P52292	Importin subunit alpha-2	Homo sapiens	P03087	Major capsid protein VP1	Simian virus 40	domain_motif	-	-	Arm:{(([PKR].{0,1}[^DE])|([PKR]))((K[RK])|(RK))(([^DE][KR])|([KR][^DE]))[^DE]}	-
P52292	Importin subunit alpha-2	Homo sapiens	P03101	Major capsid protein L1	Human papillomavirus type 16	domain_motif	-	-	Arm:{[^DE]((K[RK])|(RK))(([^DE][KR])|([KR][^DE]))(([PKR])|([^DE][DE]))}|Arm:{[^DE]((K[RK])|(RK))[KRP][KR][^DE]}|Arm:{(([PKR].{0,1}[^DE])|([PKR]))((K[RK])|(RK))(([^DE][KR])|([KR][^DE]))[^DE]}|Arm:{[KR][KR].{7,15}[^DE]((K[RK])|(RK))(([^DE][KR])|([KR][^DE]))[^DE]}	-
P52292	Importin subunit alpha-2	Homo sapiens	P03107	Minor capsid protein L2	Human papillomavirus type 16	domain_motif	-	-	Arm:{[^DE]((K[RK])|(RK))(([^DE][KR])|([KR][^DE]))(([PKR])|([^DE][DE]))}|Arm:{[^DE]((K[RK])|(RK))[KRP][KR][^DE]}|Arm:{(([PKR].{0,1}[^DE])|([PKR]))((K[RK])|(RK))(([^DE][KR])|([KR][^DE]))[^DE]}	-
P52292	Importin subunit alpha-2	Homo sapiens	P03126	Protein E6	Human papillomavirus type 16	domain_motif	-	-	Arm:{S...SS}	-
P52292	Importin subunit alpha-2	Homo sapiens	P03211	Epstein-Barr nuclear antigen 1	Epstein-Barr virus (strain B95-8)	domain_motif	-	-	Arm:{S..SS}|Arm:{S...SS}|Arm:{(([PKR].{0,1}[^DE])|([PKR]))((K[RK])|(RK))(([^DE][KR])|([KR][^DE]))[^DE]}	-
P52292	Importin subunit alpha-2	Homo sapiens	P04012	Major capsid protein L1	Human papillomavirus type 11	domain_motif	-	-	Arm:{S..SS}|Arm:{[^DE]((K[RK])|(RK))(([^DE][KR])|([KR][^DE]))(([PKR])|([^DE][DE]))}|Arm:{S...SS}|Arm:{[^DE]((K[RK])|(RK))[KRP][KR][^DE]}|Arm:{(([PKR].{0,1}[^DE])|([PKR]))((K[RK])|(RK))(([^DE][KR])|([KR][^DE]))[^DE]}|Arm:{[KR][KR].{7,15}[^DE]((K[RK])|(RK))(([^DE][KR])|([KR][^DE]))[^DE]}	-
P52292	Importin subunit alpha-2	Homo sapiens	Q3KSS4	Epstein-Barr nuclear antigen 1	Epstein-Barr virus (strain GD1)	domain_motif	-	-	Arm:{S..SS}|Arm:{S...SS}|Arm:{(([PKR].{0,1}[^DE])|([PKR]))((K[RK])|(RK))(([^DE][KR])|([KR][^DE]))[^DE]}	-
P52294	Importin subunit alpha-1	Homo sapiens	A6YEJ0	Integrase (Fragment)	Human immunodeficiency virus 1	domain_motif	-	-	Arm:{(([PKR].{0,1}[^DE])|([PKR]))((K[RK])|(RK))(([^DE][KR])|([KR][^DE]))[^DE]}	-
P52294	Importin subunit alpha-1	Homo sapiens	P03211	Epstein-Barr nuclear antigen 1	Epstein-Barr virus (strain B95-8)	domain_motif	-	-	Arm:{S..SS}|Arm:{S...SS}|Arm:{(([PKR].{0,1}[^DE])|([PKR]))((K[RK])|(RK))(([^DE][KR])|([KR][^DE]))[^DE]}	-
P52294	Importin subunit alpha-1	Homo sapiens	P06827	Nucleoprotein	Influenza A virus (strain A/Udorn/307/1972 H3N2)	domain_motif	-	-	Arm:{T..S..G}|Arm:{[KR][KR].{7,15}[^DE]((K[RK])|(RK))(([^DE][KR])|([KR][^DE]))[^DE]}	-
P52630	Signal transducer and activator of transcription 2	Homo sapiens	P11207	Non-structural protein V	Simian virus 5 (strain W3)	domain_motif	-	-	SH2:{(Y)[VLTFIC]..}	-
P54132	Bloom syndrome protein	Homo sapiens	P04296	Major DNA-binding protein	Human herpesvirus 1 (strain 17)	domain_motif	-	-	Helicase_C:{K.L....R}|DEAD:{F..D..F}	-
P55735	Protein SEC13 homolog	Homo sapiens	Q8AZK7	Epstein-Barr nuclear antigen leader protein	Epstein-Barr virus (strain B95-8)	domain_motif	-	-	WD40:{([LIVMFYWPR]R[^YFWDE]{0,1}R)|(R[^YFWDE]{0,1}R[LIVMFYWPR])}|WD40:{P.....RV}|WD40:{.R..L..[LIVM].}	-
P56377	AP-1 complex subunit sigma-2	Homo sapiens	A0ESL8	Protein Nef	Human immunodeficiency virus 1	domain_motif	-	-	Clat_adaptor_s:{[DERQ]...L[LVI]}	-
P56524	Histone deacetylase 4	Homo sapiens	P08393	E3 ubiquitin-protein ligase ICP0	Human herpesvirus 1 (strain 17)	domain_motif	-	-	Hist_deacetyl:{S..TP}|Hist_deacetyl:{R..SP}|Hist_deacetyl:{S..S.S}	-
P60709	Actin, cytoplasmic 1	Homo sapiens	A0MMD8	Reverse transcriptase (Fragment)	Human immunodeficiency virus 1	domain_motif	-	-	Actin:{[^R]..((.[ILMVF])|([ILMVF].))[^P][^P][ILVM].{4,7}L(([KR].)|(NK))[VATIGS]}	-
P61966	AP-1 complex subunit sigma-1A	Homo sapiens	A0ESL8	Protein Nef	Human immunodeficiency virus 1	domain_motif	-	-	Clat_adaptor_s:{[DERQ]...L[LVI]}	-
P62136	Serine/threonine-protein phosphatase PP1-alpha catalytic subunit	Homo sapiens	P04296	Major DNA-binding protein	Human herpesvirus 1 (strain 17)	domain_motif	-	-	Metallophos:{..[RK].{0,1}[VIL][^P][FW].}|Metallophos:{D.P.T}	-
P62136	Serine/threonine-protein phosphatase PP1-alpha catalytic subunit	Homo sapiens	P36313	Neurovirulence factor ICP34.5	Human herpesvirus 1 (strain 17)	domain_motif	-	-	Metallophos:{..[RK].{0,1}[VIL][^P][FW].}	-
P62195	26S protease regulatory subunit 8	Homo sapiens	P03070	Large T antigen	Simian virus 40	domain_domain|domain_motif	AAA:DnaJ	-	AAA:{LQ...L}	-
P62195	26S protease regulatory subunit 8	Homo sapiens	P03255	Early E1A 32 kDa protein	Human adenovirus C serotype 5	domain_motif	-	-	AAA:{L..Q...D}	-
P62195	26S protease regulatory subunit 8	Homo sapiens	P03259	Early E1A 29.5 kDa protein	Human adenovirus A serotype 12	domain_motif	-	-	AAA:{L..Q...D}	-
P62333	26S protease regulatory subunit 10B	Homo sapiens	P03255	Early E1A 32 kDa protein	Human adenovirus C serotype 5	domain_motif	-	-	AAA:{L..Q...D}	-
P62736	Actin, aortic smooth muscle	Homo sapiens	A0MMD8	Reverse transcriptase (Fragment)	Human immunodeficiency virus 1	domain_motif	-	-	Actin:{[^R]..((.[ILMVF])|([ILMVF].))[^P][^P][ILVM].{4,7}L(([KR].)|(NK))[VATIGS]}	-
P62807	Histone H2B type 1-C/E/F/G/I	Homo sapiens	Q8AZK7	Epstein-Barr nuclear antigen leader protein	Epstein-Barr virus (strain B95-8)	domain_motif	-	-	Histone:{P..P.P}	-
P62826	GTP-binding nuclear protein Ran	Homo sapiens	P03070	Large T antigen	Simian virus 40	domain_domain	Ras:DnaJ	-	-	-
P62937	Peptidyl-prolyl cis-trans isomerase A	Homo sapiens	A0EXI8	Gag protein	Human immunodeficiency virus 1	domain_virus_domain	-	Pro_isomerase:Gag_p24	-	-
P62937	Peptidyl-prolyl cis-trans isomerase A	Homo sapiens	P12497	Gag-Pol polyprotein	Human immunodeficiency virus type 1 group M subtype B (isolate NY5)	domain_virus_domain	-	Pro_isomerase:Gag_p24	-	-
P62937	Peptidyl-prolyl cis-trans isomerase A	Homo sapiens	Q72497	Gag polyprotein	Human immunodeficiency virus 1	domain_virus_domain	-	Pro_isomerase:Gag_p24	-	-
P62993	Growth factor receptor-bound protein 2	Homo sapiens	O39474	Non-structural 5A protein	Hepatitis C virus	domain_motif	-	-	SH3_1:{P..PPR}|SH3_1:{W...[FY]}|SH3_1:{...[PV]..P}|SH3_1:{[RKY]..P..P}|SH2:{(Y)[QDEVAIL][DENPYHI][IPVGAHS]}|SH2:{(Y)[VLTFIC]..}|SH2:{(Y)[IV].[VILP]}	-
P62993	Growth factor receptor-bound protein 2	Homo sapiens	O92972	Genome polyprotein	Hepatitis C virus genotype 1b (strain HC-J4)	domain_motif	-	-	SH3_1:{KP..[QK]...}|SH3_1:{P..PPR}|SH3_1:{W...[FY]}|SH3_1:{...[PV]..P}|SH3_1:{[RKY]..P..P}|SH2:{(Y)[QDEVAIL][DENPYHI][IPVGAHS]}|SH2:{(Y)..Q}|SH2:{(Y)[VLTFIC]..}|SH2:{(Y).N.}|SH2:{(Y)[IV].[VILP]}	-
P62993	Growth factor receptor-bound protein 2	Homo sapiens	P26660	Genome polyprotein	Hepatitis C virus genotype 2a (isolate HC-J6)	domain_motif	-	-	SH3_1:{KP..[QK]...}|SH3_1:{P..PPR}|SH3_1:{W...[FY]}|SH3_1:{...[PV]..P}|SH3_1:{[RKY]..P..P}|SH2:{(Y)[QDEVAIL][DENPYHI][IPVGAHS]}|SH2:{(Y)..Q}|SH2:{(Y)[VLTFIC]..}|SH2:{(Y).N.}|SH2:{(Y)[IV].[VILP]}|SH2:{[ILV].(Y)..[ILV]}	-
P62993	Growth factor receptor-bound protein 2	Homo sapiens	P27958	Genome polyprotein	Hepatitis C virus genotype 1a (isolate H)	domain_motif	-	-	SH3_1:{KP..[QK]...}|SH3_1:{P..PPR}|SH3_1:{W...[FY]}|SH3_1:{...[PV]..P}|SH3_1:{[RKY]..P..P}|SH2:{(Y)[QDEVAIL][DENPYHI][IPVGAHS]}|SH2:{(Y)..Q}|SH2:{(Y)[VLTFIC]..}|SH2:{(Y).N.}|SH2:{(Y)[IV].[VILP]}	-
P62993	Growth factor receptor-bound protein 2	Homo sapiens	Q9WMX2	Genome polyprotein	Hepatitis C virus genotype 1b (isolate Con1)	domain_motif	-	-	SH3_1:{KP..[QK]...}|SH3_1:{P..PPR}|SH3_1:{W...[FY]}|SH3_1:{...[PV]..P}|SH3_1:{[RKY]..P..P}|SH2:{(Y)[QDEVAIL][DENPYHI][IPVGAHS]}|SH2:{(Y)..Q}|SH2:{(Y)[VLTFIC]..}|SH2:{(Y).N.}|SH2:{(Y)[IV].[VILP]}	-
P62993	Growth factor receptor-bound protein 2	Homo sapiens	Q9YKI3	Non-structural protein 5A (Fragment)	Hepatitis C virus	domain_motif	-	-	SH3_1:{P..PPR}|SH3_1:{W...[FY]}|SH3_1:{...[PV]..P}|SH3_1:{[RKY]..P..P}|SH2:{(Y)[QDEVAIL][DENPYHI][IPVGAHS]}|SH2:{(Y)[VLTFIC]..}|SH2:{(Y)[IV].[VILP]}	-
P63010	AP-2 complex subunit beta	Homo sapiens	P0C762	Envelope glycoprotein B	Epstein-Barr virus (strain GD1)	domain_motif	-	-	Alpha_adaptinC2:{P..P.P}|Adaptin_N:{P..P.P}|Adaptin_N:{L.DL}	-
P63167	Dynein light chain 1, cytoplasmic	Homo sapiens	Q69022	Epstein-Barr nuclear antigen 2	Epstein-Barr virus (strain AG876)	domain_motif	-	-	Dynein_light:{TQT}	-
P63244	Guanine nucleotide-binding protein subunit beta-2-like 1	Homo sapiens	A0ESL8	Protein Nef	Human immunodeficiency virus 1	domain_motif	-	-	WD40:{([LIVMFYWPR]R[^YFWDE]{0,1}R)|(R[^YFWDE]{0,1}R[LIVMFYWPR])}|WD40:{.R..L..[LIVM].}	-
P63244	Guanine nucleotide-binding protein subunit beta-2-like 1	Homo sapiens	Q69115	BZLF1	Epstein-Barr virus (strain GD1)	domain_motif	-	-	WD40:{([LIVMFYWPR]R[^YFWDE]{0,1}R)|(R[^YFWDE]{0,1}R[LIVMFYWPR])}|WD40:{.R..L..[LIVM].}	-
P63261	Actin, cytoplasmic 2	Homo sapiens	A0MMD8	Reverse transcriptase (Fragment)	Human immunodeficiency virus 1	domain_motif	-	-	Actin:{[^R]..((.[ILMVF])|([ILMVF].))[^P][^P][ILVM].{4,7}L(([KR].)|(NK))[VATIGS]}	-
P63267	Actin, gamma-enteric smooth muscle	Homo sapiens	A0MMD8	Reverse transcriptase (Fragment)	Human immunodeficiency virus 1	domain_motif	-	-	Actin:{[^R]..((.[ILMVF])|([ILMVF].))[^P][^P][ILVM].{4,7}L(([KR].)|(NK))[VATIGS]}	-
P63279	SUMO-conjugating enzyme UBC9	Homo sapiens	P03431	RNA-directed RNA polymerase catalytic subunit	Influenza A virus (strain A/Puerto Rico/8/1934 H1N1)	domain_motif	-	-	UQ_con:{[VILMAFP](K).E}	-
P63279	SUMO-conjugating enzyme UBC9	Homo sapiens	P03495	Non-structural protein 1	Influenza A virus (strain A/Udorn/307/1972 H3N2)	domain_motif	-	-	UQ_con:{[VILMAFP](K).E}	-
P63279	SUMO-conjugating enzyme UBC9	Homo sapiens	P03496	Non-structural protein 1	Influenza A virus (strain A/Puerto Rico/8/1934 H1N1)	domain_motif	-	-	UQ_con:{[VILMAFP](K).E}	-
P67775	Serine/threonine-protein phosphatase 2A catalytic subunit alpha isoform	Homo sapiens	P00524	Tyrosine-protein kinase transforming protein Src	Avian leukosis virus RSA	domain_domain|motif_stolen_lmbd	Metallophos:SH3_1	-	-	{...[PV]..P}:SH3_1|{(Y)[VLTFIC]..}:SH2|{(Y).N.}:SH2|{[ILV].(Y)..[ILV]}:SH2
P68032	Actin, alpha cardiac muscle 1	Homo sapiens	A0MMD8	Reverse transcriptase (Fragment)	Human immunodeficiency virus 1	domain_motif	-	-	Actin:{[^R]..((.[ILMVF])|([ILMVF].))[^P][^P][ILVM].{4,7}L(([KR].)|(NK))[VATIGS]}	-
P68133	Actin, alpha skeletal muscle	Homo sapiens	A0MMD8	Reverse transcriptase (Fragment)	Human immunodeficiency virus 1	domain_motif	-	-	Actin:{[^R]..((.[ILMVF])|([ILMVF].))[^P][^P][ILVM].{4,7}L(([KR].)|(NK))[VATIGS]}	-
P68400	Casein kinase II subunit alpha	Homo sapiens	A0EXJ3	Rev protein	Human immunodeficiency virus 1	domain_motif	-	-	Pkinase:{.R.([ST])[^P]..}|Pkinase:{...([ST])..E}|Pkinase:{...([ST])P..}|Pkinase:{...([ST])...[ST]}|Pkinase:{S..([ST])...}	-
P68400	Casein kinase II subunit alpha	Homo sapiens	A0EXJ4	Vpu protein	Human immunodeficiency virus 1	domain_motif	-	-	Pkinase:{...([ST])..E}|Pkinase:{...([ST])...[ST]}	-
P68400	Casein kinase II subunit alpha	Homo sapiens	A0MMD8	Reverse transcriptase (Fragment)	Human immunodeficiency virus 1	domain_motif	-	-	Pkinase:{[RK]..(S)[VI]..}|Pkinase:{.R.([ST])[^P]..}|Pkinase:{[RK][RK].([ST])[^P]..}|Pkinase:{...([ST])..E}|Pkinase:{...([ST])P..}|Pkinase:{...([ST])P.[KR]}|Pkinase:{...([ST])...[ST]}|Pkinase:{[KR]{0,2}[KR].{0,2}[KR].{2,4}[ILVM].[ILVF]}|Pkinase:{S..([ST])...}	-
P68400	Casein kinase II subunit alpha	Homo sapiens	O73199	Matrix protein P17 (Fragment)	Human immunodeficiency virus 1	domain_motif	-	-	Pkinase:{.R.([ST])[^P]..}|Pkinase:{...([ST])..E}|Pkinase:{...([ST])...[ST]}|Pkinase:{S..([ST])...}	-
P68400	Casein kinase II subunit alpha	Homo sapiens	P03070	Large T antigen	Simian virus 40	domain_domain|domain_motif	Pkinase:DnaJ	-	Pkinase:{S.S..S}|Pkinase:{ST.S}|Pkinase:{N.E.K..N}|Pkinase:{[RK]..(S)[VI]..}|Pkinase:{.R.([ST])[^P]..}|Pkinase:{...([ST])..E}|Pkinase:{...([ST])P..}|Pkinase:{...([ST])P.[KR]}|Pkinase:{...([ST])...[ST]}|Pkinase:{[KR]{0,2}[KR].{0,2}[KR].{2,4}[ILVM].[ILVF]}|Pkinase:{S..([ST])...}	-
P68400	Casein kinase II subunit alpha	Homo sapiens	P03129	Protein E7	Human papillomavirus type 16	domain_motif	-	-	Pkinase:{...([ST])..E}|Pkinase:{...([ST])P..}	-
P68400	Casein kinase II subunit alpha	Homo sapiens	P03211	Epstein-Barr nuclear antigen 1	Epstein-Barr virus (strain B95-8)	domain_motif	-	-	Pkinase:{S..SS}|Pkinase:{R.R..([ST])[^P]..}|Pkinase:{S.S..S}|Pkinase:{.R.([ST])[^P]..}|Pkinase:{[RK][RK].([ST])[^P]..}|Pkinase:{...([ST])..E}|Pkinase:{...([ST])P..}|Pkinase:{...([ST])P.[KR]}|Pkinase:{...([ST])...[ST]}|Pkinase:{[KR]{0,2}[KR].{0,2}[KR].{2,4}[ILVM].[ILVF]}|Pkinase:{S..([ST])...}	-
P68400	Casein kinase II subunit alpha	Homo sapiens	P06464	Protein E7	Human papillomavirus type 6b	domain_motif	-	-	Pkinase:{...([ST])..E}	-
P68400	Casein kinase II subunit alpha	Homo sapiens	P06788	Protein E7	Human papillomavirus type 18	domain_motif	-	-	Pkinase:{.R.([ST])[^P]..}|Pkinase:{...([ST])..E}	-
P68400	Casein kinase II subunit alpha	Homo sapiens	P88795	Retropepsin (Fragment)	Human immunodeficiency virus 1	domain_motif	-	-	Pkinase:{...([ST])P..}|Pkinase:{[KR]{0,2}[KR].{0,2}[KR].{2,4}[ILVM].[ILVF]}	-
P78310	Coxsackievirus and adenovirus receptor	Homo sapiens	P36711	Fiber protein	Human adenovirus A serotype 12	domain_virus_domain	-	V-set:Adeno_knob	-	-
P78310	Coxsackievirus and adenovirus receptor	Homo sapiens	Q66282	Genome polyprotein	Coxsackievirus B3 (strain Woodruff)	domain_virus_domain	-	V-set:Rhv	-	-
P78337	Pituitary homeobox 1	Homo sapiens	P27958	Genome polyprotein	Hepatitis C virus genotype 1a (isolate H)	domain_motif	-	-	Homeobox:{S.SS}|Homeobox:{S.SP}	-
P78396	Cyclin-A1	Homo sapiens	P03255	Early E1A 32 kDa protein	Human adenovirus C serotype 5	domain_motif	-	-	Cyclin_N:{[RK].L.{0,1}[FYLIVMP]}	-
P78527	DNA-dependent protein kinase catalytic subunit	Homo sapiens	A0EXJ2	Protein Tat	Human immunodeficiency virus 1	domain_motif	-	-	PI3_PI4_kinase:{...([ST])Q..}	-
P78527	DNA-dependent protein kinase catalytic subunit	Homo sapiens	P04296	Major DNA-binding protein	Human herpesvirus 1 (strain 17)	domain_motif	-	-	PI3_PI4_kinase:{...([ST])Q..}	-
P79483	HLA class II histocompatibility antigen, DR beta 3 chain	Homo sapiens	A0EXI8	Gag protein	Human immunodeficiency virus 1	domain_virus_domain	-	MHC_II_beta:Gag_p24	-	-
P79483	HLA class II histocompatibility antigen, DR beta 3 chain	Homo sapiens	A0ZUT1	Envelope glycoprotein gp160	Human immunodeficiency virus 1	domain_virus_domain	-	C1-set:GP120	-	-
Q00534	Cyclin-dependent kinase 6	Homo sapiens	Q01043	Cyclin homolog	Saimiriine herpesvirus 2 (strain 11)	domain_domain|domain_virus_domain|domain_motif|motif_stolen_lmbd	Pkinase:K-cyclin_vir_C|Pkinase:Cyclin_N	Pkinase:Herp-Cyclin	Pkinase:{...([ST])..E}|Pkinase:{...([ST])P..}|Pkinase:{...([ST])P.[KR]}|Pkinase:{...([ST])...[ST]}|Pkinase:{[KR]{0,2}[KR].{0,2}[KR].{2,4}[ILVM].[ILVF]}|Pkinase:{S..([ST])...}	{[RK].L.{0,1}[FYLIVMP]}:Cyclin_N
Q01130	Serine/arginine-rich splicing factor 2	Homo sapiens	A0EXJ3	Rev protein	Human immunodeficiency virus 1	domain_motif	-	-	RRM_1:{[KR]{1,4}[KR].[KR]W.}	-
Q01860	POU domain, class 5, transcription factor 1	Homo sapiens	Q8JSK4	29.1 kDa protein	Human adenovirus B serotype 3	domain_motif	-	-	Homeobox:{S.SP}	-
Q02156	Protein kinase C epsilon type	Homo sapiens	A0EXJ2	Protein Tat	Human immunodeficiency virus 1	domain_virus_domain|domain_motif	-	Pkinase:Tat	Pkinase:{...([ST])..E}|Pkinase:{...([ST])...[ST]}	-
Q02156	Protein kinase C epsilon type	Homo sapiens	A0MMD8	Reverse transcriptase (Fragment)	Human immunodeficiency virus 1	domain_motif	-	-	Pkinase:{[RK]..(S)[VI]..}|Pkinase:{.R.([ST])[^P]..}|Pkinase:{[RK][RK].([ST])[^P]..}|Pkinase:{...([ST])..E}|Pkinase:{...([ST])P..}|Pkinase:{...([ST])P.[KR]}|Pkinase:{...([ST])...[ST]}|Pkinase:{[KR]{0,2}[KR].{0,2}[KR].{2,4}[ILVM].[ILVF]}|Pkinase:{S..([ST])...}	-
Q04759	Protein kinase C theta type	Homo sapiens	A0EXJ2	Protein Tat	Human immunodeficiency virus 1	domain_virus_domain|domain_motif	-	Pkinase:Tat	Pkinase:{...([ST])..E}|Pkinase:{...([ST])...[ST]}	-
Q04759	Protein kinase C theta type	Homo sapiens	A0MMD8	Reverse transcriptase (Fragment)	Human immunodeficiency virus 1	domain_motif	-	-	Pkinase:{[RK]..(S)[VI]..}|Pkinase:{.R.([ST])[^P]..}|Pkinase:{[RK][RK].([ST])[^P]..}|Pkinase:{...([ST])..E}|Pkinase:{...([ST])P..}|Pkinase:{...([ST])P.[KR]}|Pkinase:{...([ST])...[ST]}|Pkinase:{[KR]{0,2}[KR].{0,2}[KR].{2,4}[ILVM].[ILVF]}|Pkinase:{S..([ST])...}	-
Q05513	Protein kinase C zeta type	Homo sapiens	A0EXJ2	Protein Tat	Human immunodeficiency virus 1	domain_virus_domain|domain_motif	-	Pkinase:Tat	Pkinase:{...([ST])..E}|Pkinase:{...([ST])...[ST]}	-
Q05513	Protein kinase C zeta type	Homo sapiens	A0MMD8	Reverse transcriptase (Fragment)	Human immunodeficiency virus 1	domain_motif	-	-	Pkinase:{[RK]..(S)[VI]..}|Pkinase:{.R.([ST])[^P]..}|Pkinase:{[RK][RK].([ST])[^P]..}|Pkinase:{...([ST])..E}|Pkinase:{...([ST])P..}|Pkinase:{...([ST])P.[KR]}|Pkinase:{...([ST])...[ST]}|Pkinase:{[KR]{0,2}[KR].{0,2}[KR].{2,4}[ILVM].[ILVF]}|Pkinase:{S..([ST])...}	-
Q07161	Serine/threonine-protein phosphatase	Homo sapiens	P0C734	Uncharacterized protein BTRF1	Epstein-Barr virus (strain GD1)	domain_motif	-	-	Metallophos:{..[RK].{0,1}[VIL][^P][FW].}|Metallophos:{.P[^P]I[^P][IV][^P]}	-
Q07666	KH domain-containing, RNA-binding, signal transduction-associated protein 1	Homo sapiens	P00524	Tyrosine-protein kinase transforming protein Src	Avian leukosis virus RSA	domain_domain|motif_stolen_lmbd	KH_1:SH2	-	-	{PP..PR}:SH3_1|{...[PV]..P}:SH3_1|{[RKY]..P..P}:SH3_1|{(Y)[QDEVAIL][DENPYHI][IPVGAHS]}:SH2|{(Y)..Q}:SH2|{(Y)[VLTFIC]..}:SH2|{(Y).N.}:SH2
Q08999	Retinoblastoma-like protein 2	Homo sapiens	A0MPS7	Protein E7	Human papillomavirus type 16	domain_motif	-	-	RB_A:{SS..E}|RB_B:{[LI].C.[DE]}	-
Q08999	Retinoblastoma-like protein 2	Homo sapiens	P03129	Protein E7	Human papillomavirus type 16	domain_motif	-	-	RB_A:{SS..E}|RB_B:{[LI].C.[DE]}	-
Q08999	Retinoblastoma-like protein 2	Homo sapiens	P03255	Early E1A 32 kDa protein	Human adenovirus C serotype 5	domain_motif	-	-	RB_A:{P..P.P}|RB_A:{..[LIMV]..[LM][FY]D.}|RB_B:{[LI].C.[DE]}	-
Q09028	Histone-binding protein RBBP4	Homo sapiens	P04296	Major DNA-binding protein	Human herpesvirus 1 (strain 17)	domain_motif	-	-	WD40:{([LIVMFYWPR]R[^YFWDE]{0,1}R)|(R[^YFWDE]{0,1}R[LIVMFYWPR])}|WD40:{.R..L..[LIVM].}|WD40:{KF.....G}	-
Q09472	Histone acetyltransferase p300	Homo sapiens	P03070	Large T antigen	Simian virus 40	domain_motif	-	-	KIX:{S...S..S}	-
Q09472	Histone acetyltransferase p300	Homo sapiens	P03074	Large T antigen	Murine polyomavirus (strain 3)	domain_motif	-	-	KIX:{S.P....S}|KIX:{S...S..S}	-
Q09472	Histone acetyltransferase p300	Homo sapiens	P03122	Regulatory protein E2	Bovine papillomavirus type 1	domain_motif	-	-	ZZ:{I...R.G}	-
Q09472	Histone acetyltransferase p300	Homo sapiens	P03129	Protein E7	Human papillomavirus type 16	domain_virus_domain	-	zf-TAZ:Adeno_E1A	-	-
Q09472	Histone acetyltransferase p300	Homo sapiens	P03255	Early E1A 32 kDa protein	Human adenovirus C serotype 5	domain_virus_domain|domain_motif	-	zf-TAZ:Adeno_E1A	KIX:{S...S..S}	-
Q09472	Histone acetyltransferase p300	Homo sapiens	P03259	Early E1A 29.5 kDa protein	Human adenovirus A serotype 12	domain_virus_domain	-	zf-TAZ:Adeno_E1A	-	-
Q09472	Histone acetyltransferase p300	Homo sapiens	P06422	Regulatory protein E2	Human papillomavirus type 8	domain_motif	-	-	KIX:{S.S....P}	-
Q09472	Histone acetyltransferase p300	Homo sapiens	P06790	Regulatory protein E2	Human papillomavirus type 18	domain_motif	-	-	KIX:{S...S..S}	-
Q12873	Chromodomain-helicase-DNA-binding protein 3	Homo sapiens	P04296	Major DNA-binding protein	Human herpesvirus 1 (strain 17)	domain_motif	-	-	Helicase_C:{K.L....R}|SNF2_N:{D.L.G}|PHD:{P..P.P}|PHD:{P...P..P}	-
Q12933	TNF receptor-associated factor 2	Homo sapiens	O39474	Non-structural 5A protein	Hepatitis C virus	domain_motif	-	-	zf-C3HC4:{SSS}|MATH:{S..SS}|MATH:{[PA][^P][^FYWIL]S[^P]}|MATH:{P.Q..D}|MATH:{[PSAT].[QE]E}|MATH:{PP.P}	-
Q12933	TNF receptor-associated factor 2	Homo sapiens	P03428	Polymerase basic protein 2	Influenza A virus (strain A/Puerto Rico/8/1934 H1N1)	domain_motif	-	-	zf-C3HC4:{SSS}|MATH:{DD.D}|MATH:{[PA][^P][^FYWIL]S[^P]}|MATH:{T...D.D}|MATH:{..P.E..[FYWHDE].}|MATH:{[PSAT].[QE]E}	-
Q12933	TNF receptor-associated factor 2	Homo sapiens	P0C722	Transcriptional activator BRRF1	Epstein-Barr virus (strain GD1)	domain_motif	-	-	MATH:{[PA][^P][^FYWIL]S[^P]}|MATH:{T...D.D}|MATH:{[PSAT].[QE]E}	-
Q12933	TNF receptor-associated factor 2	Homo sapiens	P0C762	Envelope glycoprotein B	Epstein-Barr virus (strain GD1)	domain_motif	-	-	MATH:{S..SS}|MATH:{[PA][^P][^FYWIL]S[^P]}|MATH:{PP.P}	-
Q12933	TNF receptor-associated factor 2	Homo sapiens	P88961	ORF K13	Human herpesvirus 8 type M	domain_motif	-	-	zf-TRAF:{HL.....S}|MATH:{[PA][^P][^FYWIL]S[^P]}	-
Q12933	TNF receptor-associated factor 2	Homo sapiens	Q67296	Polymerase basic protein 2	Influenza A virus (strain A/Udorn/307/1972 H3N2)	domain_motif	-	-	zf-C3HC4:{SSS}|MATH:{DD.D}|MATH:{[PA][^P][^FYWIL]S[^P]}|MATH:{T...D.D}|MATH:{..P.E..[FYWHDE].}|MATH:{P.E[^P].S[^P]}|MATH:{[PSAT].[QE]E}	-
Q12959	Disks large homolog 1	Homo sapiens	P03126	Protein E6	Human papillomavirus type 16	domain_motif	-	-	PDZ:{...[ST].[ACVILF]$}	-
Q12959	Disks large homolog 1	Homo sapiens	P06463	Protein E6	Human papillomavirus type 18	domain_motif	-	-	PDZ:{...[ST].[ACVILF]$}	-
Q12959	Disks large homolog 1	Homo sapiens	P17386	Protein E6	Human papillomavirus type 31	domain_motif	-	-	PDZ:{...[ST].[ACVILF]$}	-
Q12959	Disks large homolog 1	Homo sapiens	P89079	E4-ORF1	Human adenovirus D serotype 9	domain_motif	-	-	PDZ:{...[ST].[ACVILF]$}	-
Q12959	Disks large homolog 1	Homo sapiens	Q4ZGA4	Tax (Fragment)	Human T-lymphotropic virus 1	domain_motif	-	-	PDZ:{...[ST].[ACVILF]$}	-
Q12959	Disks large homolog 1	Homo sapiens	Q9QNP8	E6	Human papillomavirus type 18	domain_motif	-	-	PDZ:{...[ST].[ACVILF]$}	-
Q12959	Disks large homolog 1	Homo sapiens	Q9WH13	E6	Human papillomavirus type 16	domain_motif	-	-	PDZ:{...[ST].[ACVILF]$}	-
Q13077	TNF receptor-associated factor 1	Homo sapiens	P03230	Latent membrane protein 1	Epstein-Barr virus (strain B95-8)	domain_virus_domain|domain_motif	-	MATH:Herpes_LMP1	MATH:{DD.D}|MATH:{[PA][^P][^FYWIL]S[^P]}|MATH:{P.Q..D}|MATH:{DD.....D}|MATH:{PP.P}	-
Q13077	TNF receptor-associated factor 1	Homo sapiens	P03428	Polymerase basic protein 2	Influenza A virus (strain A/Puerto Rico/8/1934 H1N1)	domain_motif	-	-	MATH:{DD.D}|MATH:{[PA][^P][^FYWIL]S[^P]}|MATH:{T...D.D}|MATH:{..P.E..[FYWHDE].}|MATH:{[PSAT].[QE]E}	-
Q13077	TNF receptor-associated factor 1	Homo sapiens	P03466	Nucleoprotein	Influenza A virus (strain A/Puerto Rico/8/1934 H1N1)	domain_motif	-	-	MATH:{[PA][^P][^FYWIL]S[^P]}	-
Q13077	TNF receptor-associated factor 1	Homo sapiens	P0C736	Apoptosis regulator BHRF1	Epstein-Barr virus (strain GD1)	domain_motif	-	-	MATH:{T...D.D}	-
Q13077	TNF receptor-associated factor 1	Homo sapiens	Q67296	Polymerase basic protein 2	Influenza A virus (strain A/Udorn/307/1972 H3N2)	domain_motif	-	-	MATH:{DD.D}|MATH:{[PA][^P][^FYWIL]S[^P]}|MATH:{T...D.D}|MATH:{..P.E..[FYWHDE].}|MATH:{P.E[^P].S[^P]}|MATH:{[PSAT].[QE]E}	-
Q13114	TNF receptor-associated factor 3	Homo sapiens	P03230	Latent membrane protein 1	Epstein-Barr virus (strain B95-8)	domain_virus_domain|domain_motif	-	MATH:Herpes_LMP1	MATH:{DD.D}|MATH:{[PA][^P][^FYWIL]S[^P]}|MATH:{P.Q..D}|MATH:{DD.....D}|MATH:{PP.P}	-
Q13126	S-methyl-5'-thioadenosine phosphorylase	Homo sapiens	P03466	Nucleoprotein	Influenza A virus (strain A/Puerto Rico/8/1934 H1N1)	domain_motif	-	-	PNP_UDP_1:{[ED]{0,3}.(S)[GA].}	-
Q13153	Serine/threonine-protein kinase PAK 1	Homo sapiens	A0ESL8	Protein Nef	Human immunodeficiency virus 1	domain_motif	-	-	Pkinase:{...([ST])P..}|Pkinase:{...([ST])...[ST]}|Pkinase:{S..([ST])...}	-
Q13164	Mitogen-activated protein kinase 7	Homo sapiens	Q1HVD6	BDLF1	Epstein-Barr virus (strain AG876)	domain_motif	-	-	Pkinase:{.R.([ST])[^P]..}|Pkinase:{...([ST])P..}|Pkinase:{...([ST])...[ST]}|Pkinase:{S..([ST])...}	-
Q13185	Chromobox protein homolog 3	Homo sapiens	Q69022	Epstein-Barr nuclear antigen 2	Epstein-Barr virus (strain AG876)	domain_motif	-	-	Chromo_shadow:{P[MVLIRWY]V[MVLIAS][LM]}	-
Q13363	C-terminal-binding protein 1	Homo sapiens	P03255	Early E1A 32 kDa protein	Human adenovirus C serotype 5	domain_motif	-	-	2-Hacid_dh_C:{PL.LS}|2-Hacid_dh_C:{P.D.S}|2-Hacid_dh_C:{P.DLS}|2-Hacid_dh_C:{PLDLS}|2-Hacid_dh:{PL.LS}|2-Hacid_dh:{P.D.S}|2-Hacid_dh:{P.DLS}|2-Hacid_dh:{PLDLS}|2-Hacid_dh:{[PG][LVIPME][DENS]L[VASTRGE]}	-
Q13363	C-terminal-binding protein 1	Homo sapiens	Q69140	Epstein-Barr nuclear antigen 6	Epstein-Barr virus (strain AG876)	domain_motif	-	-	2-Hacid_dh_C:{PL.LS}|2-Hacid_dh_C:{P.D.S}|2-Hacid_dh_C:{P.DLS}|2-Hacid_dh_C:{PLDLS}|2-Hacid_dh:{PL.LS}|2-Hacid_dh:{P.D.S}|2-Hacid_dh:{P.DLS}|2-Hacid_dh:{PLDLS}|2-Hacid_dh:{[PG][LVIPME][DENS]L[VASTRGE]}	-
Q13451	Peptidyl-prolyl cis-trans isomerase FKBP5	Homo sapiens	O39474	Non-structural 5A protein	Hepatitis C virus	domain_motif	-	-	FKBP_C:{E..G.D}	-
Q13523	Serine/threonine-protein kinase PRP4 homolog	Homo sapiens	P04590	Gag polyprotein	Human immunodeficiency virus type 2 subtype A (isolate ROD)	domain_virus_domain|domain_motif	-	Pkinase:zf-CCHC	Pkinase:{.R.([ST])[^P]..}|Pkinase:{...([ST])..E}|Pkinase:{...([ST])P..}|Pkinase:{...([ST])P.[KR]}|Pkinase:{...([ST])...[ST]}|Pkinase:{[KR]{0,2}[KR].{0,2}[KR].{2,4}[ILVM].[ILVF]}|Pkinase:{S..([ST])...}	-
Q13523	Serine/threonine-protein kinase PRP4 homolog	Homo sapiens	P05894	Gag polyprotein	Simian immunodeficiency virus (isolate Mm142-83)	domain_virus_domain|domain_motif	-	Pkinase:zf-CCHC	Pkinase:{[RK]..(S)[VI]..}|Pkinase:{.R.([ST])[^P]..}|Pkinase:{...([ST])..E}|Pkinase:{...([ST])P..}|Pkinase:{...([ST])...[ST]}|Pkinase:{[KR]{0,2}[KR].{0,2}[KR].{2,4}[ILVM].[ILVF]}|Pkinase:{S..([ST])...}	-
Q13576	Ras GTPase-activating-like protein IQGAP2	Homo sapiens	P0C731	Serine/threonine-protein kinase BGLF4	Epstein-Barr virus (strain GD1)	domain_domain|motif_stolen_lmbd	IQ:Pkinase|RasGAP:Pkinase	-	-	{S..SS}:Pkinase|{R.R..([ST])[^P]..}:Pkinase|{ST.S}:Pkinase|{[RK]..(S)[VI]..}:Pkinase|{.R.([ST])[^P]..}:Pkinase|{[RK][RK].([ST])[^P]..}:Pkinase|{...([ST])..E}:Pkinase|{...([ST])P..}:Pkinase|{...([ST])...[ST]}:Pkinase|{[KR]{0,2}[KR].{0,2}[KR].{2,4}[ILVM].[ILVF]}:Pkinase|{S..([ST])...}:Pkinase
Q13625	Apoptosis-stimulating of p53 protein 2	Homo sapiens	O90248	Genome polyprotein (Fragment)	Hepatitis C virus	domain_motif	-	-	SH3_1:{KP..[QK]...}|SH3_1:{...[PV]..P}	-
Q13651	Interleukin-10 receptor subunit alpha	Homo sapiens	P03180	Viral interleukin-10 homolog	Epstein-Barr virus (strain B95-8)	domain_domain	Tissue_fac:IL10|Interfer-bind:IL10	-	-	-
Q13651	Interleukin-10 receptor subunit alpha	Homo sapiens	P17150	Viral interleukin-10 homolog	Human cytomegalovirus (strain AD169)	domain_domain	Tissue_fac:IL10|Interfer-bind:IL10	-	-	-
Q14160	Protein scribble homolog	Homo sapiens	P03126	Protein E6	Human papillomavirus type 16	domain_motif	-	-	PDZ:{...[ST].[ACVILF]$}	-
Q14160	Protein scribble homolog	Homo sapiens	P06463	Protein E6	Human papillomavirus type 18	domain_motif	-	-	PDZ:{...[ST].[ACVILF]$}	-
Q14191	Werner syndrome ATP-dependent helicase	Homo sapiens	P04296	Major DNA-binding protein	Human herpesvirus 1 (strain 17)	domain_motif	-	-	Helicase_C:{K.L....R}|DEAD:{F..D..F}	-
Q14257	Reticulocalbin-2	Homo sapiens	P03126	Protein E6	Human papillomavirus type 16	domain_motif	-	-	efhand:{CK...L}	-
Q14318	Peptidyl-prolyl cis-trans isomerase FKBP8	Homo sapiens	O39474	Non-structural 5A protein	Hepatitis C virus	domain_motif	-	-	FKBP_C:{E..G.D}	-
Q14839	Chromodomain-helicase-DNA-binding protein 4	Homo sapiens	P03129	Protein E7	Human papillomavirus type 16	domain_motif	-	-	SNF2_N:{D.L.G}	-
Q15139	Serine/threonine-protein kinase D1	Homo sapiens	A0EXJ2	Protein Tat	Human immunodeficiency virus 1	domain_virus_domain|domain_motif	-	Pkinase:Tat	Pkinase:{...([ST])..E}|Pkinase:{...([ST])...[ST]}	-
Q15326	Zinc finger MYND domain-containing protein 11	Homo sapiens	P03255	Early E1A 32 kDa protein	Human adenovirus C serotype 5	domain_motif	-	-	zf-MYND:{[^WFHYG][MAPSTLIV]P[^CGW]L[^EDKRPG]P[^WFHYG]}|PHD:{P..P...P}|PHD:{P..P.P}|PHD:{P...P..P}	-
Q15326	Zinc finger MYND domain-containing protein 11	Homo sapiens	P12978	Epstein-Barr nuclear antigen 2	Epstein-Barr virus (strain B95-8)	domain_motif	-	-	zf-MYND:{[^WFHYG][MAPSTLIV]P[^CGW]L[^EDKRPG]P[^WFHYG]}|zf-MYND:{P..R.S}|zf-MYND:{R..R..R}|PHD:{P..P...P}|PHD:{SS.S}|PHD:{DD..PP}|PHD:{P..P.P}|PHD:{P...P..P}	-
Q15542	Transcription initiation factor TFIID subunit 5	Homo sapiens	A0EXJ2	Protein Tat	Human immunodeficiency virus 1	domain_motif	-	-	WD40:{([LIVMFYWPR]R[^YFWDE]{0,1}R)|(R[^YFWDE]{0,1}R[LIVMFYWPR])}	-
Q15645	Pachytene checkpoint protein 2 homolog	Homo sapiens	P03114	Replication protein E1	Human papillomavirus type 16	domain_motif	-	-	AAA:{LQ...L}|AAA:{LNVL}	-
Q16512	Serine/threonine-protein kinase N1	Homo sapiens	P03126	Protein E6	Human papillomavirus type 16	domain_motif	-	-	Pkinase:{.R.([ST])[^P]..}|Pkinase:{...([ST])..E}|Pkinase:{...([ST])...[ST]}|Pkinase:{S..([ST])...}	-
Q16512	Serine/threonine-protein kinase N1	Homo sapiens	P04019	Protein E6	Human papillomavirus type 11	domain_motif	-	-	Pkinase:{S.S..S}|Pkinase:{...([ST])..E}|Pkinase:{...([ST])...[ST]}|Pkinase:{S..([ST])...}	-
Q16512	Serine/threonine-protein kinase N1	Homo sapiens	P06463	Protein E6	Human papillomavirus type 18	domain_motif	-	-	Pkinase:{.R.([ST])[^P]..}|Pkinase:{...([ST])..E}|Pkinase:{...([ST])...[ST]}	-
Q30154	HLA class II histocompatibility antigen, DR beta 5 chain	Homo sapiens	A0EXI8	Gag protein	Human immunodeficiency virus 1	domain_virus_domain	-	MHC_II_beta:Gag_p24	-	-
Q30154	HLA class II histocompatibility antigen, DR beta 5 chain	Homo sapiens	A0ZUT1	Envelope glycoprotein gp160	Human immunodeficiency virus 1	domain_virus_domain	-	C1-set:GP120	-	-
Q5SVS2	F-box and WD repeat domain containing 4 (Fragment)	Homo sapiens	Q8V1H6	HBx-protein	Hepatitis B virus	domain_motif	-	-	WD40:{([LIVMFYWPR]R[^YFWDE]{0,1}R)|(R[^YFWDE]{0,1}R[LIVMFYWPR])}	-
Q68DS7	Putative uncharacterized protein DKFZp686E07254 (Fragment)	Homo sapiens	Q3KSU1	mRNA export factor EB2	Epstein-Barr virus (strain GD1)	domain_motif	-	-	PHD:{SS.S}	-
Q6DU44	HLA-E protein	Homo sapiens	A0A891	Envelope glycoprotein gp120 (Fragment)	Human immunodeficiency virus 1	domain_virus_domain	-	C1-set:GP120|MHC_I:GP120	-	-
Q6DU44	HLA-E protein	Homo sapiens	A0ESL8	Protein Nef	Human immunodeficiency virus 1	domain_virus_domain	-	MHC_I:F-protein	-	-
Q86U06	Probable RNA-binding protein 23	Homo sapiens	P04590	Gag polyprotein	Human immunodeficiency virus type 2 subtype A (isolate ROD)	domain_virus_domain	-	RRM_1:zf-CCHC	-	-
Q86U06	Probable RNA-binding protein 23	Homo sapiens	P05894	Gag polyprotein	Simian immunodeficiency virus (isolate Mm142-83)	domain_virus_domain|domain_motif	-	RRM_1:zf-CCHC	RRM_1:{QQ.Q}	-
Q86WN1	FCH and double SH3 domains protein 1	Homo sapiens	Q3KSV2	Epstein-Barr nuclear antigen 2	Epstein-Barr virus (strain GD1)	domain_motif	-	-	FCH:{P..P...P}|FCH:{PP.P}|FCH:{P.P.PP}|SH3_1:{W...[FY]}|SH3_1:{...[PV]..P}|SH3_1:{[RKY]..P..P}|SH3_2:{P..P.[KR]}	-
Q86XP3	ATP-dependent RNA helicase DDX42	Homo sapiens	P04296	Major DNA-binding protein	Human herpesvirus 1 (strain 17)	domain_motif	-	-	Helicase_C:{K.L....R}|DEAD:{F..D..F}	-
Q86Y07	Serine/threonine-protein kinase VRK2	Homo sapiens	P03182	Apoptosis regulator BHRF1	Epstein-Barr virus (strain B95-8)	domain_motif	-	-	Pkinase:{.R.([ST])[^P]..}|Pkinase:{[RK][RK].([ST])[^P]..}|Pkinase:{...([ST])..E}|Pkinase:{...([ST])P..}|Pkinase:{...([ST])P.[KR]}|Pkinase:{...([ST])...[ST]}|Pkinase:{[KR]{0,2}[KR].{0,2}[KR].{2,4}[ILVM].[ILVF]}	-
Q8IUQ4	E3 ubiquitin-protein ligase SIAH1	Homo sapiens	P03431	RNA-directed RNA polymerase catalytic subunit	Influenza A virus (strain A/Puerto Rico/8/1934 H1N1)	domain_motif	-	-	Sina:{QQ.R}	-
Q8IUQ4	E3 ubiquitin-protein ligase SIAH1	Homo sapiens	Q1K9E3	RNA-directed RNA polymerase catalytic subunit	Influenza A virus (strain A/Udorn/307/1972 H3N2)	domain_motif	-	-	Sina:{QQ.R}	-
Q8IX03	Protein KIBRA	Homo sapiens	Q2I360	HBcAg	Hepatitis B virus	domain_motif	-	-	WW:{...([ST])P.}|WW:{PP.Y}|WW:{PP..P}	-
Q8N448	Ligand of Numb protein X 2	Homo sapiens	P03428	Polymerase basic protein 2	Influenza A virus (strain A/Puerto Rico/8/1934 H1N1)	domain_motif	-	-	PDZ:{SS.S}|PDZ:{T...SS}	-
Q8N448	Ligand of Numb protein X 2	Homo sapiens	P03452	Hemagglutinin	Influenza A virus (strain A/Puerto Rico/8/1934 H1N1)	domain_motif	-	-	PDZ:{SS.S}|PDZ:{...[VLIFY].[ACVILF]$}	-
Q8N448	Ligand of Numb protein X 2	Homo sapiens	P03485	Matrix protein 1	Influenza A virus (strain A/Puerto Rico/8/1934 H1N1)	domain_motif	-	-	PDZ:{T...SS}	-
Q8N448	Ligand of Numb protein X 2	Homo sapiens	P03496	Non-structural protein 1	Influenza A virus (strain A/Puerto Rico/8/1934 H1N1)	domain_motif	-	-	PDZ:{...[ST].[ACVILF]$}	-
Q8N448	Ligand of Numb protein X 2	Homo sapiens	P63233	Matrix protein 1	Influenza A virus (strain A/Udorn/307/1972 H3N2)	domain_motif	-	-	PDZ:{T...SS}	-
Q8N448	Ligand of Numb protein X 2	Homo sapiens	Q67296	Polymerase basic protein 2	Influenza A virus (strain A/Udorn/307/1972 H3N2)	domain_motif	-	-	PDZ:{S.S...S}|PDZ:{SS.S}|PDZ:{T...SS}	-
Q8N4B3	Zinc finger, MYND domain containing 11	Homo sapiens	Q3KSV2	Epstein-Barr nuclear antigen 2	Epstein-Barr virus (strain GD1)	domain_motif	-	-	PHD:{P..P...P}|PHD:{SS.S}|PHD:{DD..PP}|PHD:{P..P.P}|PHD:{P...P..P}	-
Q8WUI4	Histone deacetylase 7	Homo sapiens	P08393	E3 ubiquitin-protein ligase ICP0	Human herpesvirus 1 (strain 17)	domain_motif	-	-	Hist_deacetyl:{S..TP}|Hist_deacetyl:{R..SP}|Hist_deacetyl:{S..S.S}	-
Q8WUM4	Programmed cell death 6-interacting protein	Homo sapiens	P03347	Gag polyprotein	Human immunodeficiency virus type 1 group M subtype B (isolate BH10)	domain_motif	-	-	ALIX_LYPXL_bnd:{[LM]YP...[LI][^P][^P][LI]}	-
Q8WUM4	Programmed cell death 6-interacting protein	Homo sapiens	P69730	Gag polyprotein	Equine infectious anemia virus (isolate 1369)	domain_motif	-	-	ALIX_LYPXL_bnd:{[LM]YP.[LI]}	-
Q8WUM4	Programmed cell death 6-interacting protein	Homo sapiens	Q77YG1	Gag	Human immunodeficiency virus 1	domain_motif	-	-	ALIX_LYPXL_bnd:{[LM]YP...[LI][^P][^P][LI]}	-
Q8WV28	B-cell linker protein	Homo sapiens	Q3KSV2	Epstein-Barr nuclear antigen 2	Epstein-Barr virus (strain GD1)	domain_motif	-	-	SH2:{(Y)[QDEVAIL][DENPYHI][IPVGAHS]}|SH2:{(Y)..Q}|SH2:{(Y)[VLTFIC]..}	-
Q92547	DNA topoisomerase 2-binding protein 1	Homo sapiens	P03120	Regulatory protein E2	Human papillomavirus type 16	domain_motif	-	-	BRCT:{.(S)..F}	-
Q92769	Histone deacetylase 2	Homo sapiens	P04296	Major DNA-binding protein	Human herpesvirus 1 (strain 17)	domain_motif	-	-	Hist_deacetyl:{S..TP}|Hist_deacetyl:{S..S.S}	-
Q92793	CREB-binding protein	Homo sapiens	P03070	Large T antigen	Simian virus 40	domain_motif	-	-	KIX:{S...S..S}	-
Q92793	CREB-binding protein	Homo sapiens	P03074	Large T antigen	Murine polyomavirus (strain 3)	domain_motif	-	-	KIX:{S.P....S}|KIX:{S...S..S}	-
Q92793	CREB-binding protein	Homo sapiens	P03129	Protein E7	Human papillomavirus type 16	domain_virus_domain	-	zf-TAZ:Adeno_E1A	-	-
Q92793	CREB-binding protein	Homo sapiens	P03255	Early E1A 32 kDa protein	Human adenovirus C serotype 5	domain_virus_domain|domain_motif	-	zf-TAZ:Adeno_E1A	KIX:{S...S..S}	-
Q92793	CREB-binding protein	Homo sapiens	P03259	Early E1A 29.5 kDa protein	Human adenovirus A serotype 12	domain_virus_domain	-	zf-TAZ:Adeno_E1A	-	-
Q92830	Histone acetyltransferase KAT2A	Homo sapiens	P03255	Early E1A 32 kDa protein	Human adenovirus C serotype 5	domain_motif	-	-	PCAF_N:{S....SS}|PCAF_N:{SP.....S}	-
Q92831	Histone acetyltransferase KAT2B	Homo sapiens	P03119	Regulatory protein E2	Human papillomavirus type 6b	domain_motif	-	-	PCAF_N:{S....SS}	-
Q92831	Histone acetyltransferase KAT2B	Homo sapiens	P03120	Regulatory protein E2	Human papillomavirus type 16	domain_motif	-	-	PCAF_N:{S....SS}	-
Q92831	Histone acetyltransferase KAT2B	Homo sapiens	P03255	Early E1A 32 kDa protein	Human adenovirus C serotype 5	domain_motif	-	-	PCAF_N:{S....SS}|PCAF_N:{SP.....S}	-
Q92831	Histone acetyltransferase KAT2B	Homo sapiens	P04015	Regulatory protein E2	Human papillomavirus type 11	domain_motif	-	-	PCAF_N:{S....SS}	-
Q92831	Histone acetyltransferase KAT2B	Homo sapiens	P06790	Regulatory protein E2	Human papillomavirus type 18	domain_motif	-	-	PCAF_N:{SP.....S}	-
Q92956	Tumor necrosis factor receptor superfamily member 14	Homo sapiens	P57083	Envelope glycoprotein D	Human herpesvirus 1 (strain Patton)	domain_virus_domain	-	TNFR_c6:Herpes_glycop_D	-	-
Q92973	Transportin-1	Homo sapiens	P03101	Major capsid protein L1	Human papillomavirus type 16	domain_motif	-	-	Arm:{[^DE]((K[RK])|(RK))(([^DE][KR])|([KR][^DE]))(([PKR])|([^DE][DE]))}|Arm:{[^DE]((K[RK])|(RK))[KRP][KR][^DE]}|Arm:{(([PKR].{0,1}[^DE])|([PKR]))((K[RK])|(RK))(([^DE][KR])|([KR][^DE]))[^DE]}|Arm:{[KR][KR].{7,15}[^DE]((K[RK])|(RK))(([^DE][KR])|([KR][^DE]))[^DE]}	-
Q92973	Transportin-1	Homo sapiens	P03107	Minor capsid protein L2	Human papillomavirus type 16	domain_motif	-	-	Arm:{[^DE]((K[RK])|(RK))(([^DE][KR])|([KR][^DE]))(([PKR])|([^DE][DE]))}|Arm:{[^DE]((K[RK])|(RK))[KRP][KR][^DE]}|Arm:{(([PKR].{0,1}[^DE])|([PKR]))((K[RK])|(RK))(([^DE][KR])|([KR][^DE]))[^DE]}	-
Q92973	Transportin-1	Homo sapiens	P03126	Protein E6	Human papillomavirus type 16	domain_motif	-	-	Arm:{S...SS}	-
Q92973	Transportin-1	Homo sapiens	P04012	Major capsid protein L1	Human papillomavirus type 11	domain_motif	-	-	Arm:{S..SS}|Arm:{[^DE]((K[RK])|(RK))(([^DE][KR])|([KR][^DE]))(([PKR])|([^DE][DE]))}|Arm:{S...SS}|Arm:{[^DE]((K[RK])|(RK))[KRP][KR][^DE]}|Arm:{(([PKR].{0,1}[^DE])|([PKR]))((K[RK])|(RK))(([^DE][KR])|([KR][^DE]))[^DE]}|Arm:{[KR][KR].{7,15}[^DE]((K[RK])|(RK))(([^DE][KR])|([KR][^DE]))[^DE]}	-
Q92973	Transportin-1	Homo sapiens	P36741	Major capsid protein L1	Human papillomavirus type 45	domain_motif	-	-	Arm:{S..SS}|Arm:{(([PKR].{0,1}[^DE])|([PKR]))((K[RK])|(RK))(([^DE][KR])|([KR][^DE]))[^DE]}|Arm:{[KR][KR].{7,15}[^DE]((K[RK])|(RK))(([^DE][KR])|([KR][^DE]))[^DE]}	-
Q92997	Segment polarity protein dishevelled homolog DVL-3	Homo sapiens	P03428	Polymerase basic protein 2	Influenza A virus (strain A/Puerto Rico/8/1934 H1N1)	domain_motif	-	-	PDZ:{SS.S}|PDZ:{T...SS}	-
Q92997	Segment polarity protein dishevelled homolog DVL-3	Homo sapiens	P03485	Matrix protein 1	Influenza A virus (strain A/Puerto Rico/8/1934 H1N1)	domain_motif	-	-	PDZ:{T...SS}	-
Q92997	Segment polarity protein dishevelled homolog DVL-3	Homo sapiens	P63233	Matrix protein 1	Influenza A virus (strain A/Udorn/307/1972 H3N2)	domain_motif	-	-	PDZ:{T...SS}	-
Q92997	Segment polarity protein dishevelled homolog DVL-3	Homo sapiens	Q67296	Polymerase basic protein 2	Influenza A virus (strain A/Udorn/307/1972 H3N2)	domain_motif	-	-	PDZ:{S.S...S}|PDZ:{SS.S}|PDZ:{T...SS}	-
Q93009	Ubiquitin carboxyl-terminal hydrolase 7	Homo sapiens	P03211	Epstein-Barr nuclear antigen 1	Epstein-Barr virus (strain B95-8)	domain_motif	-	-	MATH:{S..SS}|MATH:{DD.D}|MATH:{S.DD}|MATH:{[PA][^P][^FYWIL]S[^P]}|MATH:{P.E[^P].S[^P]}|MATH:{DD.....D}	-
Q93009	Ubiquitin carboxyl-terminal hydrolase 7	Homo sapiens	P04296	Major DNA-binding protein	Human herpesvirus 1 (strain 17)	domain_motif	-	-	MATH:{S..SS}|MATH:{[PA][^P][^FYWIL]S[^P]}|MATH:{..P.E..[FYWHDE].}|MATH:{N.I.R}|MATH:{PP.P}|UCH:{T...R..L}	-
Q93009	Ubiquitin carboxyl-terminal hydrolase 7	Homo sapiens	P08393	E3 ubiquitin-protein ligase ICP0	Human herpesvirus 1 (strain 17)	domain_motif	-	-	MATH:{S..SS}|MATH:{DD.D}|MATH:{[PA][^P][^FYWIL]S[^P]}|MATH:{T...D.D}|MATH:{P..E.G}|MATH:{DD.....D}|MATH:{[PSAT].[QE]E}|MATH:{PP.P}	-
Q969H0	F-box/WD repeat-containing protein 7	Homo sapiens	P03070	Large T antigen	Simian virus 40	domain_domain|domain_motif	WD40:DnaJ	-	WD40:{[LIVMP].{0,2}(T)P..E}|WD40:{([LIVMFYWPR]R[^YFWDE]{0,1}R)|(R[^YFWDE]{0,1}R[LIVMFYWPR])}|WD40:{D(S)G.{2,3}([ST])}	-
Q96B97	SH3 domain-containing kinase-binding protein 1	Homo sapiens	P08393	E3 ubiquitin-protein ligase ICP0	Human herpesvirus 1 (strain 17)	domain_motif	-	-	SH3_1:{P..PPR}|SH3_1:{...[PV]..P}|SH3_1:{[RKY]..P..P}|SH3_2:{P..PPR}|SH3_2:{P..P.[KR]}	-
Q96CW1	AP-2 complex subunit mu	Homo sapiens	A0EXI8	Gag protein	Human immunodeficiency virus 1	domain_motif	-	-	Adap_comp_sub:{Y..[LMVIF]}	-
Q96J02	E3 ubiquitin-protein ligase Itchy homolog	Homo sapiens	A0EXJ0	Virion infectivity factor	Human immunodeficiency virus 1	domain_motif	-	-	WW:{...([ST])P.}|WW:{PPLP}	-
Q96J02	E3 ubiquitin-protein ligase Itchy homolog	Homo sapiens	Q81013	Latent membrane protein 2A	Cercopithecine herpesvirus 12	domain_motif	-	-	WW:{...([ST])P.}|WW:{PP.Y}|WW:{PP..P}	-
Q96JB3	Hypermethylated in cancer 2 protein	Homo sapiens	Q2I360	HBcAg	Hepatitis B virus	domain_motif	-	-	BTB:{TP.P}|BTB:{S....SP}	-
Q96PU5	E3 ubiquitin-protein ligase NEDD4-like	Homo sapiens	Q81013	Latent membrane protein 2A	Cercopithecine herpesvirus 12	domain_motif	-	-	WW:{...([ST])P.}|WW:{PP.Y}|WW:{PP..P}	-
Q96QZ7	Membrane-associated guanylate kinase, WW and PDZ domain-containing protein 1	Homo sapiens	P03126	Protein E6	Human papillomavirus type 16	domain_motif	-	-	PDZ:{...[ST].[ACVILF]$}	-
Q96QZ7	Membrane-associated guanylate kinase, WW and PDZ domain-containing protein 1	Homo sapiens	P03127	Protein E6	Cottontail rabbit papillomavirus (strain Kansas)	domain_motif	-	-	WW:{...([ST])P.}	-
Q96QZ7	Membrane-associated guanylate kinase, WW and PDZ domain-containing protein 1	Homo sapiens	P06463	Protein E6	Human papillomavirus type 18	domain_motif	-	-	PDZ:{...[ST].[ACVILF]$}	-
Q96QZ7	Membrane-associated guanylate kinase, WW and PDZ domain-containing protein 1	Homo sapiens	P17386	Protein E6	Human papillomavirus type 31	domain_motif	-	-	WW:{...([ST])P.}|PDZ:{...[ST].[ACVILF]$}	-
Q96QZ7	Membrane-associated guanylate kinase, WW and PDZ domain-containing protein 1	Homo sapiens	Q64992	Gag polyprotein	Rous sarcoma virus - Schmidt-Ruppin D	domain_motif	-	-	WW:{...([ST])P.}|WW:{PP.Y}|PDZ:{S.S...S}|PDZ:{...[ST].[ACVILF]$}|PDZ:{P.PP}|PDZ:{PP....P}	-
Q96SB4	SRSF protein kinase 1	Homo sapiens	A7Y3Z3	E1^E4	Human papillomavirus type 16	domain_motif	-	-	Pkinase:{.R.([ST])[^P]..}|Pkinase:{[RK][RK].([ST])[^P]..}|Pkinase:{...([ST])P..}|Pkinase:{...([ST])P.[KR]}|Pkinase:{...([ST])...[ST]}|Pkinase:{S..([ST])...}	-
Q96SB4	SRSF protein kinase 1	Homo sapiens	Q9J0X9	ICP27	Human herpesvirus 1	domain_motif	-	-	Pkinase:{[RK]..(S)[VI]..}|Pkinase:{.R.([ST])[^P]..}|Pkinase:{[RK][RK].([ST])[^P]..}|Pkinase:{...([ST])..E}|Pkinase:{...([ST])P..}|Pkinase:{...([ST])P.[KR]}|Pkinase:{...([ST])...[ST]}|Pkinase:{S..([ST])...}	-
Q99683	Mitogen-activated protein kinase kinase kinase 5	Homo sapiens	P04324	Protein Nef	Human immunodeficiency virus type 1 group M subtype B (isolate PCV12)	domain_motif	-	-	Pkinase:{...([ST])P..}|Pkinase:{...([ST])...[ST]}|Pkinase:{[KR]{0,2}[KR].{0,2}[KR].{2,4}[ILVM].[ILVF]}|Pkinase:{S..([ST])...}	-
Q99816	Tumor susceptibility gene 101 protein	Homo sapiens	P04590	Gag polyprotein	Human immunodeficiency virus type 2 subtype A (isolate ROD)	domain_motif	-	-	UEV:{.P[TS]AP.}	-
Q99816	Tumor susceptibility gene 101 protein	Homo sapiens	Q77YG1	Gag	Human immunodeficiency virus 1	domain_virus_domain|domain_motif	-	UEV:Gag_p6	UEV:{.P[TS]AP.}	-
Q9BQA1	Methylosome protein 50	Homo sapiens	Q8AZK7	Epstein-Barr nuclear antigen leader protein	Epstein-Barr virus (strain B95-8)	domain_motif	-	-	WD40:{([LIVMFYWPR]R[^YFWDE]{0,1}R)|(R[^YFWDE]{0,1}R[LIVMFYWPR])}|WD40:{P.....RV}|WD40:{.R..L..[LIVM].}	-
Q9BX70	BTB/POZ domain-containing protein 2	Homo sapiens	P03120	Regulatory protein E2	Human papillomavirus type 16	domain_motif	-	-	BTB:{S..S.N}|BTB:{SS.....P}|BTB:{S....SP}	-
Q9BXS5	AP-1 complex subunit mu-1	Homo sapiens	A0ESL8	Protein Nef	Human immunodeficiency virus 1	domain_motif	-	-	Clat_adaptor_s:{[DERQ]...L[LVI]}	-
Q9H0C5	BTB/POZ domain-containing protein 1	Homo sapiens	P03120	Regulatory protein E2	Human papillomavirus type 16	domain_motif	-	-	BTB:{S..S.N}|BTB:{SS.....P}|BTB:{S....SP}	-
Q9H0M0	NEDD4-like E3 ubiquitin-protein ligase WWP1	Homo sapiens	P14076	Gag polyprotein	Human T-cell leukemia virus 1 (isolate Caribbea HS-35 subtype A)	domain_motif	-	-	WW:{...([ST])P.}|WW:{.PPR.}|WW:{PP.Y}|WW:{PP..P}|WW:{P.....PP}	-
Q9H0M0	NEDD4-like E3 ubiquitin-protein ligase WWP1	Homo sapiens	Q64992	Gag polyprotein	Rous sarcoma virus - Schmidt-Ruppin D	domain_motif	-	-	WW:{...([ST])P.}|WW:{PP.Y}	-
Q9H190	Syntenin-2	Homo sapiens	P03485	Matrix protein 1	Influenza A virus (strain A/Puerto Rico/8/1934 H1N1)	domain_motif	-	-	PDZ:{T...SS}	-
Q9H190	Syntenin-2	Homo sapiens	P63233	Matrix protein 1	Influenza A virus (strain A/Udorn/307/1972 H3N2)	domain_motif	-	-	PDZ:{T...SS}	-
Q9HA82	Ceramide synthase 4	Homo sapiens	Q3KSU8	Deneddylase BPLF1	Epstein-Barr virus (strain GD1)	domain_motif	-	-	Homeobox:{S.SS}|Homeobox:{S.SP}	-
Q9HD26	Golgi-associated PDZ and coiled-coil motif-containing protein	Homo sapiens	P06463	Protein E6	Human papillomavirus type 18	domain_motif	-	-	PDZ:{...[ST].[ACVILF]$}	-
Q9NRD5	PRKCA-binding protein	Homo sapiens	Q3KSS4	Epstein-Barr nuclear antigen 1	Epstein-Barr virus (strain GD1)	domain_motif	-	-	PDZ:{S.S...S}|PDZ:{SS.S}|PDZ:{PP....P}	-
Q9NRJ3	C-C motif chemokine 28	Homo sapiens	P24766	Protein A41	Vaccinia virus (strain Western Reserve)	domain_virus_domain	-	IL8:Orthopox_35kD	-	-
Q9NSC1	Homer-3B protein	Homo sapiens	Q3KSR7	Envelope glycoprotein M	Epstein-Barr virus (strain GD1)	domain_motif	-	-	WH1:{PP..F}	-
Q9NZQ3	NCK-interacting protein with SH3 domain	Homo sapiens	P15054	Tyrosine-protein kinase transforming protein Src	Avian sarcoma virus (strain PR2257)	domain_domain|domain_motif|motif_stolen_lmbd	SH3_1:Pkinase_Tyr|SH3_1:SH3_1|SH3_1:SH2	-	SH3_1:{KP..[QK]...}|SH3_1:{...[PV]..P}|SH3_1:{[RKY]..P..P}	{PP..PR}:SH3_1|{...[PV]..P}:SH3_1|{[RKY]..P..P}:SH3_1|{(Y)[QDEVAIL][DENPYHI][IPVGAHS]}:SH2|{(Y)[VLTFIC]..}:SH2|{(Y)[IV].[VILP]}:SH2|{[ILV].(Y)..[ILV]}:SH2
Q9UHY1	Nuclear receptor-binding protein	Homo sapiens	P14340	Genome polyprotein	Dengue virus type 2 (strain Thailand/NGS-C/1944)	domain_domain|domain_motif	Pkinase:Helicase_C	-	Pkinase:{R.R..([ST])[^P]..}|Pkinase:{ST.S}|Pkinase:{[RK]..(S)[VI]..}|Pkinase:{.R.([ST])[^P]..}|Pkinase:{[RK][RK].([ST])[^P]..}|Pkinase:{...([ST])..E}|Pkinase:{...([ST])P..}|Pkinase:{...([ST])P.[KR]}|Pkinase:{...([ST])...[ST]}|Pkinase:{[KR]{0,2}[KR].{0,2}[KR].{2,4}[ILVM].[ILVF]}|Pkinase:{S..([ST])...}	-
Q9UKB1	F-box/WD repeat-containing protein 11	Homo sapiens	P03070	Large T antigen	Simian virus 40	domain_domain|domain_motif	WD40:DnaJ	-	WD40:{[LIVMP].{0,2}(T)P..E}|WD40:{([LIVMFYWPR]R[^YFWDE]{0,1}R)|(R[^YFWDE]{0,1}R[LIVMFYWPR])}|WD40:{D(S)G.{2,3}([ST])}	-
Q9UMS4	Pre-mRNA-processing factor 19	Homo sapiens	P04296	Major DNA-binding protein	Human herpesvirus 1 (strain 17)	domain_motif	-	-	WD40:{([LIVMFYWPR]R[^YFWDE]{0,1}R)|(R[^YFWDE]{0,1}R[LIVMFYWPR])}|WD40:{.R..L..[LIVM].}|WD40:{KF.....G}	-
Q9UMX0	Ubiquilin-1	Homo sapiens	P26664	Genome polyprotein	Hepatitis C virus genotype 1a (isolate 1)	domain_motif	-	-	UBA:{P..P..P}|UBA:{E..M..A}|UBA:{PP.....P}|UBA:{H..D...R}|UBA:{P....PP}	-
Q9UQF2	C-Jun-amino-terminal kinase-interacting protein 1	Homo sapiens	P20505	Serine/threonine-protein kinase 1	Vaccinia virus (strain Copenhagen)	domain_domain|domain_motif|motif_stolen_lmbd	SH3_1:Pkinase	-	SH3_1:{...[PV]..P}	{S..SS}:Pkinase|{R.R..([ST])[^P]..}:Pkinase|{S.S..S}:Pkinase|{ST.S}:Pkinase|{.R.([ST])[^P]..}:Pkinase|{[RK][RK].([ST])[^P]..}:Pkinase|{...([ST])..E}:Pkinase|{...([ST])P..}:Pkinase|{...([ST])P.[KR]}:Pkinase|{...([ST])...[ST]}:Pkinase|{[KR]{0,2}[KR].{0,2}[KR].{2,4}[ILVM].[ILVF]}:Pkinase|{S..([ST])...}:Pkinase
Q9UQL6	Histone deacetylase 5	Homo sapiens	P08393	E3 ubiquitin-protein ligase ICP0	Human herpesvirus 1 (strain 17)	domain_motif	-	-	Hist_deacetyl:{S..TP}|Hist_deacetyl:{R..SP}|Hist_deacetyl:{S..S.S}	-
Q9Y258	C-C motif chemokine 26	Homo sapiens	P24766	Protein A41	Vaccinia virus (strain Western Reserve)	domain_virus_domain	-	IL8:Orthopox_35kD	-	-
Q9Y297	F-box/WD repeat-containing protein 1A	Homo sapiens	P03070	Large T antigen	Simian virus 40	domain_domain|domain_motif	WD40:DnaJ	-	WD40:{[LIVMP].{0,2}(T)P..E}|WD40:{([LIVMFYWPR]R[^YFWDE]{0,1}R)|(R[^YFWDE]{0,1}R[LIVMFYWPR])}|WD40:{D(S)G.{2,3}([ST])}	-
Q9Y297	F-box/WD repeat-containing protein 1A	Homo sapiens	P69700	Protein Vpu	Human immunodeficiency virus type 1 group M subtype B (isolate HXB3)	domain_motif	-	-	WD40:{([LIVMFYWPR]R[^YFWDE]{0,1}R)|(R[^YFWDE]{0,1}R[LIVMFYWPR])}|WD40:{D(S)G.{2,3}([ST])}	-
Q9Y371	Endophilin-B1	Homo sapiens	P0C722	Transcriptional activator BRRF1	Epstein-Barr virus (strain GD1)	domain_motif	-	-	SH3_1:{W...[FY]}|SH3_1:{...[PV]..P}|SH3_1:{P..DY}|BAR:{PP..P}	-
Q9Y371	Endophilin-B1	Homo sapiens	Q69022	Epstein-Barr nuclear antigen 2	Epstein-Barr virus (strain AG876)	domain_motif	-	-	SH3_1:{P..PPR}|SH3_1:{W...[FY]}|SH3_1:{...[PV]..P}|BAR:{PP..P}|BAR:{P..P...P}|BAR:{P.RP..P}	-
Q9Y371	Endophilin-B1	Homo sapiens	Q69139	Nuclear antigen EBNA-3B	Epstein-Barr virus (strain GD1)	domain_motif	-	-	SH3_1:{KP..[QK]...}|SH3_1:{W...[FY]}|SH3_1:{...[PV]..P}|SH3_1:{[RKY]..P..P}|BAR:{PP..P}|BAR:{P..P...P}	-
Q9Y463	Dual specificity tyrosine-phosphorylation-regulated kinase 1B	Homo sapiens	P03255	Early E1A 32 kDa protein	Human adenovirus C serotype 5	domain_motif	-	-	Pkinase:{ST.S}|Pkinase:{.R.([ST])[^P]..}|Pkinase:{[RK][RK].([ST])[^P]..}|Pkinase:{...([ST])..E}|Pkinase:{...([ST])P..}|Pkinase:{...([ST])...[ST]}|Pkinase:{S..([ST])...}	-
Q9Y4A5	Transformation/transcription domain-associated protein	Homo sapiens	P03255	Early E1A 32 kDa protein	Human adenovirus C serotype 5	domain_motif	-	-	PI3_PI4_kinase:{...([ST])Q..}	-
Q9Y4K3	TNF receptor-associated factor 6	Homo sapiens	Q8V2D1	UL144 protein	Human cytomegalovirus	domain_domain|domain_motif	zf-TRAF:TNFR_c6|MATH:TNFR_c6	-	MATH:{[PA][^P][^FYWIL]S[^P]}	-
Q9Y5P4	Collagen type IV alpha-3-binding protein	Homo sapiens	P03452	Hemagglutinin	Influenza A virus (strain A/Puerto Rico/8/1934 H1N1)	domain_motif	-	-	PH:{L.K.V}|PH:{E.QN}	-
